# Supplementary material for: DairyCoPilot—Automated data compilation and analysis tools for DairyComp data assets
Source: PLoS One. 2024 Apr 18;19(4):e0297827. doi: 10.1371/journal.pone.0297827 (PMC11025776; doi:10.1371/journal.pone.0297827)
Supplement: S1 Dataset — Herd data Raw CSV extracted from DairyComp. (CSV) [file pone.0297827.s002.csv]

ID	LACT	FDAT	BDAT	FCDAT	RC	DRYLG	DDRY	PDCC	PDIM	EASE	CNUM	CLIVE	CSEX	FTDIM	FSTPJ	FSTBF	FSTPR	PEAKM	DCAR	PR305	LOG1	Event	DIM	Date	Remark	R	T	B	Protocols	Technician
27	8	05/25/19	03/07/10	03/21/12	7	3.8	54	0	304	1	1	A	M	11	25540	3.7	3.0	100	4	30640	3.4	OPEN	146	10/18/19	200H11127	O	6	C		Ben
27	8	05/25/19	03/07/10	03/21/12	7	3.8	54	0	304	1	1	A	M	11	25540	3.7	3.0	100	4	30640	3.4	OPEN	181	11/22/19	7H14408	O	6	2		Ben
27	8	05/25/19	03/07/10	03/21/12	7	3.8	54	0	304	1	1	A	M	11	25540	3.7	3.0	100	4	30640	3.4	DNB	214	12/25/19	AGE
27	8	05/25/19	03/07/10	03/21/12	7	3.8	54	0	304	1	1	A	M	11	25540	3.7	3.0	100	4	30640	3.4	SOLD	215	12/26/19	DCAR4
36	7	01/02/19	03/24/10	07/09/12	6	5.1	86	279	268	1	1	A	F	35	28250	2.9	2.9	124	0	24430	5.1	DRY	306	11/04/19
36	7	01/02/19	03/24/10	07/09/12	6	5.1	86	279	268	1	1	A	F	35	28250	2.9	2.9	124	0	24430	5.1	FOOTRIM	307	11/05/19	T
36	8	01/07/20	03/24/10	07/09/12	7	5.1	64	292	306	2	1	A	M	29	26650	3.0	2.7	105	5	29420	5.1	FRESH	0	01/07/20
36	8	01/07/20	03/24/10	07/09/12	7	5.1	64	292	306	2	1	A	M	29	26650	3.0	2.7	105	5	29420	5.1	MEASURE	0	01/07/20	2150
36	8	01/07/20	03/24/10	07/09/12	7	5.1	64	292	306	2	1	A	M	29	26650	3.0	2.7	105	5	29420	5.1	LAME	36	02/12/20	ROTEX
36	8	01/07/20	03/24/10	07/09/12	7	5.1	64	292	306	2	1	A	M	29	26650	3.0	2.7	105	5	29420	5.1	DNB	48	02/24/20	LEGS
36	8	01/07/20	03/24/10	07/09/12	7	5.1	64	292	306	2	1	A	M	29	26650	3.0	2.7	105	5	29420	5.1	SOLD	153	06/08/20	DCAR5
87	8	10/20/19	07/16/10	08/15/12	6	2.4	55	283	305	1	1	A	M	17	21700	4.0	2.8	115	0	30550	0.5	MEASURE	0	10/20/19	1640
87	8	10/20/19	07/16/10	08/15/12	6	2.4	55	283	305	1	1	A	M	17	21700	4.0	2.8	115	0	30550	0.5	FRESH	0	10/20/19
87	8	10/20/19	07/16/10	08/15/12	6	2.4	55	283	305	1	1	A	M	17	21700	4.0	2.8	115	0	30550	0.5	KETOSIS	5	10/25/19
87	8	10/20/19	07/16/10	08/15/12	6	2.4	55	283	305	1	1	A	M	17	21700	4.0	2.8	115	0	30550	0.5	PREG	81	01/09/20	14H14129	P	6	D		Ben
87	8	10/20/19	07/16/10	08/15/12	6	2.4	55	283	305	1	1	A	M	17	21700	4.0	2.8	115	0	30550	0.5	DRY	309	08/24/20
87	8	10/20/19	07/16/10	08/15/12	6	2.4	55	283	305	1	1	A	M	17	21700	4.0	2.8	115	0	30550	0.5	FOOTRIM	317	09/01/20	T
87	8	10/20/19	07/16/10	08/15/12	6	2.4	55	283	305	1	1	A	M	17	21700	4.0	2.8	115	0	30550	0.5	MOVE	344	09/28/20	F020T010
87	9	10/17/20	07/16/10	08/15/12	7	2.4	54	282	309	1	1	A	M	18	21040	4.6	2.9	99	3	26460	0.4	FRESH	0	10/17/20
87	9	10/17/20	07/16/10	08/15/12	7	2.4	54	282	309	1	1	A	M	18	21040	4.6	2.9	99	3	26460	0.4	KETOSIS	0	10/17/20
87	9	10/17/20	07/16/10	08/15/12	7	2.4	54	282	309	1	1	A	M	18	21040	4.6	2.9	99	3	26460	0.4	ILLMISC	6	10/23/20	SALMEX22
87	9	10/17/20	07/16/10	08/15/12	7	2.4	54	282	309	1	1	A	M	18	21040	4.6	2.9	99	3	26460	0.4	MOVE	21	11/07/20	F009T008
87	9	10/17/20	07/16/10	08/15/12	7	2.4	54	282	309	1	1	A	M	18	21040	4.6	2.9	99	3	26460	0.4	MAST	21	11/07/20	RFRR5SP
87	9	10/17/20	07/16/10	08/15/12	7	2.4	54	282	309	1	1	A	M	18	21040	4.6	2.9	99	3	26460	0.4	MOVE	37	11/23/20	F001T009
87	9	10/17/20	07/16/10	08/15/12	7	2.4	54	282	309	1	1	A	M	18	21040	4.6	2.9	99	3	26460	0.4	DNB	73	12/29/20	AGE
87	9	10/17/20	07/16/10	08/15/12	7	2.4	54	282	309	1	1	A	M	18	21040	4.6	2.9	99	3	26460	0.4	SOLD	179	04/14/21	DCAR3
111	3	04/24/19	10/02/15	05/08/17	6	4.0	51	279	305	1	1	A	F	7	23590	4.8	3.7	94	0	26690	2.5	DRY	306	02/24/20
111	3	04/24/19	10/02/15	05/08/17	6	4.0	51	279	305	1	1	A	F	7	23590	4.8	3.7	94	0	26690	2.5	FOOTRIM	323	03/12/20	T
111	4	04/13/20	10/02/15	05/08/17	7	4.0	49	277	306	1	1	A	M	9	22150	4.4	3.8	101	4	24380	0.8	FRESH	0	04/13/20
111	4	04/13/20	10/02/15	05/08/17	7	4.0	49	277	306	1	1	A	M	9	22150	4.4	3.8	101	4	24380	0.8	OPEN	80	07/02/20	7AN476	O	6	D		Ben
111	4	04/13/20	10/02/15	05/08/17	7	4.0	49	277	306	1	1	A	M	9	22150	4.4	3.8	101	4	24380	0.8	OPEN	116	08/07/20	7AN526	O	6	2		Ben
111	4	04/13/20	10/02/15	05/08/17	7	4.0	49	277	306	1	1	A	M	9	22150	4.4	3.8	101	4	24380	0.8	OPEN	151	09/11/20	7AN449	O	6	2		Ben
111	4	04/13/20	10/02/15	05/08/17	7	4.0	49	277	306	1	1	A	M	9	22150	4.4	3.8	101	4	24380	0.8	OPEN	177	10/07/20	14H14587	O	6	S		Ben
111	4	04/13/20	10/02/15	05/08/17	7	4.0	49	277	306	1	1	A	M	9	22150	4.4	3.8	101	4	24380	0.8	XID	208	11/07/20	11101
111	4	04/13/20	10/02/15	05/08/17	7	4.0	49	277	306	1	1	A	M	9	22150	4.4	3.8	101	4	24380	0.8	OPEN	214	11/13/20	7H14160	O	6	2		Ben
111	4	04/13/20	10/02/15	05/08/17	7	4.0	49	277	306	1	1	A	M	9	22150	4.4	3.8	101	4	24380	0.8	MOVE	242	12/11/20	F008T009
111	4	04/13/20	10/02/15	05/08/17	7	4.0	49	277	306	1	1	A	M	9	22150	4.4	3.8	101	4	24380	0.8	DNB	246	12/15/20	DIM
111	4	04/13/20	10/02/15	05/08/17	7	4.0	49	277	306	1	1	A	M	9	22150	4.4	3.8	101	4	24380	0.8	SOLD	301	02/08/21	DCAR4
125	7	07/15/19	10/07/10	07/12/12	7	3.8	52	276	459	1	1	A	M	23	26190	4.0	2.5	169	1	39790	3.1	OPEN	116	11/08/19	14H14129	O	6	2		Ben
125	7	07/15/19	10/07/10	07/12/12	7	3.8	52	276	459	1	1	A	M	23	26190	4.0	2.5	169	1	39790	3.1	PREG	151	12/13/19	14H14449	P	6	2		Ben
125	7	07/15/19	10/07/10	07/12/12	7	3.8	52	276	459	1	1	A	M	23	26190	4.0	2.5	169	1	39790	3.1	ILLMISC	238	03/09/20	BLV+
125	7	07/15/19	10/07/10	07/12/12	7	3.8	52	276	459	1	1	A	M	23	26190	4.0	2.5	169	1	39790	3.1	SOLD	266	04/06/20	DCAR1
132	7	03/25/19	10/23/10	11/03/12	6	5.3	52	276	338	1	1	A	F	9	26040	4.6	3.2	171	0	38000	0.9	PREG	228	11/08/19	14H14129	P	6	2		Ben
132	7	03/25/19	10/23/10	11/03/12	6	5.3	52	276	338	1	1	A	F	9	26040	4.6	3.2	171	0	38000	0.9	DRY	322	02/10/20
132	7	03/25/19	10/23/10	11/03/12	6	5.3	52	276	338	1	1	A	F	9	26040	4.6	3.2	171	0	38000	0.9	FOOTRIM	323	02/11/20	T
132	7	03/25/19	10/23/10	11/03/12	6	5.3	52	276	338	1	1	A	F	9	26040	4.6	3.2	171	0	38000	0.9	FOOTRIM	394	04/22/20	BLRF
132	7	03/25/19	10/23/10	11/03/12	6	5.3	52	276	338	1	1	A	F	9	26040	4.6	3.2	171	0	38000	0.9	FOOTRIM	450	06/17/20	BLRF
132	7	03/25/19	10/23/10	11/03/12	6	5.3	52	276	338	1	1	A	F	9	26040	4.6	3.2	171	0	38000	0.9	MOVE	490	07/27/20	F006T010
132	8	08/08/20	10/23/10	11/03/12	7	5.3	180	274	322	1	1	A	F	25	23620	3.7	2.9	125	4	30840	3.8	FRESH	0	08/08/20
132	8	08/08/20	10/23/10	11/03/12	7	5.3	180	274	322	1	1	A	F	25	23620	3.7	2.9	125	4	30840	3.8	MOVE	23	08/31/20	F001T009
132	8	08/08/20	10/23/10	11/03/12	7	5.3	180	274	322	1	1	A	F	25	23620	3.7	2.9	125	4	30840	3.8	FOOTRIM	31	09/08/20	BLRF
132	8	08/08/20	10/23/10	11/03/12	7	5.3	180	274	322	1	1	A	F	25	23620	3.7	2.9	125	4	30840	3.8	MOVE	72	10/19/20	F001T004
132	8	08/08/20	10/23/10	11/03/12	7	5.3	180	274	322	1	1	A	F	25	23620	3.7	2.9	125	4	30840	3.8	OPEN	75	10/22/20	7AN556	O	6	D		Ben
132	8	08/08/20	10/23/10	11/03/12	7	5.3	180	274	322	1	1	A	F	25	23620	3.7	2.9	125	4	30840	3.8	OPEN	111	11/27/20	7AN572	O	11	2		Tech# 11
132	8	08/08/20	10/23/10	11/03/12	7	5.3	180	274	322	1	1	A	F	25	23620	3.7	2.9	125	4	30840	3.8	RECHK	143	12/29/20	GNRH
132	8	08/08/20	10/23/10	11/03/12	7	5.3	180	274	322	1	1	A	F	25	23620	3.7	2.9	125	4	30840	3.8	RECHK	150	01/05/21	-
132	8	08/08/20	10/23/10	11/03/12	7	5.3	180	274	322	1	1	A	F	25	23620	3.7	2.9	125	4	30840	3.8	OPEN	160	01/15/21	7AN440	O	11	2		Tech# 11
132	8	08/08/20	10/23/10	11/03/12	7	5.3	180	274	322	1	1	A	F	25	23620	3.7	2.9	125	4	30840	3.8	DNB	192	02/16/21	AGE/REPR
132	8	08/08/20	10/23/10	11/03/12	7	5.3	180	274	322	1	1	A	F	25	23620	3.7	2.9	125	4	30840	3.8	SOLD	304	06/08/21	DCAR4
1015	7	07/14/19	02/11/11	12/22/12	5	4.2	6	276	346	1	1	A	F	24	27360	4.3	2.8	123	0	32880	5.6	MAST	100	10/22/19	SPLFLR5
1015	7	07/14/19	02/11/11	12/22/12	6	5.9	6	276	346	1	1	A	F	24	27360	4.3	2.8	123	0	32880	5.6	MAST	100	10/22/19	SPLFLR5
1015	7	07/14/19	02/11/11	12/22/12	5	4.2	6	276	346	1	1	A	F	24	27360	4.3	2.8	123	0	32880	5.6	OPEN	117	11/08/19	14H14129	O	6	2		Ben
1015	7	07/14/19	02/11/11	12/22/12	6	5.9	6	276	346	1	1	A	F	24	27360	4.3	2.8	123	0	32880	5.6	OPEN	117	11/08/19	14H14129	O	6	2		Ben
1015	7	07/14/19	02/11/11	12/22/12	5	4.2	6	276	346	1	1	A	F	24	27360	4.3	2.8	123	0	32880	5.6	PREG	152	12/13/19	14H14449	P	6	2		Ben
1015	7	07/14/19	02/11/11	12/22/12	6	5.9	6	276	346	1	1	A	F	24	27360	4.3	2.8	123	0	32880	5.6	PREG	152	12/13/19	14H14449	P	6	2		Ben
1015	7	07/14/19	02/11/11	12/22/12	5	4.2	6	276	346	1	1	A	F	24	27360	4.3	2.8	123	0	32880	5.6	FOOTRIM	171	01/01/20	BLRR
1015	7	07/14/19	02/11/11	12/22/12	6	5.9	6	276	346	1	1	A	F	24	27360	4.3	2.8	123	0	32880	5.6	FOOTRIM	171	01/01/20	BLRR
1015	7	07/14/19	02/11/11	12/22/12	6	5.9	6	276	346	1	1	A	F	24	27360	4.3	2.8	123	0	32880	5.6	WEIGHT	202	02/01/20	1400
1015	7	07/14/19	02/11/11	12/22/12	6	5.9	6	276	346	1	1	A	F	24	27360	4.3	2.8	123	0	32880	5.6	DRY	379	07/27/20
1015	7	07/14/19	02/11/11	12/22/12	6	5.9	6	276	346	1	1	A	F	24	27360	4.3	2.8	123	0	32880	5.6	FOOTRIM	380	07/28/20	BLRR
1015	8	09/18/20	02/11/11	12/22/12	6	7.7	0	280	0	1	1	A	F	19	24770	3.7	3.1	130	0	28530	4.1	FRESH	0	09/18/20
1015	8	09/18/20	02/11/11	12/22/12	6	7.7	0	280	0	1	1	A	F	19	24770	3.7	3.1	130	0	28530	4.1	RP	1	09/19/20
1015	8	09/18/20	02/11/11	12/22/12	6	7.7	0	280	0	1	1	A	F	19	24770	3.7	3.1	130	0	28530	4.1	KETOSIS	5	09/23/20
1015	8	09/18/20	02/11/11	12/22/12	6	7.7	0	280	0	1	1	A	F	19	24770	3.7	3.1	130	0	28530	4.1	METR	13	10/01/20	PO20-4
1015	8	09/18/20	02/11/11	12/22/12	6	7.7	0	280	0	1	1	A	F	19	24770	3.7	3.1	130	0	28530	4.1	MOVE	17	10/05/20	F007T009
1015	8	09/18/20	02/11/11	12/22/12	6	7.7	0	280	0	1	1	A	F	19	24770	3.7	3.1	130	0	28530	4.1	MEASURE	40	10/28/20
1015	8	09/18/20	02/11/11	12/22/12	6	7.7	0	280	0	1	1	A	F	19	24770	3.7	3.1	130	0	28530	4.1	PREG	76	12/03/20	7AN516	P	11	D		Tech# 11
1015	8	09/18/20	02/11/11	12/22/12	6	7.7	0	280	0	1	1	A	F	19	24770	3.7	3.1	130	0	28530	4.1	MEASURE	105	01/01/21	80
1015	8	09/18/20	02/11/11	12/22/12	6	7.7	0	280	0	1	1	A	F	19	24770	3.7	3.1	130	0	28530	4.1	MOVE	185	03/22/21	F009T010
1015	8	09/18/20	02/11/11	12/22/12	6	7.7	0	280	0	1	1	A	F	19	24770	3.7	3.1	130	0	28530	4.1	MOVE	252	05/28/21	F009T010
1015	8	09/18/20	02/11/11	12/22/12	6	7.7	0	280	0	1	1	A	F	19	24770	3.7	3.1	130	0	28530	4.1	DRY	304	07/19/21
1015	8	09/18/20	02/11/11	12/22/12	6	7.7	0	280	0	1	1	A	F	19	24770	3.7	3.1	130	0	28530	4.1	FOOTRIM	311	07/26/21	T
1015	8	09/18/20	02/11/11	12/22/12	6	7.7	0	280	0	1	1	A	F	19	24770	3.7	3.1	130	0	28530	4.1	ILLMISC	335	08/19/21
1015	8	09/18/20	02/11/11	12/22/12	6	7.7	0	280	0	1	1	A	F	19	24770	3.7	3.1	130	0	28530	4.1	MEASURE	335	08/19/21
1015	8	09/18/20	02/11/11	12/22/12	6	7.7	0	280	0	1	1	A	F	19	24770	3.7	3.1	130	0	28530	4.1	TOCLOSE	339	08/23/21
1015	9	09/06/21	02/11/11	12/22/12	7	7.7	49	277	304	1	1	A	M	0	0	0	0	0	11	28580	0	FRESH	0	09/06/21
1015	9	09/06/21	02/11/11	12/22/12	7	7.7	49	277	304	1	1	A	M	0	0	0	0	0	11	28580	0	MOVE	17	09/23/21	F001T009
1015	9	09/06/21	02/11/11	12/22/12	7	7.7	49	277	304	1	1	A	M	0	0	0	0	0	11	28580	0	MOVE	20	09/26/21	F009T007
1015	9	09/06/21	02/11/11	12/22/12	7	7.7	49	277	304	1	1	A	M	0	0	0	0	0	11	28580	0	SOLD	23	09/29/21	DCAR11
1023	7	10/23/19	02/21/11	02/02/13	6	3.5	107	272	245	1	1	A	F	14	23510	4.4	2.6	139	0	26360	2.0	FRESH	0	10/23/19
1023	7	10/23/19	02/21/11	02/02/13	6	3.5	107	272	245	1	1	A	F	14	23510	4.4	2.6	139	0	26360	2.0	KETOSIS	17	11/09/19
1023	7	10/23/19	02/21/11	02/02/13	6	3.5	107	272	245	1	1	A	F	14	23510	4.4	2.6	139	0	26360	2.0	PREG	78	01/09/20	7H14329	P	6	D		Ben
1023	7	10/23/19	02/21/11	02/02/13	6	3.5	107	272	245	1	1	A	F	14	23510	4.4	2.6	139	0	26360	2.0	DRY	306	08/24/20
1023	7	10/23/19	02/21/11	02/02/13	6	3.5	107	272	245	1	1	A	F	14	23510	4.4	2.6	139	0	26360	2.0	FOOTRIM	314	09/01/20	T
1023	7	10/23/19	02/21/11	02/02/13	6	3.5	107	272	245	1	1	A	F	14	23510	4.4	2.6	139	0	26360	2.0	MOVE	341	09/28/20	F020T010
1023	8	10/08/20	02/21/11	02/02/13	6	4.2	45	273	306	1	1	A	F	27	29170	4.0	2.8	121	0	32040	1.0	FRESH	0	10/08/20
1023	8	10/08/20	02/21/11	02/02/13	6	4.2	45	273	306	1	1	A	F	27	29170	4.0	2.8	121	0	32040	1.0	MOVE	18	10/26/20	F001T009
1023	8	10/08/20	02/21/11	02/02/13	6	4.2	45	273	306	1	1	A	F	27	29170	4.0	2.8	121	0	32040	1.0	PREG	77	12/24/20	151AN1507	P	9	D		Josh
1023	8	10/08/20	02/21/11	02/02/13	6	4.2	45	273	306	1	1	A	F	27	29170	4.0	2.8	121	0	32040	1.0	MOVE	232	05/28/21	F009T010
1023	8	10/08/20	02/21/11	02/02/13	6	4.2	45	273	306	1	1	A	F	27	29170	4.0	2.8	121	0	32040	1.0	FOOTRIM	264	06/29/21	LRAB
1023	8	10/08/20	02/21/11	02/02/13	6	4.2	45	273	306	1	1	A	F	27	29170	4.0	2.8	121	0	32040	1.0	DRY	277	07/12/21
1023	8	10/08/20	02/21/11	02/02/13	6	4.2	45	273	306	1	1	A	F	27	29170	4.0	2.8	121	0	32040	1.0	TOCLOSE	340	09/13/21
1023	8	10/08/20	02/21/11	02/02/13	6	4.2	45	273	306	1	1	A	F	27	29170	4.0	2.8	121	0	32040	1.0	MOVE	340	09/13/21	F013T015
1023	9	09/20/21	02/21/11	02/02/13	6	5.8	70	270	277	1	1	A	M	16	25470	3.9	2.7	130	0	22520	0.4	FRESH	0	09/20/21
1023	9	09/20/21	02/21/11	02/02/13	6	5.8	70	270	277	1	1	A	M	16	25470	3.9	2.7	130	0	22520	0.4	KETOSIS	7	09/27/21
1023	9	09/20/21	02/21/11	02/02/13	6	5.8	70	270	277	1	1	A	M	16	25470	3.9	2.7	130	0	22520	0.4	MOVE	18	10/08/21	F001T009
1023	9	09/20/21	02/21/11	02/02/13	6	5.8	70	270	277	1	1	A	M	16	25470	3.9	2.7	130	0	22520	0.4	BIRTHW	29	10/19/21	45
1023	9	09/20/21	02/21/11	02/02/13	6	5.8	70	270	277	1	1	A	M	16	25470	3.9	2.7	130	0	22520	0.4	MOVE	34	10/24/21	F008T009
1023	9	09/20/21	02/21/11	02/02/13	6	5.8	70	270	277	1	1	A	M	16	25470	3.9	2.7	130	0	22520	0.4	MOVE	34	10/24/21	F000T008
1023	9	09/20/21	02/21/11	02/02/13	6	5.8	70	270	277	1	1	A	M	16	25470	3.9	2.7	130	0	22520	0.4	MOVE	34	10/24/21	F009T000
1023	9	09/20/21	02/21/11	02/02/13	6	5.8	70	270	277	1	1	A	M	16	25470	3.9	2.7	130	0	22520	0.4	PREG	80	12/09/21	7SM100	P	9	D		Josh
1023	9	09/20/21	02/21/11	02/02/13	6	5.8	70	270	277	1	1	A	M	16	25470	3.9	2.7	130	0	22520	0.4	OTHER	116	01/14/22	OFF MEL
1023	9	09/20/21	02/21/11	02/02/13	6	5.8	70	270	277	1	1	A	M	16	25470	3.9	2.7	130	0	22520	0.4	HEIGHT	128	01/26/22	44.25
1023	9	09/20/21	02/21/11	02/02/13	6	5.8	70	270	277	1	1	A	M	16	25470	3.9	2.7	130	0	22520	0.4	FOOTRIM	183	03/22/22	D
1023	9	09/20/21	02/21/11	02/02/13	6	5.8	70	270	277	1	1	A	M	16	25470	3.9	2.7	130	0	22520	0.4	HEIGHT	262	06/09/22	59.25
1023	9	09/20/21	02/21/11	02/02/13	6	5.8	70	270	277	1	1	A	M	16	25470	3.9	2.7	130	0	22520	0.4	WEIGHT	262	06/09/22	1626
1023	9	09/20/21	02/21/11	02/02/13	6	5.8	70	270	277	1	1	A	M	16	25470	3.9	2.7	130	0	22520	0.4	JOHNES	295	07/12/22	+
1023	9	09/20/21	02/21/11	02/02/13	6	5.8	70	270	277	1	1	A	M	16	25470	3.9	2.7	130	0	22520	0.4	LAME	296	07/13/22	BLABLR
1023	9	09/20/21	02/21/11	02/02/13	6	5.8	70	270	277	1	1	A	M	16	25470	3.9	2.7	130	0	22520	0.4	DRY	301	07/18/22
1023	9	09/20/21	02/21/11	02/02/13	6	5.8	70	270	277	1	1	A	M	16	25470	3.9	2.7	130	0	22520	0.4	TOCLOSE	336	08/22/22
1023	10	09/15/22	02/21/11	02/02/13	2	5.8	59	280	301	1	1	A	M	0	0	0	0	0	0	29680	0	FRESH	0	09/15/22
1023	10	09/15/22	02/21/11	02/02/13	2	5.8	59	280	301	1	1	A	M	0	0	0	0	0	0	29680	0	FOOTRIM	1	09/16/22	T
1023	10	09/15/22	02/21/11	02/02/13	2	5.8	59	280	301	1	1	A	M	0	0	0	0	0	0	29680	0	KETOSIS	3	09/18/22
1023	10	09/15/22	02/21/11	02/02/13	2	5.8	59	280	301	1	1	A	M	0	0	0	0	0	0	29680	0	MOVE	5	09/20/22	F012T001
1023	10	09/15/22	02/21/11	02/02/13	2	5.8	59	280	301	1	1	A	M	0	0	0	0	0	0	29680	0	KETOSIS	6	09/21/22	IVDXT
1023	10	09/15/22	02/21/11	02/02/13	2	5.8	59	280	301	1	1	A	M	0	0	0	0	0	0	29680	0	MOVE	13	09/28/22	F001T007
1023	10	09/15/22	02/21/11	02/02/13	2	5.8	59	280	301	1	1	A	M	0	0	0	0	0	0	29680	0	KETOSIS	13	09/28/22	IVDXT
1023	10	09/15/22	02/21/11	02/02/13	2	5.8	59	280	301	1	1	A	M	0	0	0	0	0	0	29680	0	MOVE	24	10/09/22	F007T001
1024	6	11/07/18	02/23/11	01/09/13	6	0	93	0	385	1	1	A	M	28	27120	3.6	2.7	144	0	28740	0.8	DRY	453	02/03/20
1024	7	03/27/20	02/23/11	01/09/13	7	0	53	280	453	1	1	A	M	26	22750	3.3	2.7	127	5	32210	0.6	FRESH	0	03/27/20
1024	7	03/27/20	02/23/11	01/09/13	7	0	53	280	453	1	1	A	M	26	22750	3.3	2.7	127	5	32210	0.6	OPEN	76	06/11/20	7AN526	O	6	D		Ben
1024	7	03/27/20	02/23/11	01/09/13	7	0	53	280	453	1	1	A	M	26	22750	3.3	2.7	127	5	32210	0.6	OPEN	119	07/24/20	7AN449	O	6	C		Ben
1024	7	03/27/20	02/23/11	01/09/13	7	0	53	280	453	1	1	A	M	26	22750	3.3	2.7	127	5	32210	0.6	PREG	154	08/28/20	14H14149	P	6	2		Ben
1024	7	03/27/20	02/23/11	01/09/13	7	0	53	280	453	1	1	A	M	26	22750	3.3	2.7	127	5	32210	0.6	MOVE	199	10/12/20	F001T009
1024	7	03/27/20	02/23/11	01/09/13	7	0	53	280	453	1	1	A	M	26	22750	3.3	2.7	127	5	32210	0.6	FOOTRIM	202	10/15/20	BLRR
1024	7	03/27/20	02/23/11	01/09/13	7	0	53	280	453	1	1	A	M	26	22750	3.3	2.7	127	5	32210	0.6	MOVE	213	10/26/20	F001T009
1024	7	03/27/20	02/23/11	01/09/13	7	0	53	280	453	1	1	A	M	26	22750	3.3	2.7	127	5	32210	0.6	SOLD	257	12/09/20	DCAR5
1030	7	03/05/19	03/06/11	02/26/13	7	5.0	57	277	334	1	1	A	F	29	21750	5.1	3.1	118	3	30380	6.5	SOLD	279	12/09/19	DCAR3
1037	6	09/21/18	03/18/11	03/21/13	6	5.3	60	288	308	1	1	A	M	12	24910	4.7	3.1	129	0	36580	5.7	FOOTRIM	423	11/18/19	T
1037	6	09/21/18	03/18/11	03/21/13	6	5.3	60	288	308	1	1	A	M	12	24910	4.7	3.1	129	0	36580	5.7	DRY	423	11/18/19
1037	7	01/09/20	03/18/11	03/21/13	6	7.0	52	279	423	1	1	A	M	27	25070	4.5	2.9	112	0	33360	4.8	FRESH	0	01/09/20
1037	7	01/09/20	03/18/11	03/21/13	6	7.0	52	279	423	1	1	A	M	27	25070	4.5	2.9	112	0	33360	4.8	MEASURE	0	01/09/20	1880
1037	7	01/09/20	03/18/11	03/21/13	6	7.0	52	279	423	1	1	A	M	27	25070	4.5	2.9	112	0	33360	4.8	PREG	77	03/26/20	507AN510	P	6	D		Ben
1037	7	01/09/20	03/18/11	03/21/13	6	7.0	52	279	423	1	1	A	M	27	25070	4.5	2.9	112	0	33360	4.8	DRY	305	11/09/20
1037	7	01/09/20	03/18/11	03/21/13	6	7.0	52	279	423	1	1	A	M	27	25070	4.5	2.9	112	0	33360	4.8	FOOTRIM	317	11/21/20	T
1037	7	01/09/20	03/18/11	03/21/13	6	7.0	52	279	423	1	1	A	M	27	25070	4.5	2.9	112	0	33360	4.8	MOVE	340	12/14/20	F020T010
1037	8	01/06/21	03/18/11	03/21/13	7	7.0	58	286	305	1	1	A	M	28	22810	4.9	2.8	102	3	26890	0.1	FRESH	0	01/06/21
1037	8	01/06/21	03/18/11	03/21/13	7	7.0	58	286	305	1	1	A	M	28	22810	4.9	2.8	102	3	26890	0.1	MAST	5	01/11/21	PO20/4
1037	8	01/06/21	03/18/11	03/21/13	7	7.0	58	286	305	1	1	A	M	28	22810	4.9	2.8	102	3	26890	0.1	MOVE	19	01/25/21	F001T009
1037	8	01/06/21	03/18/11	03/21/13	7	7.0	58	286	305	1	1	A	M	28	22810	4.9	2.8	102	3	26890	0.1	DNB	20	01/26/21	AGE
1037	8	01/06/21	03/18/11	03/21/13	7	7.0	58	286	305	1	1	A	M	28	22810	4.9	2.8	102	3	26890	0.1	SOLD	147	06/02/21	DCAR3
1095	6	05/09/19	08/10/11	05/14/13	6	3.4	52	279	341	1	1	A	M	27	27920	2.7	2.8	118	0	27730	0.5	PREG	162	10/18/19	200H11127	P	6	C		Ben
1095	6	05/09/19	08/10/11	05/14/13	6	3.4	52	279	341	1	1	A	M	27	27920	2.7	2.8	118	0	27730	0.5	FOOTRIM	274	02/07/20	BLRRLR
1095	6	05/09/19	08/10/11	05/14/13	6	3.4	52	279	341	1	1	A	M	27	27920	2.7	2.8	118	0	27730	0.5	DRY	347	04/20/20
1095	6	05/09/19	08/10/11	05/14/13	6	3.4	52	279	341	1	1	A	M	27	27920	2.7	2.8	118	0	27730	0.5	FOOTRIM	349	04/22/20	BLRFLF
1095	6	05/09/19	08/10/11	05/14/13	6	3.4	52	279	341	1	1	A	M	27	27920	2.7	2.8	118	0	27730	0.5	MOVE	424	07/06/20	F005T010
1095	7	07/25/20	08/10/11	05/14/13	7	3.4	96	281	347	1	1	A	M	11	24920	3.4	2.9	110	1	27940	2.0	FRESH	0	07/25/20
1095	7	07/25/20	08/10/11	05/14/13	7	3.4	96	281	347	1	1	A	M	11	24920	3.4	2.9	110	1	27940	2.0	DNB	13	08/07/20	UDDER
1095	7	07/25/20	08/10/11	05/14/13	7	3.4	96	281	347	1	1	A	M	11	24920	3.4	2.9	110	1	27940	2.0	MOVE	22	08/16/20	F001T009
1095	7	07/25/20	08/10/11	05/14/13	7	3.4	96	281	347	1	1	A	M	11	24920	3.4	2.9	110	1	27940	2.0	SOLD	278	04/29/21	DCAR1
1100	6	08/15/19	08/24/11	08/13/13	6	3.8	52	279	375	1	1	A	M	20	24400	4.3	2.8	117	0	32170	0.8	PREG	77	10/31/19	200H11058	P	6	D		Ben
1100	6	08/15/19	08/24/11	08/13/13	6	3.8	52	279	375	1	1	A	M	20	24400	4.3	2.8	117	0	32170	0.8	MAST	242	04/13/20	ALL3SP
1100	6	08/15/19	08/24/11	08/13/13	6	3.8	52	279	375	1	1	A	M	20	24400	4.3	2.8	117	0	32170	0.8	DRY	305	06/15/20
1100	6	08/15/19	08/24/11	08/13/13	6	3.8	52	279	375	1	1	A	M	20	24400	4.3	2.8	117	0	32170	0.8	FOOTRIM	307	06/17/20	T
1100	6	08/15/19	08/24/11	08/13/13	6	3.8	52	279	375	1	1	A	M	20	24400	4.3	2.8	117	0	32170	0.8	MOVE	340	07/20/20	F005T010
1100	7	07/27/20	08/24/11	08/13/13	7	3.8	42	270	305	1	2	DA	MM	9	22730	3.9	3.3	86	7	28610	1.9	FRESH	0	07/27/20
1100	7	07/27/20	08/24/11	08/13/13	7	3.8	42	270	305	1	2	DA	MM	9	22730	3.9	3.3	86	7	28610	1.9	MOVE	20	08/16/20	F001T009
1100	7	07/27/20	08/24/11	08/13/13	7	3.8	42	270	305	1	2	DA	MM	9	22730	3.9	3.3	86	7	28610	1.9	BRED	80	10/15/20	7AN556	-	6	D		Ben
1100	7	07/27/20	08/24/11	08/13/13	7	3.8	42	270	305	1	2	DA	MM	9	22730	3.9	3.3	86	7	28610	1.9	SOLD	87	10/22/20	DCAR7
1144	6	09/02/18	11/11/11	08/19/13	6	5.0	83	275	304	1	1	A	M	31	36920	4.1	2.5	176	0	27060	1.1	FOOTRIM	429	11/05/19	BLLF
1144	7	01/17/20	11/11/11	08/19/13	7	5.0	193	0	309	1	1	A	M	19	26230	3.6	2.7	154	8	32990	2.0	WEIGHT	0	01/17/20	2150
1144	7	01/17/20	11/11/11	08/19/13	7	5.0	193	0	309	1	1	A	M	19	26230	3.6	2.7	154	8	32990	2.0	FRESH	0	01/17/20
1144	7	01/17/20	11/11/11	08/19/13	7	5.0	193	0	309	1	1	A	M	19	26230	3.6	2.7	154	8	32990	2.0	METR	8	01/25/20	PO/4 20
1144	7	01/17/20	11/11/11	08/19/13	7	5.0	193	0	309	1	1	A	M	19	26230	3.6	2.7	154	8	32990	2.0	OPEN	76	04/02/20	507H14408	O	6	D		Ben
1144	7	01/17/20	11/11/11	08/19/13	7	5.0	193	0	309	1	1	A	M	19	26230	3.6	2.7	154	8	32990	2.0	PREG	112	05/08/20	7H14729	A	6	2		Ben
1144	7	01/17/20	11/11/11	08/19/13	7	5.0	193	0	309	1	1	A	M	19	26230	3.6	2.7	154	8	32990	2.0	MAST	137	06/02/20	SPLF5
1144	7	01/17/20	11/11/11	08/19/13	7	5.0	193	0	309	1	1	A	M	19	26230	3.6	2.7	154	8	32990	2.0	ABORT	169	07/04/20	57 DAYS
1144	7	01/17/20	11/11/11	08/19/13	7	5.0	193	0	309	1	1	A	M	19	26230	3.6	2.7	154	8	32990	2.0	SOLD	294	11/06/20	DCAR8
1148	6	12/21/18	11/19/11	08/28/13	6	5.9	53	280	338	1	1	A	M	12	24060	4.6	3.1	124	0	30740	0.3	DRY	339	11/25/19
1148	6	12/21/18	11/19/11	08/28/13	6	5.9	53	280	338	1	1	A	M	12	24060	4.6	3.1	124	0	30740	0.3	FOOTRIM	364	12/20/19	T
1148	7	01/21/20	11/19/11	08/28/13	7	5.9	57	0	339	2	1	A	M	15	25020	4.6	2.8	118	5	29310	0.5	FRESH	0	01/21/20
1148	7	01/21/20	11/19/11	08/28/13	7	5.9	57	0	339	2	1	A	M	15	25020	4.6	2.8	118	5	29310	0.5	WEIGHT	0	01/21/20	1810
1148	7	01/21/20	11/19/11	08/28/13	7	5.9	57	0	339	2	1	A	M	15	25020	4.6	2.8	118	5	29310	0.5	PREG	79	04/09/20	507AN510	A	6	D		Ben
1148	7	01/21/20	11/19/11	08/28/13	7	5.9	57	0	339	2	1	A	M	15	25020	4.6	2.8	118	5	29310	0.5	ABORT	130	05/30/20	CIDR
1148	7	01/21/20	11/19/11	08/28/13	7	5.9	57	0	339	2	1	A	M	15	25020	4.6	2.8	118	5	29310	0.5	OPEN	150	06/19/20	7AN476	O	6	2		Ben
1148	7	01/21/20	11/19/11	08/28/13	7	5.9	57	0	339	2	1	A	M	15	25020	4.6	2.8	118	5	29310	0.5	OPEN	185	07/24/20	7AN449	O	6	2		Ben
1148	7	01/21/20	11/19/11	08/28/13	7	5.9	57	0	339	2	1	A	M	15	25020	4.6	2.8	118	5	29310	0.5	FOOTRIM	203	08/11/20	RR ULCER
1148	7	01/21/20	11/19/11	08/28/13	7	5.9	57	0	339	2	1	A	M	15	25020	4.6	2.8	118	5	29310	0.5	MOVE	208	08/16/20	F001T009
1148	7	01/21/20	11/19/11	08/28/13	7	5.9	57	0	339	2	1	A	M	15	25020	4.6	2.8	118	5	29310	0.5	FOOTRIM	217	08/25/20	DD
1148	7	01/21/20	11/19/11	08/28/13	7	5.9	57	0	339	2	1	A	M	15	25020	4.6	2.8	118	5	29310	0.5	MAST	219	08/27/20	ALL4SP
1148	7	01/21/20	11/19/11	08/28/13	7	5.9	57	0	339	2	1	A	M	15	25020	4.6	2.8	118	5	29310	0.5	OPEN	220	08/28/20	14H14149	O	6	2		Ben
1148	7	01/21/20	11/19/11	08/28/13	7	5.9	57	0	339	2	1	A	M	15	25020	4.6	2.8	118	5	29310	0.5	BRED	262	10/09/20	14H14587	-	6	C		Ben
1148	7	01/21/20	11/19/11	08/28/13	7	5.9	57	0	339	2	1	A	M	15	25020	4.6	2.8	118	5	29310	0.5	SOLD	283	10/30/20	DCAR5
1157	6	01/20/19	11/30/11	09/15/13	7	1.4	55	283	309	2	1	A	F	17	28140	3.4	2.8	129	4	35620	5.8	SOLD	439	04/03/20	DCAR4
1170	6	03/30/19	12/29/11	02/13/14	6	2.7	57	281	336	1	1	A	F	32	26060	6.2	3.3	115	0	22840	0.3	DRY	296	01/20/20
1170	6	03/30/19	12/29/11	02/13/14	6	2.7	57	281	336	1	1	A	F	32	26060	6.2	3.3	115	0	22840	0.3	FOOTRIM	299	01/23/20	T
1170	7	03/15/20	12/29/11	02/13/14	6	3.0	55	276	296	1	1	A	F	17	23170	5.6	3.6	84	0	23230	0.8	FRESH	0	03/15/20
1170	7	03/15/20	12/29/11	02/13/14	6	3.0	55	276	296	1	1	A	F	17	23170	5.6	3.6	84	0	23230	0.8	PREG	81	06/04/20	7AN476	P	6	D		Ben
1170	7	03/15/20	12/29/11	02/13/14	6	3.0	55	276	296	1	1	A	F	17	23170	5.6	3.6	84	0	23230	0.8	DRY	309	01/18/21
1170	7	03/15/20	12/29/11	02/13/14	6	3.0	55	276	296	1	1	A	F	17	23170	5.6	3.6	84	0	23230	0.8	FOOTRIM	324	02/02/21	LFBL
1170	7	03/15/20	12/29/11	02/13/14	6	3.0	55	276	296	1	1	A	F	17	23170	5.6	3.6	84	0	23230	0.8	MOVE	344	02/22/21	F020T010
1170	8	03/15/21	12/29/11	02/13/14	6	3.1	56	284	309	1	1	A	F	23	22730	5.0	3.3	102	0	20660	0.1	FRESH	0	03/15/21
1170	8	03/15/21	12/29/11	02/13/14	6	3.1	56	284	309	1	1	A	F	23	22730	5.0	3.3	102	0	20660	0.1	MF	2	03/17/21	ORAL
1170	8	03/15/21	12/29/11	02/13/14	6	3.1	56	284	309	1	1	A	F	23	22730	5.0	3.3	102	0	20660	0.1	MOVE	21	04/05/21	F001T009
1170	8	03/15/21	12/29/11	02/13/14	6	3.1	56	284	309	1	1	A	F	23	22730	5.0	3.3	102	0	20660	0.1	PREG	80	06/03/21	7AN582	P	9	D		Josh
1170	8	03/15/21	12/29/11	02/13/14	6	3.1	56	284	309	1	1	A	F	23	22730	5.0	3.3	102	0	20660	0.1	MOVE	251	11/21/21	F007T001
1170	8	03/15/21	12/29/11	02/13/14	6	3.1	56	284	309	1	1	A	F	23	22730	5.0	3.3	102	0	20660	0.1	MOVE	251	11/21/21	F009T007
1170	8	03/15/21	12/29/11	02/13/14	6	3.1	56	284	309	1	1	A	F	23	22730	5.0	3.3	102	0	20660	0.1	MOVE	256	11/26/21	F001T009
1170	8	03/15/21	12/29/11	02/13/14	6	3.1	56	284	309	1	1	A	F	23	22730	5.0	3.3	102	0	20660	0.1	DRY	308	01/17/22
1170	8	03/15/21	12/29/11	02/13/14	6	3.1	56	284	309	1	1	A	F	23	22730	5.0	3.3	102	0	20660	0.1	FOOTRIM	320	01/29/22	T
1170	8	03/15/21	12/29/11	02/13/14	6	3.1	56	284	309	1	1	A	F	23	22730	5.0	3.3	102	0	20660	0.1	TOCLOSE	336	02/14/22
1170	9	03/19/22	12/29/11	02/13/14	7	3.1	61	289	308	1	1	A	M	18	24510	6.6	3.3	88	4	22560	0.1	FRESH	0	03/19/22
1170	9	03/19/22	12/29/11	02/13/14	7	3.1	61	289	308	1	1	A	M	18	24510	6.6	3.3	88	4	22560	0.1	MOVE	27	04/15/22	F012T009
1170	9	03/19/22	12/29/11	02/13/14	7	3.1	61	289	308	1	1	A	M	18	24510	6.6	3.3	88	4	22560	0.1	OPEN	75	06/02/22	714SM119	O	9	D		Josh
1170	9	03/19/22	12/29/11	02/13/14	7	3.1	61	289	308	1	1	A	M	18	24510	6.6	3.3	88	4	22560	0.1	ILLMISC	78	06/05/22	GUTIVCAL
1170	9	03/19/22	12/29/11	02/13/14	7	3.1	61	289	308	1	1	A	M	18	24510	6.6	3.3	88	4	22560	0.1	MOVE	78	06/05/22	F009T007
1170	9	03/19/22	12/29/11	02/13/14	7	3.1	61	289	308	1	1	A	M	18	24510	6.6	3.3	88	4	22560	0.1	MOVE	82	06/09/22	F007T009
1170	9	03/19/22	12/29/11	02/13/14	7	3.1	61	289	308	1	1	A	M	18	24510	6.6	3.3	88	4	22560	0.1	OPEN	111	07/08/22	714SM119	O	9	2		Josh
1170	9	03/19/22	12/29/11	02/13/14	7	3.1	61	289	308	1	1	A	M	18	24510	6.6	3.3	88	4	22560	0.1	MOVE	113	07/10/22	F009T007
1170	9	03/19/22	12/29/11	02/13/14	7	3.1	61	289	308	1	1	A	M	18	24510	6.6	3.3	88	4	22560	0.1	MAST	114	07/11/22	SPRR5
1170	9	03/19/22	12/29/11	02/13/14	7	3.1	61	289	308	1	1	A	M	18	24510	6.6	3.3	88	4	22560	0.1	MOVE	125	07/22/22	F007T009
1170	9	03/19/22	12/29/11	02/13/14	7	3.1	61	289	308	1	1	A	M	18	24510	6.6	3.3	88	4	22560	0.1	DNB	143	08/09/22	AGE
1170	9	03/19/22	12/29/11	02/13/14	7	3.1	61	289	308	1	1	A	M	18	24510	6.6	3.3	88	4	22560	0.1	SOLD	207	10/12/22	4.42
1177	0	00000000	01/29/18	00000000	7	0	0	0	499	1	0	-	-	0	0	0	0	0	12	38100	0	METR	808	04/16/20	DALA85
1177	0	00000000	01/29/18	00000000	7	0	0	0	499	1	0	-	-	0	0	0	0	0	12	38100	0	METR	809	04/17/20	EX19
1177	0	00000000	01/29/18	00000000	7	0	0	0	499	1	0	-	-	0	0	0	0	0	12	38100	0	METR	812	04/20/20	EX29/1
1177	0	00000000	01/29/18	00000000	7	0	0	0	499	1	0	-	-	0	0	0	0	0	12	38100	0	METR	812	04/20/20	EX19SQ
1177	0	00000000	01/29/18	00000000	7	0	0	0	499	1	0	-	-	0	0	0	0	0	12	38100	0	MOVE	889	07/06/20	F000T013
1177	0	00000000	01/29/18	00000000	7	0	0	0	499	1	0	-	-	0	0	0	0	0	12	38100	0	MEASURE	892	07/09/20	5413
1177	0	00000000	01/29/18	00000000	7	0	0	0	499	1	0	-	-	0	0	0	0	0	12	38100	0	SOLD	979	10/04/20	DCAR12
2008	5	12/19/18	01/17/12	12/05/13	7	0	51	278	498	1	1	A	F	14	22920	4.0	3.4	106	10	30500	2.4	SOLD	392	01/15/20	DCAR10
2026	6	05/14/19	03/17/12	01/01/14	6	2.4	85	277	377	1	1	A	F	22	29800	3.0	2.4	135	0	34440	0.1	JOHNES	297	03/06/20	ELISA+
2026	6	05/14/19	03/17/12	01/01/14	6	2.4	85	277	377	1	1	A	F	22	29800	3.0	2.4	135	0	34440	0.1	DRY	307	03/16/20
2026	7	04/28/20	03/17/12	01/01/14	7	2.4	43	271	307	1	1	A	F	0	0	0	0	0	10	31400	0	DNB	0	04/28/20	JOHNES
2026	7	04/28/20	03/17/12	01/01/14	7	2.4	43	271	307	1	1	A	F	0	0	0	0	0	10	31400	0	FRESH	0	04/28/20
2026	7	04/28/20	03/17/12	01/01/14	7	2.4	43	271	307	1	1	A	F	0	0	0	0	0	10	31400	0	SOLD	2	04/30/20	DCAR10
2032	5	01/11/19	03/31/12	03/03/14	7	3.4	53	0	389	3	1	A	F	26	22450	4.6	3.3	112	8	26390	1.5	ABORT	290	10/28/19	136 DAYS
2032	5	01/11/19	03/31/12	03/03/14	7	3.4	53	0	389	3	1	A	F	26	22450	4.6	3.3	112	8	26390	1.5	SOLD	395	02/10/20	DCAR8
2037	5	11/20/18	04/08/12	01/29/14	6	3.4	50	277	340	2	1	A	M	15	23320	3.7	2.9	153	0	38470	0.3	DRY	447	02/10/20
2037	5	11/20/18	04/08/12	01/29/14	6	3.4	50	277	340	2	1	A	M	15	23320	3.7	2.9	153	0	38470	0.3	FOOTRIM	455	02/18/20	T
2037	5	11/20/18	04/08/12	01/29/14	6	3.4	50	277	340	2	1	A	M	15	23320	3.7	2.9	153	0	38470	0.3	FOOTRIM	488	03/22/20	T
2037	6	04/09/20	04/08/12	01/29/14	6	2.4	59	279	447	2	1	A	M	13	20440	4.7	2.5	136	0	36420	4.7	RP	0	04/09/20
2037	6	04/09/20	04/08/12	01/29/14	6	2.4	59	279	447	2	1	A	M	13	20440	4.7	2.5	136	0	36420	4.7	FRESH	0	04/09/20
2037	6	04/09/20	04/08/12	01/29/14	6	2.4	59	279	447	2	1	A	M	13	20440	4.7	2.5	136	0	36420	4.7	METR	5	04/14/20	PO20/4
2037	6	04/09/20	04/08/12	01/29/14	6	2.4	59	279	447	2	1	A	M	13	20440	4.7	2.5	136	0	36420	4.7	KETOSIS	5	04/14/20
2037	6	04/09/20	04/08/12	01/29/14	6	2.4	59	279	447	2	1	A	M	13	20440	4.7	2.5	136	0	36420	4.7	METR	7	04/16/20	PO420
2037	6	04/09/20	04/08/12	01/29/14	6	2.4	59	279	447	2	1	A	M	13	20440	4.7	2.5	136	0	36420	4.7	MAST	37	05/16/20	SPRR5
2037	6	04/09/20	04/08/12	01/29/14	6	2.4	59	279	447	2	1	A	M	13	20440	4.7	2.5	136	0	36420	4.7	OPEN	77	06/25/20	7AN408	O	6	D		Ben
2037	6	04/09/20	04/08/12	01/29/14	6	2.4	59	279	447	2	1	A	M	13	20440	4.7	2.5	136	0	36420	4.7	OPEN	113	07/31/20	7AN526	O	6	2		Ben
2037	6	04/09/20	04/08/12	01/29/14	6	2.4	59	279	447	2	1	A	M	13	20440	4.7	2.5	136	0	36420	4.7	PREG	148	09/04/20	7AN526	P	6	2		Ben
2037	6	04/09/20	04/08/12	01/29/14	6	2.4	59	279	447	2	1	A	M	13	20440	4.7	2.5	136	0	36420	4.7	DRY	375	04/19/21
2037	6	04/09/20	04/08/12	01/29/14	6	2.4	59	279	447	2	1	A	M	13	20440	4.7	2.5	136	0	36420	4.7	MOVE	382	04/26/21
2037	6	04/09/20	04/08/12	01/29/14	6	2.4	59	279	447	2	1	A	M	13	20440	4.7	2.5	136	0	36420	4.7	MOVE	410	05/24/21	F020T013
2037	7	06/13/21	04/08/12	01/29/14	7	2.4	55	282	375	2	1	A	M	24	13970	4.4	2.5	19	6	30580	3.8	FRESH	0	06/13/21
2037	7	06/13/21	04/08/12	01/29/14	7	2.4	55	282	375	2	1	A	M	24	13970	4.4	2.5	19	6	30580	3.8	DNB	15	06/28/21	AGE
2037	7	06/13/21	04/08/12	01/29/14	7	2.4	55	282	375	2	1	A	M	24	13970	4.4	2.5	19	6	30580	3.8	DIED	33	07/16/21	INJLEG
2037	7	06/13/21	04/08/12	01/29/14	7	2.4	55	282	375	2	1	A	M	24	13970	4.4	2.5	19	6	30580	3.8	MOVE	53	08/05/21	F001T009
2047	5	07/19/19	05/03/12	06/26/14	6	1.8	95	273	438	1	1	A	F	19	22060	4.7	2.7	126	0	29290	0.1	FOOTRIM	95	10/22/19	BLFFLFAB
2047	5	07/19/19	05/03/12	06/26/14	6	1.8	95	273	438	1	1	A	F	19	22060	4.7	2.7	126	0	29290	0.1	FOOTRIM	256	03/31/20	LFRF
2047	5	07/19/19	05/03/12	06/26/14	6	1.8	95	273	438	1	1	A	F	19	22060	4.7	2.7	126	0	29290	0.1	FOOTRIM	298	05/12/20	BLLF
2047	5	07/19/19	05/03/12	06/26/14	6	1.8	95	273	438	1	1	A	F	19	22060	4.7	2.7	126	0	29290	0.1	DRY	304	05/18/20
2047	5	07/19/19	05/03/12	06/26/14	6	1.8	95	273	438	1	1	A	F	19	22060	4.7	2.7	126	0	29290	0.1	FOOTRIM	305	05/19/20	T
2047	5	07/19/19	05/03/12	06/26/14	6	1.8	95	273	438	1	1	A	F	19	22060	4.7	2.7	126	0	29290	0.1	MOVE	339	06/22/20	F005T010
2047	6	07/06/20	05/03/12	06/26/14	7	1.8	49	277	304	1	1	A	M	0	0	0	0	0	6	23980	0	FRESH	0	07/06/20
2047	6	07/06/20	05/03/12	06/26/14	7	1.8	49	277	304	1	1	A	M	0	0	0	0	0	6	23980	0	DIED	2	07/08/20	PARA
2049	5	02/20/19	05/15/12	05/01/14	6	6.7	51	0	497	1	1	A	M	14	24490	5.1	3.0	129	0	36500	3.4	DRY	362	02/17/20
2049	5	02/20/19	05/15/12	05/01/14	6	6.7	51	0	497	1	1	A	M	14	24490	5.1	3.0	129	0	36500	3.4	FOOTRIM	363	02/18/20	LRU
2049	6	04/01/20	05/15/12	05/01/14	6	5.0	44	270	362	1	2	AD	MM	21	21280	3.3	2.7	110	0	30290	0.1	FRESH	0	04/01/20
2049	6	04/01/20	05/15/12	05/01/14	6	5.0	44	270	362	1	2	AD	MM	21	21280	3.3	2.7	110	0	30290	0.1	RP	2	04/03/20	RP
2049	6	04/01/20	05/15/12	05/01/14	6	5.0	44	270	362	1	2	AD	MM	21	21280	3.3	2.7	110	0	30290	0.1	METR	2	04/03/20	EX27/1
2049	6	04/01/20	05/15/12	05/01/14	6	5.0	44	270	362	1	2	AD	MM	21	21280	3.3	2.7	110	0	30290	0.1	METR	5	04/06/20	PO20/1
2049	6	04/01/20	05/15/12	05/01/14	6	5.0	44	270	362	1	2	AD	MM	21	21280	3.3	2.7	110	0	30290	0.1	ILLMISC	6	04/07/20	IV12BAN
2049	6	04/01/20	05/15/12	05/01/14	6	5.0	44	270	362	1	2	AD	MM	21	21280	3.3	2.7	110	0	30290	0.1	ILLMISC	6	04/07/20	HYPERTON
2049	6	04/01/20	05/15/12	05/01/14	6	5.0	44	270	362	1	2	AD	MM	21	21280	3.3	2.7	110	0	30290	0.1	FOOTRIM	8	04/09/20	LRRRBL
2049	6	04/01/20	05/15/12	05/01/14	6	5.0	44	270	362	1	2	AD	MM	21	21280	3.3	2.7	110	0	30290	0.1	METR	9	04/10/20	BANIV 12
2049	6	04/01/20	05/15/12	05/01/14	6	5.0	44	270	362	1	2	AD	MM	21	21280	3.3	2.7	110	0	30290	0.1	OPEN	78	06/18/20	7AN449	O	6	D		Ben
2049	6	04/01/20	05/15/12	05/01/14	6	5.0	44	270	362	1	2	AD	MM	21	21280	3.3	2.7	110	0	30290	0.1	OPEN	114	07/24/20	7AN526	O	6	2		Ben
2049	6	04/01/20	05/15/12	05/01/14	6	5.0	44	270	362	1	2	AD	MM	21	21280	3.3	2.7	110	0	30290	0.1	PREG	156	09/04/20	7AN526	P	6	C		Ben
2049	6	04/01/20	05/15/12	05/01/14	6	5.0	44	270	362	1	2	AD	MM	21	21280	3.3	2.7	110	0	30290	0.1	DRY	383	04/19/21
2049	6	04/01/20	05/15/12	05/01/14	6	5.0	44	270	362	1	2	AD	MM	21	21280	3.3	2.7	110	0	30290	0.1	MOVE	418	05/24/21	F020T013
2049	7	05/31/21	05/15/12	05/01/14	7	5.0	42	269	383	1	2	AA	MM	37	25890	3.4	2.5	105	7	26550	6.4	FRESH	0	05/31/21
2049	7	05/31/21	05/15/12	05/01/14	7	5.0	42	269	383	1	2	AA	MM	37	25890	3.4	2.5	105	7	26550	6.4	FOOTRIM	9	06/09/21	ABBLRF
2049	7	05/31/21	05/15/12	05/01/14	7	5.0	42	269	383	1	2	AA	MM	37	25890	3.4	2.5	105	7	26550	6.4	MOVE	28	06/28/21	F001T009
2049	7	05/31/21	05/15/12	05/01/14	7	5.0	42	269	383	1	2	AA	MM	37	25890	3.4	2.5	105	7	26550	6.4	DNB	28	06/28/21	AGE
2049	7	05/31/21	05/15/12	05/01/14	7	5.0	42	269	383	1	2	AA	MM	37	25890	3.4	2.5	105	7	26550	6.4	SOLD	72	08/11/21	DCAR7
2050	6	04/12/19	05/22/12	03/10/14	7	0	88	281	271	1	1	A	F	19	29680	3.3	2.7	148	5	42120	2.3	OPEN	196	10/25/19	7H13866	O	6	C		Ben
2050	6	04/12/19	05/22/12	03/10/14	7	0	88	281	271	1	1	A	F	19	29680	3.3	2.7	148	5	42120	2.3	FOOTRIM	200	10/29/19	BLLRRR
2050	6	04/12/19	05/22/12	03/10/14	7	0	88	281	271	1	1	A	F	19	29680	3.3	2.7	148	5	42120	2.3	DNB	229	11/27/19	FEET
2050	6	04/12/19	05/22/12	03/10/14	7	0	88	281	271	1	1	A	F	19	29680	3.3	2.7	148	5	42120	2.3	SOLD	241	12/09/19	DCAR5
2059	6	06/22/19	06/26/12	04/26/14	6	5.8	47	274	339	1	1	A	F	11	26760	5.0	3.1	154	0	40810	2.4	DRY	317	05/04/20
2059	6	06/22/19	06/26/12	04/26/14	6	5.8	47	274	339	1	1	A	F	11	26760	5.0	3.1	154	0	40810	2.4	FOOTRIM	318	05/05/20	T
2059	6	06/22/19	06/26/12	04/26/14	6	5.8	47	274	339	1	1	A	F	11	26760	5.0	3.1	154	0	40810	2.4	MOVE	372	06/28/20	F005T010
2059	7	07/04/20	06/26/12	04/26/14	7	5.8	61	267	317	1	2	DD	MM	0	0	0	0	0	6	33090	0	FRESH	0	07/04/20
2059	7	07/04/20	06/26/12	04/26/14	7	5.8	61	267	317	1	2	DD	MM	0	0	0	0	0	6	33090	0	DIED	1	07/05/20	BLV
2060	5	10/22/18	06/27/12	04/25/14	7	3.1	42	270	303	1	2	AA	MM	16	25910	4.2	2.8	184	4	42450	1.8	DRY	498	03/03/20
2060	5	10/22/18	06/27/12	04/25/14	7	3.1	42	270	303	1	2	AA	MM	16	25910	4.2	2.8	184	4	42450	1.8	FOOTRIM	507	03/12/20	DD
2060	5	10/22/18	06/27/12	04/25/14	7	3.1	42	270	303	1	2	AA	MM	16	25910	4.2	2.8	184	4	42450	1.8	SOLD	558	05/02/20	DCAR4
2062	6	10/27/19	07/04/12	06/17/14	7	2.8	58	282	456	2	1	A	F	10	23250	4.2	3.3	114	7	38470	0.8	FRESH	0	10/27/19
2062	6	10/27/19	07/04/12	06/17/14	7	2.8	58	282	456	2	1	A	F	10	23250	4.2	3.3	114	7	38470	0.8	MEASURE	0	10/27/19	2010
2062	6	10/27/19	07/04/12	06/17/14	7	2.8	58	282	456	2	1	A	F	10	23250	4.2	3.3	114	7	38470	0.8	MAST	36	12/02/19	PRED12
2062	6	10/27/19	07/04/12	06/17/14	7	2.8	58	282	456	2	1	A	F	10	23250	4.2	3.3	114	7	38470	0.8	OPEN	81	01/16/20	7H14329	O	6	D		Ben
2062	6	10/27/19	07/04/12	06/17/14	7	2.8	58	282	456	2	1	A	F	10	23250	4.2	3.3	114	7	38470	0.8	OPEN	117	02/21/20	507AN510	O	6	2		Ben
2062	6	10/27/19	07/04/12	06/17/14	7	2.8	58	282	456	2	1	A	F	10	23250	4.2	3.3	114	7	38470	0.8	OPEN	152	03/27/20	777H11432	O	6	2		Ben
2062	6	10/27/19	07/04/12	06/17/14	7	2.8	58	282	456	2	1	A	F	10	23250	4.2	3.3	114	7	38470	0.8	OPEN	187	05/01/20	7AN449	O	6	2		Ben
2062	6	10/27/19	07/04/12	06/17/14	7	2.8	58	282	456	2	1	A	F	10	23250	4.2	3.3	114	7	38470	0.8	OPEN	207	05/21/20	7AN408	O	6	S		Ben
2062	6	10/27/19	07/04/12	06/17/14	7	2.8	58	282	456	2	1	A	F	10	23250	4.2	3.3	114	7	38470	0.8	BRED	243	06/26/20	7AN408	-	6	2		Ben
2062	6	10/27/19	07/04/12	06/17/14	7	2.8	58	282	456	2	1	A	F	10	23250	4.2	3.3	114	7	38470	0.8	SOLD	269	07/22/20	DCAR7
2076	5	04/22/19	08/02/12	09/22/14	7	2.4	56	0	386	1	1	A	M	9	22990	5.0	3.3	124	7	30710	1.0	PREG	193	11/01/19	200H11454	A	6	2		Ben
2076	5	04/22/19	08/02/12	09/22/14	7	2.4	56	0	386	1	1	A	M	9	22990	5.0	3.3	124	7	30710	1.0	ABORT	250	12/28/19	CIDR
2076	5	04/22/19	08/02/12	09/22/14	7	2.4	56	0	386	1	1	A	M	9	22990	5.0	3.3	124	7	30710	1.0	FOOTRIM	267	01/14/20	DD
2076	5	04/22/19	08/02/12	09/22/14	7	2.4	56	0	386	1	1	A	M	9	22990	5.0	3.3	124	7	30710	1.0	OPEN	270	01/17/20	7H12659	O	6	C		Ben
2076	5	04/22/19	08/02/12	09/22/14	7	2.4	56	0	386	1	1	A	M	9	22990	5.0	3.3	124	7	30710	1.0	DNB	302	02/18/20	DIM
2076	5	04/22/19	08/02/12	09/22/14	7	2.4	56	0	386	1	1	A	M	9	22990	5.0	3.3	124	7	30710	1.0	SOLD	535	10/08/20	DCAR7
2082	5	12/16/18	08/14/12	08/17/14	6	7.7	41	269	308	1	2	AA	FM	17	22060	4.4	3.1	88	0	29300	1.1	FOOTRIM	304	10/16/19	BLLFAB
2082	6	12/04/19	08/14/12	08/17/14	7	7.7	58	272	295	1	1	A	F	34	12900	3.6	3.0	24	3	20080	2.1	MEASURE	0	12/04/19	1710
2082	6	12/04/19	08/14/12	08/17/14	7	7.7	58	272	295	1	1	A	F	34	12900	3.6	3.0	24	3	20080	2.1	FRESH	0	12/04/19
2082	6	12/04/19	08/14/12	08/17/14	7	7.7	58	272	295	1	1	A	F	34	12900	3.6	3.0	24	3	20080	2.1	DNB	13	12/17/19	FEET
2082	6	12/04/19	08/14/12	08/17/14	7	7.7	58	272	295	1	1	A	F	34	12900	3.6	3.0	24	3	20080	2.1	SOLD	42	01/15/20	DCAR3
2094	5	03/22/19	09/14/12	08/16/14	7	3.8	53	281	305	1	1	A	M	12	28220	4.5	3.3	171	8	33980	1.2	FOOTRIM	273	12/20/19	HOOF ROT
2094	5	03/22/19	09/14/12	08/16/14	7	3.8	53	281	305	1	1	A	M	12	28220	4.5	3.3	171	8	33980	1.2	FOOTRIM	273	12/20/19	DD
2094	5	03/22/19	09/14/12	08/16/14	7	3.8	53	281	305	1	1	A	M	12	28220	4.5	3.3	171	8	33980	1.2	LAME	274	12/21/19	ROTEXD22
2094	5	03/22/19	09/14/12	08/16/14	7	3.8	53	281	305	1	1	A	M	12	28220	4.5	3.3	171	8	33980	1.2	DRY	374	03/30/20
2094	5	03/22/19	09/14/12	08/16/14	7	3.8	53	281	305	1	1	A	M	12	28220	4.5	3.3	171	8	33980	1.2	FOOTRIM	375	03/31/20	BR
2094	5	03/22/19	09/14/12	08/16/14	7	3.8	53	281	305	1	1	A	M	12	28220	4.5	3.3	171	8	33980	1.2	SOLD	425	05/20/20	DCAR8
2096	5	09/18/19	09/20/12	08/19/14	7	5.6	51	278	449	1	1	A	F	14	24820	4.2	3.0	148	4	31890	3.3	MAST	59	11/16/19	SPRR3
2096	5	09/18/19	09/20/12	08/19/14	7	5.6	51	278	449	1	1	A	F	14	24820	4.2	3.0	148	4	31890	3.3	OPEN	78	12/05/19	14H14334	O	6	D		Ben
2096	5	09/18/19	09/20/12	08/19/14	7	5.6	51	278	449	1	1	A	F	14	24820	4.2	3.0	148	4	31890	3.3	OPEN	114	01/10/20	7H12659	O	6	2		Ben
2096	5	09/18/19	09/20/12	08/19/14	7	5.6	51	278	449	1	1	A	F	14	24820	4.2	3.0	148	4	31890	3.3	OPEN	156	02/21/20	507AN510	O	6	C		Ben
2096	5	09/18/19	09/20/12	08/19/14	7	5.6	51	278	449	1	1	A	F	14	24820	4.2	3.0	148	4	31890	3.3	OPEN	191	03/27/20	507AN510	O	6	2		Ben
2096	5	09/18/19	09/20/12	08/19/14	7	5.6	51	278	449	1	1	A	F	14	24820	4.2	3.0	148	4	31890	3.3	OPEN	226	05/01/20	7AN449	O	6	2		Ben
2096	5	09/18/19	09/20/12	08/19/14	7	5.6	51	278	449	1	1	A	F	14	24820	4.2	3.0	148	4	31890	3.3	OPEN	261	06/05/20	7AN476	O	6	2		Ben
2096	5	09/18/19	09/20/12	08/19/14	7	5.6	51	278	449	1	1	A	F	14	24820	4.2	3.0	148	4	31890	3.3	FOOTRIM	286	06/30/20	BLRF
2096	5	09/18/19	09/20/12	08/19/14	7	5.6	51	278	449	1	1	A	F	14	24820	4.2	3.0	148	4	31890	3.3	MOVE	292	07/06/20	F001T009
2096	5	09/18/19	09/20/12	08/19/14	7	5.6	51	278	449	1	1	A	F	14	24820	4.2	3.0	148	4	31890	3.3	DNB	300	07/14/20	DIM
2096	5	09/18/19	09/20/12	08/19/14	7	5.6	51	278	449	1	1	A	F	14	24820	4.2	3.0	148	4	31890	3.3	SOLD	386	10/08/20	DCAR4
2099	5	09/29/19	09/26/12	11/05/14	6	5.8	48	276	307	1	1	A	M	38	32360	2.3	2.9	151	0	31710	1.8	PREG	81	12/19/19	7H14194	P	6	D		Ben
2099	5	09/29/19	09/26/12	11/05/14	6	5.8	48	276	307	1	1	A	M	38	32360	2.3	2.9	151	0	31710	1.8	FOOTRIM	254	06/09/20	C
2099	5	09/29/19	09/26/12	11/05/14	6	5.8	48	276	307	1	1	A	M	38	32360	2.3	2.9	151	0	31710	1.8	FOOTRIM	275	06/30/20	BLRFRR
2099	5	09/29/19	09/26/12	11/05/14	6	5.8	48	276	307	1	1	A	M	38	32360	2.3	2.9	151	0	31710	1.8	FOOTRIM	284	07/09/20	BLLR
2099	5	09/29/19	09/26/12	11/05/14	6	5.8	48	276	307	1	1	A	M	38	32360	2.3	2.9	151	0	31710	1.8	DRY	303	07/28/20
2099	6	09/23/20	09/26/12	11/05/14	7	5.8	57	279	303	1	1	A	F	14	26830	3.0	3.0	130	5	31920	1.3	FRESH	0	09/23/20
2099	6	09/23/20	09/26/12	11/05/14	7	5.8	57	279	303	1	1	A	F	14	26830	3.0	3.0	130	5	31920	1.3	MOVE	19	10/12/20	F001T009
2099	6	09/23/20	09/26/12	11/05/14	7	5.8	57	279	303	1	1	A	F	14	26830	3.0	3.0	130	5	31920	1.3	FOOTRIM	35	10/28/20	LRRRBL
2099	6	09/23/20	09/26/12	11/05/14	7	5.8	57	279	303	1	1	A	F	14	26830	3.0	3.0	130	5	31920	1.3	MOVE	47	11/09/20	F001T004
2099	6	09/23/20	09/26/12	11/05/14	7	5.8	57	279	303	1	1	A	F	14	26830	3.0	3.0	130	5	31920	1.3	DNB	76	12/08/20	FEET
2099	6	09/23/20	09/26/12	11/05/14	7	5.8	57	279	303	1	1	A	F	14	26830	3.0	3.0	130	5	31920	1.3	MOVE	268	06/18/21	F004T033
2099	6	09/23/20	09/26/12	11/05/14	7	5.8	57	279	303	1	1	A	F	14	26830	3.0	3.0	130	5	31920	1.3	KETOSIS	270	06/20/21
2099	6	09/23/20	09/26/12	11/05/14	7	5.8	57	279	303	1	1	A	F	14	26830	3.0	3.0	130	5	31920	1.3	MOVE	375	10/03/21	F005T004
2099	6	09/23/20	09/26/12	11/05/14	7	5.8	57	279	303	1	1	A	F	14	26830	3.0	3.0	130	5	31920	1.3	MOVE	384	10/12/21	F004T016
2099	6	09/23/20	09/26/12	11/05/14	7	5.8	57	279	303	1	1	A	F	14	26830	3.0	3.0	130	5	31920	1.3	MOVE	385	10/13/21	F016T005
2099	6	09/23/20	09/26/12	11/05/14	7	5.8	57	279	303	1	1	A	F	14	26830	3.0	3.0	130	5	31920	1.3	MOVE	397	10/25/21	F004T030
2099	6	09/23/20	09/26/12	11/05/14	7	5.8	57	279	303	1	1	A	F	14	26830	3.0	3.0	130	5	31920	1.3	MOVE	397	10/25/21	F030T004
2099	6	09/23/20	09/26/12	11/05/14	7	5.8	57	279	303	1	1	A	F	14	26830	3.0	3.0	130	5	31920	1.3	SOLD	435	12/02/21	DCAR5
2102	5	10/25/19	10/06/12	05/19/14	7	3.1	60	287	505	1	1	A	M	0	0	0	0	0	6	35650	0	FRESH	0	10/25/19
2102	5	10/25/19	10/06/12	05/19/14	7	3.1	60	287	505	1	1	A	M	0	0	0	0	0	6	35650	0	DIED	2	10/27/19	MF
2105	4	12/24/18	10/12/12	09/11/14	7	3.7	49	276	456	1	1	A	M	9	23560	5.3	3.4	132	7	34250	2.6	OPEN	313	11/02/19	507H14408	O	6	L		Ben
2105	4	12/24/18	10/12/12	09/11/14	7	3.7	49	276	456	1	1	A	M	9	23560	5.3	3.4	132	7	34250	2.6	DNB	346	12/05/19	DIM
2105	4	12/24/18	10/12/12	09/11/14	7	3.7	49	276	456	1	1	A	M	9	23560	5.3	3.4	132	7	34250	2.6	SOLD	437	03/05/20	DCAR7
2110	5	07/11/19	10/19/12	02/02/15	6	4.4	87	272	482	1	1	A	M	27	20350	3.8	2.5	126	0	35740	5.5	DRY	298	05/04/20
2110	5	07/11/19	10/19/12	02/02/15	6	4.4	87	272	482	1	1	A	M	27	20350	3.8	2.5	126	0	35740	5.5	FOOTRIM	299	05/05/20	BLRF
2110	6	06/29/20	10/19/12	02/02/15	7	4.4	56	277	298	1	1	A	M	0	0	0	0	0	11	26240	0	FRESH	0	06/29/20
2110	6	06/29/20	10/19/12	02/02/15	7	4.4	56	277	298	1	1	A	M	0	0	0	0	0	11	26240	0	SOLD	22	07/21/20	DCAR11
2113	5	12/23/18	10/23/12	07/22/14	6	4.0	48	275	392	1	1	A	M	10	23360	6.5	3.5	129	0	29440	1.5	DRY	491	04/27/20
2113	5	12/23/18	10/23/12	07/22/14	6	4.0	48	275	392	1	1	A	M	10	23360	6.5	3.5	129	0	29440	1.5	FOOTRIM	496	05/02/20	BLLF
2113	6	06/14/20	10/23/12	07/22/14	6	5.8	48	275	491	1	1	A	M	17	22400	3.8	3.0	113	0	28730	3.9	FRESH	0	06/14/20
2113	6	06/14/20	10/23/12	07/22/14	6	5.8	48	275	491	1	1	A	M	17	22400	3.8	3.0	113	0	28730	3.9	RP	2	06/16/20	UNK
2113	6	06/14/20	10/23/12	07/22/14	6	5.8	48	275	491	1	1	A	M	17	22400	3.8	3.0	113	0	28730	3.9	METR	6	06/20/20	EX26
2113	6	06/14/20	10/23/12	07/22/14	6	5.8	48	275	491	1	1	A	M	17	22400	3.8	3.0	113	0	28730	3.9	METR	9	06/23/20	EX24
2113	6	06/14/20	10/23/12	07/22/14	6	5.8	48	275	491	1	1	A	M	17	22400	3.8	3.0	113	0	28730	3.9	MOVE	22	07/06/20	F001T009
2113	6	06/14/20	10/23/12	07/22/14	6	5.8	48	275	491	1	1	A	M	17	22400	3.8	3.0	113	0	28730	3.9	OPEN	82	09/04/20	7AN449	O	6	D		Ben
2113	6	06/14/20	10/23/12	07/22/14	6	5.8	48	275	491	1	1	A	M	17	22400	3.8	3.0	113	0	28730	3.9	RECHK	114	10/06/20	-
2113	6	06/14/20	10/23/12	07/22/14	6	5.8	48	275	491	1	1	A	M	17	22400	3.8	3.0	113	0	28730	3.9	OPEN	124	10/16/20	7AN556	O	6	2		Ben
2113	6	06/14/20	10/23/12	07/22/14	6	5.8	48	275	491	1	1	A	M	17	22400	3.8	3.0	113	0	28730	3.9	PREG	159	11/20/20	7AN582	P	6	2		Ben
2113	6	06/14/20	10/23/12	07/22/14	6	5.8	48	275	491	1	1	A	M	17	22400	3.8	3.0	113	0	28730	3.9	MAST	201	01/01/21	SPRFLF3
2113	6	06/14/20	10/23/12	07/22/14	6	5.8	48	275	491	1	1	A	M	17	22400	3.8	3.0	113	0	28730	3.9	MOVE	348	05/28/21	F009T010
2113	6	06/14/20	10/23/12	07/22/14	6	5.8	48	275	491	1	1	A	M	17	22400	3.8	3.0	113	0	28730	3.9	DRY	386	07/05/21
2113	6	06/14/20	10/23/12	07/22/14	6	5.8	48	275	491	1	1	A	M	17	22400	3.8	3.0	113	0	28730	3.9	FOOTRIM	393	07/12/21	T
2113	7	07/18/21	10/23/12	07/22/14	7	5.8	13	240	386	1	2	DD	MM	0	0	0	0	0	8	25350	0	FRESH	0	07/18/21
2113	7	07/18/21	10/23/12	07/22/14	7	5.8	13	240	386	1	2	DD	MM	0	0	0	0	0	8	25350	0	SOLD	9	07/27/21	DCAR8
2114	6	09/18/19	10/25/12	09/24/14	6	1.0	51	278	374	1	1	A	M	14	26030	3.9	3.1	151	0	38770	0.3	PREG	78	12/05/19	7H14264	P	6	D		Ben
2114	6	09/18/19	10/25/12	09/24/14	6	1.0	51	278	374	1	1	A	M	14	26030	3.9	3.1	151	0	38770	0.3	RECHK	139	02/04/20	-
2114	6	09/18/19	10/25/12	09/24/14	6	1.0	51	278	374	1	1	A	M	14	26030	3.9	3.1	151	0	38770	0.3	DRY	306	07/20/20
2114	6	09/18/19	10/25/12	09/24/14	6	1.0	51	278	374	1	1	A	M	14	26030	3.9	3.1	151	0	38770	0.3	FOOTRIM	307	07/21/20	T
2114	6	09/18/19	10/25/12	09/24/14	6	1.0	51	278	374	1	1	A	M	14	26030	3.9	3.1	151	0	38770	0.3	MOVE	341	08/24/20	F005T010
2114	7	09/10/20	10/25/12	09/24/14	7	1.0	52	280	306	1	1	A	M	27	32840	4.7	3.0	150	4	36010	1.0	FRESH	0	09/10/20
2114	7	09/10/20	10/25/12	09/24/14	7	1.0	52	280	306	1	1	A	M	27	32840	4.7	3.0	150	4	36010	1.0	KETOSIS	7	09/17/20
2114	7	09/10/20	10/25/12	09/24/14	7	1.0	52	280	306	1	1	A	M	27	32840	4.7	3.0	150	4	36010	1.0	MOVE	22	10/02/20	F001T009
2114	7	09/10/20	10/25/12	09/24/14	7	1.0	52	280	306	1	1	A	M	27	32840	4.7	3.0	150	4	36010	1.0	OPEN	77	11/26/20	7AN572	O	11	D		Tech# 11
2114	7	09/10/20	10/25/12	09/24/14	7	1.0	52	280	306	1	1	A	M	27	32840	4.7	3.0	150	4	36010	1.0	OPEN	113	01/01/21	151AN1419	O	9	2		Josh
2114	7	09/10/20	10/25/12	09/24/14	7	1.0	52	280	306	1	1	A	M	27	32840	4.7	3.0	150	4	36010	1.0	OPEN	148	02/05/21	7AN476	O	9	2		Josh
2114	7	09/10/20	10/25/12	09/24/14	7	1.0	52	280	306	1	1	A	M	27	32840	4.7	3.0	150	4	36010	1.0	OPEN	171	02/28/21	7AN516	O	0	S		Tech# 0
2114	7	09/10/20	10/25/12	09/24/14	7	1.0	52	280	306	1	1	A	M	27	32840	4.7	3.0	150	4	36010	1.0	OPEN	204	04/02/21	7AN516	O	9	2		Josh
2114	7	09/10/20	10/25/12	09/24/14	7	1.0	52	280	306	1	1	A	M	27	32840	4.7	3.0	150	4	36010	1.0	MEASURE	215	04/13/21
2114	7	09/10/20	10/25/12	09/24/14	7	1.0	52	280	306	1	1	A	M	27	32840	4.7	3.0	150	4	36010	1.0	OPEN	239	05/07/21	7AN516	O	9	2		Josh
2114	7	09/10/20	10/25/12	09/24/14	7	1.0	52	280	306	1	1	A	M	27	32840	4.7	3.0	150	4	36010	1.0	OPEN	274	06/11/21	7AN582	O	8	2		Tyler
2114	7	09/10/20	10/25/12	09/24/14	7	1.0	52	280	306	1	1	A	M	27	32840	4.7	3.0	150	4	36010	1.0	DNB	307	07/14/21	DIM
2114	7	09/10/20	10/25/12	09/24/14	7	1.0	52	280	306	1	1	A	M	27	32840	4.7	3.0	150	4	36010	1.0	SOLD	511	02/03/22	DCAR4
2116	5	12/18/18	10/27/12	09/30/14	6	3.4	99	284	343	1	1	A	M	15	18660	4.8	2.9	174	0	31630	2.2	DRY	307	10/21/19
2116	5	12/18/18	10/27/12	09/30/14	6	3.4	99	284	343	1	1	A	M	15	18660	4.8	2.9	174	0	31630	2.2	FOOTRIM	308	10/22/19	BR
2116	6	12/14/19	10/27/12	09/30/14	6	2.7	54	282	307	1	1	A	F	24	26160	3.6	2.8	140	0	32390	5.9	MEASURE	0	12/14/19	1920
2116	6	12/14/19	10/27/12	09/30/14	6	2.7	54	282	307	1	1	A	F	24	26160	3.6	2.8	140	0	32390	5.9	FRESH	0	12/14/19
2116	6	12/14/19	10/27/12	09/30/14	6	2.7	54	282	307	1	1	A	F	24	26160	3.6	2.8	140	0	32390	5.9	PREG	75	02/27/20	507H12659	P	6	D		Ben
2116	6	12/14/19	10/27/12	09/30/14	6	2.7	54	282	307	1	1	A	F	24	26160	3.6	2.8	140	0	32390	5.9	MAST	107	03/30/20	RFSP5
2116	6	12/14/19	10/27/12	09/30/14	6	2.7	54	282	307	1	1	A	F	24	26160	3.6	2.8	140	0	32390	5.9	RECHK	136	04/28/20	-
2116	6	12/14/19	10/27/12	09/30/14	6	2.7	54	282	307	1	1	A	F	24	26160	3.6	2.8	140	0	32390	5.9	DRY	303	10/12/20
2116	6	12/14/19	10/27/12	09/30/14	6	2.7	54	282	307	1	1	A	F	24	26160	3.6	2.8	140	0	32390	5.9	FOOTRIM	306	10/15/20	T
2116	6	12/14/19	10/27/12	09/30/14	6	2.7	54	282	307	1	1	A	F	24	26160	3.6	2.8	140	0	32390	5.9	MOVE	338	11/16/20	F020T010
2116	7	12/10/20	10/27/12	09/30/14	7	2.7	59	287	303	1	1	A	F	27	28630	3.7	2.9	159	4	32400	1.8	FRESH	0	12/10/20
2116	7	12/10/20	10/27/12	09/30/14	7	2.7	59	287	303	1	1	A	F	27	28630	3.7	2.9	159	4	32400	1.8	MOVE	18	12/28/20	F001T008
2116	7	12/10/20	10/27/12	09/30/14	7	2.7	59	287	303	1	1	A	F	27	28630	3.7	2.9	159	4	32400	1.8	MOVE	18	12/28/20	F008T009
2116	7	12/10/20	10/27/12	09/30/14	7	2.7	59	287	303	1	1	A	F	27	28630	3.7	2.9	159	4	32400	1.8	OPEN	77	02/25/21	7AN516	O	9	D		Josh
2116	7	12/10/20	10/27/12	09/30/14	7	2.7	59	287	303	1	1	A	F	27	28630	3.7	2.9	159	4	32400	1.8	OPEN	113	04/02/21	7AN516	O	9	2		Josh
2116	7	12/10/20	10/27/12	09/30/14	7	2.7	59	287	303	1	1	A	F	27	28630	3.7	2.9	159	4	32400	1.8	OPEN	155	05/14/21	2AN604	O	9	C		Josh
2116	7	12/10/20	10/27/12	09/30/14	7	2.7	59	287	303	1	1	A	F	27	28630	3.7	2.9	159	4	32400	1.8	MAST	180	06/08/21	SPRR5
2116	7	12/10/20	10/27/12	09/30/14	7	2.7	59	287	303	1	1	A	F	27	28630	3.7	2.9	159	4	32400	1.8	OPEN	190	06/18/21	7AN582	O	9	2		Josh
2116	7	12/10/20	10/27/12	09/30/14	7	2.7	59	287	303	1	1	A	F	27	28630	3.7	2.9	159	4	32400	1.8	DNB	225	07/23/21	AGE
2116	7	12/10/20	10/27/12	09/30/14	7	2.7	59	287	303	1	1	A	F	27	28630	3.7	2.9	159	4	32400	1.8	SOLD	393	01/07/22	DCAR4
2123	5	09/04/19	11/07/12	09/01/14	6	3.4	51	278	338	1	1	A	M	28	29440	4.8	2.6	146	0	30680	0.1	PREG	78	11/21/19	7H14330	P	6	D		Ben
2123	5	09/04/19	11/07/12	09/01/14	6	3.4	51	278	338	1	1	A	M	28	29440	4.8	2.6	146	0	30680	0.1	FOOTRIM	209	03/31/20	ROT
2123	5	09/04/19	11/07/12	09/01/14	6	3.4	51	278	338	1	1	A	M	28	29440	4.8	2.6	146	0	30680	0.1	LAME	209	03/31/20	ROTEX29
2123	5	09/04/19	11/07/12	09/01/14	6	3.4	51	278	338	1	1	A	M	28	29440	4.8	2.6	146	0	30680	0.1	DRY	306	07/06/20
2123	5	09/04/19	11/07/12	09/01/14	6	3.4	51	278	338	1	1	A	M	28	29440	4.8	2.6	146	0	30680	0.1	FOOTRIM	315	07/15/20	BR
2123	5	09/04/19	11/07/12	09/01/14	6	3.4	51	278	338	1	1	A	M	28	29440	4.8	2.6	146	0	30680	0.1	MOVE	341	08/10/20	F005T010
2123	6	08/28/20	11/07/12	09/01/14	6	4.4	53	0	306	1	1	A	F	40	25780	3.1	2.6	130	0	31000	0.1	FRESH	0	08/28/20
2123	6	08/28/20	11/07/12	09/01/14	6	4.4	53	0	306	1	1	A	F	40	25780	3.1	2.6	130	0	31000	0.1	MOVE	17	09/14/20	F001T009
2123	6	08/28/20	11/07/12	09/01/14	6	4.4	53	0	306	1	1	A	F	40	25780	3.1	2.6	130	0	31000	0.1	PREG	76	11/12/20	7AN583	A	6	D		Ben
2123	6	08/28/20	11/07/12	09/01/14	6	4.4	53	0	306	1	1	A	F	40	25780	3.1	2.6	130	0	31000	0.1	ABORT	115	12/21/20	12/17/20
2123	6	08/28/20	11/07/12	09/01/14	6	4.4	53	0	306	1	1	A	F	40	25780	3.1	2.6	130	0	31000	0.1	OPEN	126	01/01/21	151AN1419	O	11	2		Tech# 11
2123	6	08/28/20	11/07/12	09/01/14	6	4.4	53	0	306	1	1	A	F	40	25780	3.1	2.6	130	0	31000	0.1	PREG	161	02/05/21	7AN476	P	9	2		Josh
2123	6	08/28/20	11/07/12	09/01/14	6	4.4	53	0	306	1	1	A	F	40	25780	3.1	2.6	130	0	31000	0.1	MOVE	283	06/07/21	F009T010
2123	6	08/28/20	11/07/12	09/01/14	6	4.4	53	0	306	1	1	A	F	40	25780	3.1	2.6	130	0	31000	0.1	FOOTRIM	318	07/12/21	T
2123	6	08/28/20	11/07/12	09/01/14	6	4.4	53	0	306	1	1	A	F	40	25780	3.1	2.6	130	0	31000	0.1	DRY	353	08/16/21
2123	6	08/28/20	11/07/12	09/01/14	6	4.4	53	0	306	1	1	A	F	40	25780	3.1	2.6	130	0	31000	0.1	FOOTRIM	357	08/20/21	T
2123	6	08/28/20	11/07/12	09/01/14	6	4.4	53	0	306	1	1	A	F	40	25780	3.1	2.6	130	0	31000	0.1	TOCLOSE	430	11/01/21
2123	7	11/07/21	11/07/12	09/01/14	7	4.4	83	275	353	1	1	A	M	0	0	0	0	0	5	32780	0	FRESH	0	11/07/21
2123	7	11/07/21	11/07/12	09/01/14	7	4.4	83	275	353	1	1	A	M	0	0	0	0	0	5	32780	0	SOLD	26	12/03/21	DCAR5
2125	5	11/02/19	11/07/12	01/10/15	6	5.1	54	282	308	1	1	A	M	32	27380	3.5	2.9	129	0	33760	3.1	FRESH	0	11/02/19
2125	5	11/02/19	11/07/12	01/10/15	6	5.1	54	282	308	1	1	A	M	32	27380	3.5	2.9	129	0	33760	3.1	MEASURE	0	11/02/19	1800
2125	5	11/02/19	11/07/12	01/10/15	6	5.1	54	282	308	1	1	A	M	32	27380	3.5	2.9	129	0	33760	3.1	OPEN	75	01/16/20	7H14329	O	6	D		Ben
2125	5	11/02/19	11/07/12	01/10/15	6	5.1	54	282	308	1	1	A	M	32	27380	3.5	2.9	129	0	33760	3.1	OPEN	111	02/21/20	507AN510	O	6	2		Ben
2125	5	11/02/19	11/07/12	01/10/15	6	5.1	54	282	308	1	1	A	M	32	27380	3.5	2.9	129	0	33760	3.1	PREG	146	03/27/20	507AN510	P	6	2		Ben
2125	5	11/02/19	11/07/12	01/10/15	6	5.1	54	282	308	1	1	A	M	32	27380	3.5	2.9	129	0	33760	3.1	DRY	345	10/12/20
2125	5	11/02/19	11/07/12	01/10/15	6	5.1	54	282	308	1	1	A	M	32	27380	3.5	2.9	129	0	33760	3.1	FOOTRIM	348	10/15/20	T
2125	5	11/02/19	11/07/12	01/10/15	6	5.1	54	282	308	1	1	A	M	32	27380	3.5	2.9	129	0	33760	3.1	MOVE	408	12/14/20	F020T010
2125	6	01/06/21	11/07/12	01/10/15	6	4.5	86	285	345	1	1	A	M	28	25630	5.6	2.6	136	0	29670	2.3	FRESH	0	01/06/21
2125	6	01/06/21	11/07/12	01/10/15	6	4.5	86	285	345	1	1	A	M	28	25630	5.6	2.6	136	0	29670	2.3	MOVE	19	01/25/21	F001T009
2125	6	01/06/21	11/07/12	01/10/15	6	4.5	86	285	345	1	1	A	M	28	25630	5.6	2.6	136	0	29670	2.3	PREG	78	03/25/21	7AN476	P	9	D		Josh
2125	6	01/06/21	11/07/12	01/10/15	6	4.5	86	285	345	1	1	A	M	28	25630	5.6	2.6	136	0	29670	2.3	MAST	97	04/13/21	SPRF5
2125	6	01/06/21	11/07/12	01/10/15	6	4.5	86	285	345	1	1	A	M	28	25630	5.6	2.6	136	0	29670	2.3	FOOTRIM	261	09/24/21	RF ABBL
2125	6	01/06/21	11/07/12	01/10/15	6	4.5	86	285	345	1	1	A	M	28	25630	5.6	2.6	136	0	29670	2.3	MOVE	266	09/29/21	F009T001
2125	6	01/06/21	11/07/12	01/10/15	6	4.5	86	285	345	1	1	A	M	28	25630	5.6	2.6	136	0	29670	2.3	MOVE	275	10/08/21	F001T009
2125	6	01/06/21	11/07/12	01/10/15	6	4.5	86	285	345	1	1	A	M	28	25630	5.6	2.6	136	0	29670	2.3	MOVE	302	11/04/21	F009T010
2125	6	01/06/21	11/07/12	01/10/15	6	4.5	86	285	345	1	1	A	M	28	25630	5.6	2.6	136	0	29670	2.3	DRY	306	11/08/21
2125	6	01/06/21	11/07/12	01/10/15	6	4.5	86	285	345	1	1	A	M	28	25630	5.6	2.6	136	0	29670	2.3	FOOTRIM	319	11/21/21	T
2125	7	12/30/21	11/07/12	01/10/15	7	4.5	52	280	306	1	1	A	M	0	0	0	0	0	3	31380	0	FRESH	0	12/30/21
2125	6	01/06/21	11/07/12	01/10/15	6	4.5	86	285	345	1	1	A	M	28	25630	5.6	2.6	136	0	29670	2.3	TOCLOSE	359	12/31/21
2125	7	12/30/21	11/07/12	01/10/15	7	4.5	52	280	306	1	1	A	M	0	0	0	0	0	3	31380	0	SOLD	8	01/07/22	DCAR3
2129	4	06/02/18	11/15/12	10/30/14	7	4.4	47	275	304	1	1	A	F	32	31200	3.6	2.5	141	7	32960	7.4	SOLD	527	11/11/19	DCAR7
2131	5	10/18/18	11/21/12	10/12/14	6	3.0	59	0	338	2	1	A	F	20	23270	4.6	3.4	121	0	32110	0.6	PREG	365	10/18/19	200H11127	P	6	C		Ben
2131	5	10/18/18	11/21/12	10/12/14	6	3.0	59	0	338	2	1	A	F	20	23270	4.6	3.4	121	0	32110	0.6	DRY	592	06/01/20
2131	5	10/18/18	11/21/12	10/12/14	6	3.0	59	0	338	2	1	A	F	20	23270	4.6	3.4	121	0	32110	0.6	FOOTRIM	608	06/17/20	BRLR
2131	5	10/18/18	11/21/12	10/12/14	6	3.0	59	0	338	2	1	A	F	20	23270	4.6	3.4	121	0	32110	0.6	MOVE	627	07/06/20	F005T010
2131	6	07/20/20	11/21/12	10/12/14	6	5.5	49	276	592	1	1	A	F	16	20910	4.1	2.8	136	0	31620	1.3	KETOSIS	0	07/20/20	IV DXT
2131	6	07/20/20	11/21/12	10/12/14	6	5.5	49	276	592	1	1	A	F	16	20910	4.1	2.8	136	0	31620	1.3	FRESH	0	07/20/20
2131	6	07/20/20	11/21/12	10/12/14	6	5.5	49	276	592	1	1	A	F	16	20910	4.1	2.8	136	0	31620	1.3	MOVE	21	08/10/20	F001T009
2131	6	07/20/20	11/21/12	10/12/14	6	5.5	49	276	592	1	1	A	F	16	20910	4.1	2.8	136	0	31620	1.3	OPEN	80	10/08/20	7AN526	O	6	D		Ben
2131	6	07/20/20	11/21/12	10/12/14	6	5.5	49	276	592	1	1	A	F	16	20910	4.1	2.8	136	0	31620	1.3	RECHK	113	11/10/20	-
2131	6	07/20/20	11/21/12	10/12/14	6	5.5	49	276	592	1	1	A	F	16	20910	4.1	2.8	136	0	31620	1.3	PREG	123	11/20/20	7AN582	P	6	2		Ben
2131	6	07/20/20	11/21/12	10/12/14	6	5.5	49	276	592	1	1	A	F	16	20910	4.1	2.8	136	0	31620	1.3	DRY	350	07/05/21
2131	7	07/29/21	11/21/12	10/12/14	7	5.5	24	0	350	1	1	A	M	34	19450	5.7	3.3	91	5	31420	6.6	FRESH	0	07/29/21
2131	7	07/29/21	11/21/12	10/12/14	7	5.5	24	0	350	1	1	A	M	34	19450	5.7	3.3	91	5	31420	6.6	MOVE	22	08/20/21	F001T009
2131	7	07/29/21	11/21/12	10/12/14	7	5.5	24	0	350	1	1	A	M	34	19450	5.7	3.3	91	5	31420	6.6	MOVE	75	10/12/21	F009T007
2131	7	07/29/21	11/21/12	10/12/14	7	5.5	24	0	350	1	1	A	M	34	19450	5.7	3.3	91	5	31420	6.6	MAST	76	10/13/21	SPLFR/23
2131	7	07/29/21	11/21/12	10/12/14	7	5.5	24	0	350	1	1	A	M	34	19450	5.7	3.3	91	5	31420	6.6	PREG	77	10/14/21	151AN1551	A	9	D		Josh
2131	7	07/29/21	11/21/12	10/12/14	7	5.5	24	0	350	1	1	A	M	34	19450	5.7	3.3	91	5	31420	6.6	MOVE	82	10/19/21	F007T009
2131	7	07/29/21	11/21/12	10/12/14	7	5.5	24	0	350	1	1	A	M	34	19450	5.7	3.3	91	5	31420	6.6	MAST	108	11/14/21	CSPALL5
2131	7	07/29/21	11/21/12	10/12/14	7	5.5	24	0	350	1	1	A	M	34	19450	5.7	3.3	91	5	31420	6.6	MOVE	108	11/14/21	F009T007
2131	7	07/29/21	11/21/12	10/12/14	7	5.5	24	0	350	1	1	A	M	34	19450	5.7	3.3	91	5	31420	6.6	MOVE	118	11/24/21	F007T009
2131	7	07/29/21	11/21/12	10/12/14	7	5.5	24	0	350	1	1	A	M	34	19450	5.7	3.3	91	5	31420	6.6	ABORT	128	12/04/21	51 DAYS
2131	7	07/29/21	11/21/12	10/12/14	7	5.5	24	0	350	1	1	A	M	34	19450	5.7	3.3	91	5	31420	6.6	DNB	138	12/14/21	UD/ABT
2131	7	07/29/21	11/21/12	10/12/14	7	5.5	24	0	350	1	1	A	M	34	19450	5.7	3.3	91	5	31420	6.6	SOLD	218	03/04/22	DCAR5
2133	5	09/01/19	11/22/12	10/28/14	7	2.8	55	282	391	1	1	A	F	31	30380	3.5	2.9	137	7	36510	1.0	SOLD	57	10/28/19	DCAR7
2135	5	09/01/19	11/24/12	11/04/14	7	3.8	55	282	420	1	1	A	M	31	29590	4.4	2.6	134	4	33200	1.1	OPEN	81	11/21/19	7H14732	O	6	D		Ben
2135	5	09/01/19	11/24/12	11/04/14	7	3.8	55	282	420	1	1	A	M	31	29590	4.4	2.6	134	4	33200	1.1	OPEN	117	12/27/19	14H14636	O	6	2		Ben
2135	5	09/01/19	11/24/12	11/04/14	7	3.8	55	282	420	1	1	A	M	31	29590	4.4	2.6	134	4	33200	1.1	MAST	149	01/28/20	SP3LF
2135	5	09/01/19	11/24/12	11/04/14	7	3.8	55	282	420	1	1	A	M	31	29590	4.4	2.6	134	4	33200	1.1	OPEN	159	02/07/20	7AN510	O	6	C		Ben
2135	5	09/01/19	11/24/12	11/04/14	7	3.8	55	282	420	1	1	A	M	31	29590	4.4	2.6	134	4	33200	1.1	OPEN	201	03/20/20	507AN510	O	6	C		Ben
2135	5	09/01/19	11/24/12	11/04/14	7	3.8	55	282	420	1	1	A	M	31	29590	4.4	2.6	134	4	33200	1.1	DNB	235	04/23/20	3X CIDR
2135	5	09/01/19	11/24/12	11/04/14	7	3.8	55	282	420	1	1	A	M	31	29590	4.4	2.6	134	4	33200	1.1	SOLD	277	06/04/20	DCAR4
2143	5	04/11/19	12/06/12	10/16/14	6	3.0	45	273	308	1	1	A	F	20	25860	5.1	3.0	135	0	28370	0.1	DRY	305	02/10/20
2143	5	04/11/19	12/06/12	10/16/14	6	3.0	45	273	308	1	1	A	F	20	25860	5.1	3.0	135	0	28370	0.1	FOOTRIM	313	02/18/20	T
2143	6	04/04/20	12/06/12	10/16/14	7	3.0	54	282	305	1	1	A	M	18	24290	5.4	2.8	119	4	27550	0.3	FRESH	0	04/04/20
2143	6	04/04/20	12/06/12	10/16/14	7	3.0	54	282	305	1	1	A	M	18	24290	5.4	2.8	119	4	27550	0.3	OPEN	75	06/18/20	7AN449	O	6	D		Ben
2143	6	04/04/20	12/06/12	10/16/14	7	3.0	54	282	305	1	1	A	M	18	24290	5.4	2.8	119	4	27550	0.3	OPEN	118	07/31/20	7AN526	O	6	2		Ben
2143	6	04/04/20	12/06/12	10/16/14	7	3.0	54	282	305	1	1	A	M	18	24290	5.4	2.8	119	4	27550	0.3	OPEN	153	09/04/20	7AN526	O	6	2		Ben
2143	6	04/04/20	12/06/12	10/16/14	7	3.0	54	282	305	1	1	A	M	18	24290	5.4	2.8	119	4	27550	0.3	OPEN	188	10/09/20	7AN556	O	6	2		Ben
2143	6	04/04/20	12/06/12	10/16/14	7	3.0	54	282	305	1	1	A	M	18	24290	5.4	2.8	119	4	27550	0.3	DNB	220	11/10/20	REPRO
2143	6	04/04/20	12/06/12	10/16/14	7	3.0	54	282	305	1	1	A	M	18	24290	5.4	2.8	119	4	27550	0.3	SOLD	243	12/03/20	DCAR4
2144	5	11/05/18	12/08/12	11/10/14	6	3.7	49	277	304	1	1	A	M	30	26330	4.6	3.3	132	0	28260	1.0	DRY	343	10/14/19
2144	5	11/05/18	12/08/12	11/10/14	6	3.7	49	277	304	1	1	A	M	30	26330	4.6	3.3	132	0	28260	1.0	FOOTRIM	345	10/16/19	T
2144	6	11/29/19	12/08/12	11/10/14	6	0	46	0	343	1	1	A	F	39	26420	4.6	2.9	127	0	30000	3.1	FRESH	0	11/29/19
2144	6	11/29/19	12/08/12	11/10/14	6	0	46	0	343	1	1	A	F	39	26420	4.6	2.9	127	0	30000	3.1	MEASURE	0	11/29/19	1910
2144	6	11/29/19	12/08/12	11/10/14	6	0	46	0	343	1	1	A	F	39	26420	4.6	2.9	127	0	30000	3.1	PREG	76	02/13/20	7AN510	A	6	D		Ben
2144	6	11/29/19	12/08/12	11/10/14	6	0	46	0	343	1	1	A	F	39	26420	4.6	2.9	127	0	30000	3.1	ABORT	127	04/04/20	CIDR
2144	6	11/29/19	12/08/12	11/10/14	6	0	46	0	343	1	1	A	F	39	26420	4.6	2.9	127	0	30000	3.1	OPEN	147	04/24/20	507AN510	O	6	C		Ben
2144	6	11/29/19	12/08/12	11/10/14	6	0	46	0	343	1	1	A	F	39	26420	4.6	2.9	127	0	30000	3.1	PREG	182	05/29/20	7AN526	P	6	2		Ben
2144	6	11/29/19	12/08/12	11/10/14	6	0	46	0	343	1	1	A	F	39	26420	4.6	2.9	127	0	30000	3.1	DRY	402	01/04/21
2144	6	11/29/19	12/08/12	11/10/14	6	0	46	0	343	1	1	A	F	39	26420	4.6	2.9	127	0	30000	3.1	FOOTRIM	413	01/15/21	T
2144	6	11/29/19	12/08/12	11/10/14	6	0	46	0	343	1	1	A	F	39	26420	4.6	2.9	127	0	30000	3.1	MOVE	444	02/15/21	F020T010
2144	7	03/04/21	12/08/12	11/10/14	7	0	59	279	402	1	1	A	F	34	20760	4.4	2.9	108	5	23460	2.1	FRESH	0	03/04/21
2144	7	03/04/21	12/08/12	11/10/14	7	0	59	279	402	1	1	A	F	34	20760	4.4	2.9	108	5	23460	2.1	KETOSIS	3	03/07/21
2144	7	03/04/21	12/08/12	11/10/14	7	0	59	279	402	1	1	A	F	34	20760	4.4	2.9	108	5	23460	2.1	MOVE	18	03/22/21	F001T009
2144	7	03/04/21	12/08/12	11/10/14	7	0	59	279	402	1	1	A	F	34	20760	4.4	2.9	108	5	23460	2.1	DNB	41	04/14/21	LEGS
2144	7	03/04/21	12/08/12	11/10/14	7	0	59	279	402	1	1	A	F	34	20760	4.4	2.9	108	5	23460	2.1	SOLD	365	03/04/22	DCAR5
2145	5	07/09/19	12/10/12	11/17/14	6	2.3	50	0	428	1	1	A	F	29	24200	2.2	2.7	132	0	37780	0.9	MAST	122	11/08/19	BAN12
2145	5	07/09/19	12/10/12	11/17/14	6	2.3	50	0	428	1	1	A	F	29	24200	2.2	2.7	132	0	37780	0.9	DRY	307	05/11/20
2145	5	07/09/19	12/10/12	11/17/14	6	2.3	50	0	428	1	1	A	F	29	24200	2.2	2.7	132	0	37780	0.9	FOOTRIM	308	05/12/20	DD
2145	6	06/30/20	12/10/12	11/17/14	7	2.3	50	278	307	1	1	A	F	36	29290	4.5	2.9	156	4	32350	1.3	FRESH	0	06/30/20
2145	6	06/30/20	12/10/12	11/17/14	7	2.3	50	278	307	1	1	A	F	36	29290	4.5	2.9	156	4	32350	1.3	MOVE	20	07/20/20	F001T009
2145	6	06/30/20	12/10/12	11/17/14	7	2.3	50	278	307	1	1	A	F	36	29290	4.5	2.9	156	4	32350	1.3	OPEN	79	09/17/20	7AN449	O	6	D		Ben
2145	6	06/30/20	12/10/12	11/17/14	7	2.3	50	278	307	1	1	A	F	36	29290	4.5	2.9	156	4	32350	1.3	OPEN	116	10/24/20	7AN556	O	6	2		Ben
2145	6	06/30/20	12/10/12	11/17/14	7	2.3	50	278	307	1	1	A	F	36	29290	4.5	2.9	156	4	32350	1.3	OPEN	157	12/04/20	7AN516	O	11	C		Tech# 11
2145	6	06/30/20	12/10/12	11/17/14	7	2.3	50	278	307	1	1	A	F	36	29290	4.5	2.9	156	4	32350	1.3	OPEN	199	01/15/21	151AN1507	O	11	C		Tech# 11
2145	6	06/30/20	12/10/12	11/17/14	7	2.3	50	278	307	1	1	A	F	36	29290	4.5	2.9	156	4	32350	1.3	OPEN	241	02/26/21	7AN516	O	8	C		Tyler
2145	6	06/30/20	12/10/12	11/17/14	7	2.3	50	278	307	1	1	A	F	36	29290	4.5	2.9	156	4	32350	1.3	DNB	280	04/06/21	AGE
2145	6	06/30/20	12/10/12	11/17/14	7	2.3	50	278	307	1	1	A	F	36	29290	4.5	2.9	156	4	32350	1.3	SOLD	314	05/10/21	DCAR4
2155	5	07/23/19	12/23/12	01/11/15	6	7.2	50	277	376	1	1	A	F	43	32290	3.6	3.0	148	0	30610	3.3	PREG	115	11/15/19	7H14732	P	6	2		Ben
2155	5	07/23/19	12/23/12	01/11/15	6	7.2	50	277	376	1	1	A	F	43	32290	3.6	3.0	148	0	30610	3.3	MOVE	341	06/28/20	F009T005
2155	5	07/23/19	12/23/12	01/11/15	6	7.2	50	277	376	1	1	A	F	43	32290	3.6	3.0	148	0	30610	3.3	DRY	342	06/29/20
2155	5	07/23/19	12/23/12	01/11/15	6	7.2	50	277	376	1	1	A	F	43	32290	3.6	3.0	148	0	30610	3.3	FOOTRIM	358	07/15/20	BLRR
2155	5	07/23/19	12/23/12	01/11/15	6	7.2	50	277	376	1	1	A	F	43	32290	3.6	3.0	148	0	30610	3.3	MOVE	377	08/03/20	F005T010
2155	6	08/20/20	12/23/12	01/11/15	7	7.2	52	279	342	1	1	A	F	13	23850	3.9	3.2	146	3	33260	4.8	FRESH	0	08/20/20
2155	6	08/20/20	12/23/12	01/11/15	7	7.2	52	279	342	1	1	A	F	13	23850	3.9	3.2	146	3	33260	4.8	MOVE	20	09/09/20	F001T009
2155	6	08/20/20	12/23/12	01/11/15	7	7.2	52	279	342	1	1	A	F	13	23850	3.9	3.2	146	3	33260	4.8	OPEN	77	11/05/20	7AN583	O	6	D		Ben
2155	6	08/20/20	12/23/12	01/11/15	7	7.2	52	279	342	1	1	A	F	13	23850	3.9	3.2	146	3	33260	4.8	OPEN	113	12/11/20	7AN476	O	9	2		Josh
2155	6	08/20/20	12/23/12	01/11/15	7	7.2	52	279	342	1	1	A	F	13	23850	3.9	3.2	146	3	33260	4.8	OPEN	148	01/15/21	151AN1507	O	11	2		Tech# 11
2155	6	08/20/20	12/23/12	01/11/15	7	7.2	52	279	342	1	1	A	F	13	23850	3.9	3.2	146	3	33260	4.8	OPEN	183	02/19/21	7AN516	O	9	2		Josh
2155	6	08/20/20	12/23/12	01/11/15	7	7.2	52	279	342	1	1	A	F	13	23850	3.9	3.2	146	3	33260	4.8	OPEN	218	03/26/21	7AN516	O	9	2		Josh
2155	6	08/20/20	12/23/12	01/11/15	7	7.2	52	279	342	1	1	A	F	13	23850	3.9	3.2	146	3	33260	4.8	OPEN	253	04/30/21	7AN516	O	9	2		Josh
2155	6	08/20/20	12/23/12	01/11/15	7	7.2	52	279	342	1	1	A	F	13	23850	3.9	3.2	146	3	33260	4.8	DNB	285	06/01/21	AGE
2155	6	08/20/20	12/23/12	01/11/15	7	7.2	52	279	342	1	1	A	F	13	23850	3.9	3.2	146	3	33260	4.8	MOVE	291	06/07/21	F009T010
2155	6	08/20/20	12/23/12	01/11/15	7	7.2	52	279	342	1	1	A	F	13	23850	3.9	3.2	146	3	33260	4.8	SOLD	326	07/12/21	DCAR3
2157	4	09/13/18	12/29/12	01/26/15	6	3.2	52	0	341	1	1	A	M	20	26600	4.1	2.9	132	0	23690	1.0	DRY	410	10/28/19
2157	4	09/13/18	12/29/12	01/26/15	6	3.2	52	0	341	1	1	A	M	20	26600	4.1	2.9	132	0	23690	1.0	FOOTRIM	411	10/29/19	T
2157	5	12/21/19	12/29/12	01/26/15	7	3.2	54	281	410	1	1	A	F	17	22680	4.1	3.2	117	4	29390	0.8	MEASURE	0	12/21/19	1960
2157	5	12/21/19	12/29/12	01/26/15	7	3.2	54	281	410	1	1	A	F	17	22680	4.1	3.2	117	4	29390	0.8	FRESH	0	12/21/19
2157	5	12/21/19	12/29/12	01/26/15	7	3.2	54	281	410	1	1	A	F	17	22680	4.1	3.2	117	4	29390	0.8	DNB	10	12/31/19	HIP
2157	5	12/21/19	12/29/12	01/26/15	7	3.2	54	281	410	1	1	A	F	17	22680	4.1	3.2	117	4	29390	0.8	SOLD	292	10/08/20	DCAR4
2159	5	02/14/19	12/29/12	12/16/14	6	1.4	66	294	304	1	1	A	M	20	30480	6.1	3.0	135	0	35960	0.8	DRY	305	12/16/19
2159	5	02/14/19	12/29/12	12/16/14	6	1.4	66	294	304	1	1	A	M	20	30480	6.1	3.0	135	0	35960	0.8	FOOTRIM	309	12/20/19	T
2159	6	02/15/20	12/29/12	12/16/14	6	3.3	61	289	305	1	1	A	M	18	23470	2.7	3.1	112	0	33950	0.1	FRESH	0	02/15/20
2159	6	02/15/20	12/29/12	12/16/14	6	3.3	61	289	305	1	1	A	M	18	23470	2.7	3.1	112	0	33950	0.1	WEIGHT	0	02/15/20	1860
2159	6	02/15/20	12/29/12	12/16/14	6	3.3	61	289	305	1	1	A	M	18	23470	2.7	3.1	112	0	33950	0.1	OPEN	75	04/30/20	507B897	O	6	D		Ben
2159	6	02/15/20	12/29/12	12/16/14	6	3.3	61	289	305	1	1	A	M	18	23470	2.7	3.1	112	0	33950	0.1	MAST	84	05/09/20	SPLR5
2159	6	02/15/20	12/29/12	12/16/14	6	3.3	61	289	305	1	1	A	M	18	23470	2.7	3.1	112	0	33950	0.1	RECHK	108	06/02/20	-
2159	6	02/15/20	12/29/12	12/16/14	6	3.3	61	289	305	1	1	A	M	18	23470	2.7	3.1	112	0	33950	0.1	OPEN	125	06/19/20	507B897	O	6	2		Ben
2159	6	02/15/20	12/29/12	12/16/14	6	3.3	61	289	305	1	1	A	M	18	23470	2.7	3.1	112	0	33950	0.1	PREG	160	07/24/20	7AN526	P	6	2		Ben
2159	6	02/15/20	12/29/12	12/16/14	6	3.3	61	289	305	1	1	A	M	18	23470	2.7	3.1	112	0	33950	0.1	DRY	387	03/08/21
2159	6	02/15/20	12/29/12	12/16/14	6	3.3	61	289	305	1	1	A	M	18	23470	2.7	3.1	112	0	33950	0.1	FOOTRIM	394	03/15/21	T
2159	6	02/15/20	12/29/12	12/16/14	6	3.3	61	289	305	1	1	A	M	18	23470	2.7	3.1	112	0	33950	0.1	MOVE	422	04/12/21	F020T010
2159	6	02/15/20	12/29/12	12/16/14	6	3.3	61	289	305	1	1	A	M	18	23470	2.7	3.1	112	0	33950	0.1	MOVE	424	04/14/21	F010T013
2159	7	05/03/21	12/29/12	12/16/14	6	0.4	56	0	387	1	1	A	F	30	25670	4.2	2.6	140	0	26940	0.1	FRESH	0	05/03/21
2159	7	05/03/21	12/29/12	12/16/14	6	0.4	56	0	387	1	1	A	F	30	25670	4.2	2.6	140	0	26940	0.1	KETOSIS	3	05/06/21
2159	7	05/03/21	12/29/12	12/16/14	6	0.4	56	0	387	1	1	A	F	30	25670	4.2	2.6	140	0	26940	0.1	KETOSIS	11	05/14/21
2159	7	05/03/21	12/29/12	12/16/14	6	0.4	56	0	387	1	1	A	F	30	25670	4.2	2.6	140	0	26940	0.1	PREG	80	07/22/21	7B880	A	9	D		Josh
2159	7	05/03/21	12/29/12	12/16/14	6	0.4	56	0	387	1	1	A	F	30	25670	4.2	2.6	140	0	26940	0.1	ABORT	131	09/11/21	CIDR
2159	7	05/03/21	12/29/12	12/16/14	6	0.4	56	0	387	1	1	A	F	30	25670	4.2	2.6	140	0	26940	0.1	OPEN	151	10/01/21	BULL	O	9	C		Josh
2159	7	05/03/21	12/29/12	12/16/14	6	0.4	56	0	387	1	1	A	F	30	25670	4.2	2.6	140	0	26940	0.1	OPEN	186	11/05/21	7AN476	O	6	2		Ben
2159	7	05/03/21	12/29/12	12/16/14	6	0.4	56	0	387	1	1	A	F	30	25670	4.2	2.6	140	0	26940	0.1	PREG	221	12/10/21	7AN516	P	6	2		Ben
2159	7	05/03/21	12/29/12	12/16/14	6	0.4	56	0	387	1	1	A	F	30	25670	4.2	2.6	140	0	26940	0.1	FOOTRIM	323	03/22/22	DD
2159	7	05/03/21	12/29/12	12/16/14	6	0.4	56	0	387	1	1	A	F	30	25670	4.2	2.6	140	0	26940	0.1	DRY	448	07/25/22
2159	7	05/03/21	12/29/12	12/16/14	6	0.4	56	0	387	1	1	A	F	30	25670	4.2	2.6	140	0	26940	0.1	FOOTRIM	450	07/27/22	T
2159	7	05/03/21	12/29/12	12/16/14	6	0.4	56	0	387	1	1	A	F	30	25670	4.2	2.6	140	0	26940	0.1	TOCLOSE	476	08/22/22
2159	8	09/21/22	12/29/12	12/16/14	2	0.4	58	285	448	1	1	A	M	14	22500	3.8	3.2	76	0	33280	2.2	FRESH	0	09/21/22
2159	8	09/21/22	12/29/12	12/16/14	2	0.4	58	285	448	1	1	A	M	14	22500	3.8	3.2	76	0	33280	2.2	KETOSIS	5	09/26/22
3001	4	08/02/18	01/01/13	12/10/14	6	3.9	52	0	489	1	1	A	M	34	23300	7.4	2.8	124	0	29810	2.0	DRY	529	01/13/20
3001	4	08/02/18	01/01/13	12/10/14	6	3.9	52	0	489	1	1	A	M	34	23300	7.4	2.8	124	0	29810	2.0	FOOTRIM	539	01/23/20	T
3001	5	03/12/20	01/01/13	12/10/14	7	3.9	59	286	529	1	1	A	F	0	0	0	0	0	1	30200	0	FRESH	0	03/12/20
3001	5	03/12/20	01/01/13	12/10/14	7	3.9	59	286	529	1	1	A	F	0	0	0	0	0	1	30200	0	SOLD	11	03/23/20	DCAR1
3017	5	04/11/19	01/24/13	11/27/14	7	2.2	52	279	348	1	1	A	F	20	24360	5.7	2.7	141	4	29630	0.1	OPEN	197	10/25/19	7H13866	O	6	C		Ben
3017	5	04/11/19	01/24/13	11/27/14	7	2.2	52	279	348	1	1	A	F	20	24360	5.7	2.7	141	4	29630	0.1	DNB	230	11/27/19	DIM
3017	5	04/11/19	01/24/13	11/27/14	7	2.2	52	279	348	1	1	A	F	20	24360	5.7	2.7	141	4	29630	0.1	SOLD	278	01/14/20	DCAR4
3020	5	01/02/19	01/30/13	12/24/14	6	1.8	51	279	305	1	1	A	M	35	27430	4.8	2.7	138	0	34090	1.3	DRY	306	11/04/19
3020	5	01/02/19	01/30/13	12/24/14	6	1.8	51	279	305	1	1	A	M	35	27430	4.8	2.7	138	0	34090	1.3	FOOTRIM	307	11/05/19	DD
3020	6	12/31/19	01/30/13	12/24/14	6	3.2	57	285	306	1	1	A	F	7	22710	3.8	3.4	150	0	34540	3.3	MEASURE	0	12/31/19	1640
3020	6	12/31/19	01/30/13	12/24/14	6	3.2	57	285	306	1	1	A	F	7	22710	3.8	3.4	150	0	34540	3.3	FRESH	0	12/31/19
3020	6	12/31/19	01/30/13	12/24/14	6	3.2	57	285	306	1	1	A	F	7	22710	3.8	3.4	150	0	34540	3.3	MOVE	11	01/11/20	F006T010
3020	6	12/31/19	01/30/13	12/24/14	6	3.2	57	285	306	1	1	A	F	7	22710	3.8	3.4	150	0	34540	3.3	OPEN	79	03/19/20	507AN510	O	6	D		Ben
3020	6	12/31/19	01/30/13	12/24/14	6	3.2	57	285	306	1	1	A	F	7	22710	3.8	3.4	150	0	34540	3.3	PREG	115	04/24/20	507AN510	P	6	2		Ben
3020	6	12/31/19	01/30/13	12/24/14	6	3.2	57	285	306	1	1	A	F	7	22710	3.8	3.4	150	0	34540	3.3	DRY	342	12/07/20
3020	6	12/31/19	01/30/13	12/24/14	6	3.2	57	285	306	1	1	A	F	7	22710	3.8	3.4	150	0	34540	3.3	FOOTRIM	344	12/09/20	T
3020	6	12/31/19	01/30/13	12/24/14	6	3.2	57	285	306	1	1	A	F	7	22710	3.8	3.4	150	0	34540	3.3	FOOTRIM	388	01/22/21	T
3020	7	01/28/21	01/30/13	12/24/14	7	3.2	52	279	342	1	1	A	M	34	26220	4.6	2.9	146	1	32560	0.3	FRESH	0	01/28/21
3020	7	01/28/21	01/30/13	12/24/14	7	3.2	52	279	342	1	1	A	M	34	26220	4.6	2.9	146	1	32560	0.3	MOVE	18	02/15/21	F001T004
3020	7	01/28/21	01/30/13	12/24/14	7	3.2	52	279	342	1	1	A	M	34	26220	4.6	2.9	146	1	32560	0.3	DNB	50	03/19/21	LEGS
3020	7	01/28/21	01/30/13	12/24/14	7	3.2	52	279	342	1	1	A	M	34	26220	4.6	2.9	146	1	32560	0.3	SOLD	165	07/12/21	DCAR1
3023	4	12/03/18	02/01/13	03/04/15	6	4.2	56	283	446	1	1	A	M	30	22960	5.4	2.9	129	0	30120	0.1	DRY	434	02/10/20
3023	4	12/03/18	02/01/13	03/04/15	6	4.2	56	283	446	1	1	A	M	30	22960	5.4	2.9	129	0	30120	0.1	FOOTRIM	442	02/18/20	T
3023	5	04/06/20	02/01/13	03/04/15	6	2.4	56	283	434	1	1	A	F	16	26410	4.5	3.1	127	0	29030	0.1	FRESH	0	04/06/20
3023	5	04/06/20	02/01/13	03/04/15	6	2.4	56	283	434	1	1	A	F	16	26410	4.5	3.1	127	0	29030	0.1	OPEN	80	06/25/20	7AN408	O	6	D		Ben
3023	5	04/06/20	02/01/13	03/04/15	6	2.4	56	283	434	1	1	A	F	16	26410	4.5	3.1	127	0	29030	0.1	PREG	123	08/07/20	7AN526	P	6	C		Ben
3023	5	04/06/20	02/01/13	03/04/15	6	2.4	56	283	434	1	1	A	F	16	26410	4.5	3.1	127	0	29030	0.1	DRY	350	03/22/21
3023	5	04/06/20	02/01/13	03/04/15	6	2.4	56	283	434	1	1	A	F	16	26410	4.5	3.1	127	0	29030	0.1	FOOTRIM	375	04/16/21	T
3023	5	04/06/20	02/01/13	03/04/15	6	2.4	56	283	434	1	1	A	F	16	26410	4.5	3.1	127	0	29030	0.1	MOVE	385	04/26/21	F020T013
3023	6	05/22/21	02/01/13	03/04/15	6	2.0	61	288	350	1	1	A	M	11	27800	4.8	3.2	119	0	32610	1.1	FRESH	0	05/22/21
3023	6	05/22/21	02/01/13	03/04/15	6	2.0	61	288	350	1	1	A	M	11	27800	4.8	3.2	119	0	32610	1.1	MOVE	16	06/07/21	F001T009
3023	6	05/22/21	02/01/13	03/04/15	6	2.0	61	288	350	1	1	A	M	11	27800	4.8	3.2	119	0	32610	1.1	OPEN	75	08/05/21	151AN1551	O	9	D		Josh
3023	6	05/22/21	02/01/13	03/04/15	6	2.0	61	288	350	1	1	A	M	11	27800	4.8	3.2	119	0	32610	1.1	PREG	111	09/10/21	151AN1551	P	9	2		Josh
3023	6	05/22/21	02/01/13	03/04/15	6	2.0	61	288	350	1	1	A	M	11	27800	4.8	3.2	119	0	32610	1.1	DRY	338	04/25/22
3023	6	05/22/21	02/01/13	03/04/15	6	2.0	61	288	350	1	1	A	M	11	27800	4.8	3.2	119	0	32610	1.1	FOOTRIM	346	05/03/22	T
3023	6	05/22/21	02/01/13	03/04/15	6	2.0	61	288	350	1	1	A	M	11	27800	4.8	3.2	119	0	32610	1.1	TOCLOSE	366	05/23/22
3023	7	06/22/22	02/01/13	03/04/15	4	2.0	58	285	338	1	1	A	M	14	27920	4.6	3.0	142	0	32600	0.2	FRESH	0	06/22/22
3023	7	06/22/22	02/01/13	03/04/15	4	2.0	58	285	338	1	1	A	M	14	27920	4.6	3.0	142	0	32600	0.2	KETOSIS	7	06/29/22
3023	7	06/22/22	02/01/13	03/04/15	4	2.0	58	285	338	1	1	A	M	14	27920	4.6	3.0	142	0	32600	0.2	MOVE	23	07/15/22	F012T009
3023	7	06/22/22	02/01/13	03/04/15	4	2.0	58	285	338	1	1	A	M	14	27920	4.6	3.0	142	0	32600	0.2	MOVE	54	08/15/22	F009T007
3023	7	06/22/22	02/01/13	03/04/15	4	2.0	58	285	338	1	1	A	M	14	27920	4.6	3.0	142	0	32600	0.2	MAST	55	08/16/22	SPRR5
3023	7	06/22/22	02/01/13	03/04/15	4	2.0	58	285	338	1	1	A	M	14	27920	4.6	3.0	142	0	32600	0.2	MOVE	63	08/24/22	F007T009
3023	7	06/22/22	02/01/13	03/04/15	4	2.0	58	285	338	1	1	A	M	14	27920	4.6	3.0	142	0	32600	0.2	OPEN	78	09/08/22	2SM84	O	9	D		Josh
3034	5	11/12/19	02/22/13	03/25/15	7	2.8	57	284	342	1	1	A	M	0	0	0	0	0	6	34310	0	FRESH	0	11/12/19
3034	5	11/12/19	02/22/13	03/25/15	7	2.8	57	284	342	1	1	A	M	0	0	0	0	0	6	34310	0	MF	2	11/14/19
3034	5	11/12/19	02/22/13	03/25/15	7	2.8	57	284	342	1	1	A	M	0	0	0	0	0	6	34310	0	DIED	5	11/17/19	MILK FEV
3040	5	07/04/19	03/10/13	01/07/15	7	3.1	53	279	376	1	1	A	M	34	26200	3.5	2.5	125	4	39310	4.0	OPEN	120	11/01/19	200H11454	O	6	C		Ben
3040	5	07/04/19	03/10/13	01/07/15	7	3.1	53	279	376	1	1	A	M	34	26200	3.5	2.5	125	4	39310	4.0	OPEN	155	12/06/19	14H13666	O	6	2		Ben
3040	5	07/04/19	03/10/13	01/07/15	7	3.1	53	279	376	1	1	A	M	34	26200	3.5	2.5	125	4	39310	4.0	OPEN	197	01/17/20	7H12659	O	6	C		Ben
3040	5	07/04/19	03/10/13	01/07/15	7	3.1	53	279	376	1	1	A	M	34	26200	3.5	2.5	125	4	39310	4.0	OPEN	232	02/21/20	14H14320	O	6	2		Ben
3040	5	07/04/19	03/10/13	01/07/15	7	3.1	53	279	376	1	1	A	M	34	26200	3.5	2.5	125	4	39310	4.0	PNEU	264	03/24/20	EX27
3040	5	07/04/19	03/10/13	01/07/15	7	3.1	53	279	376	1	1	A	M	34	26200	3.5	2.5	125	4	39310	4.0	OPEN	267	03/27/20	507H12659	O	6	2		Ben
3040	5	07/04/19	03/10/13	01/07/15	7	3.1	53	279	376	1	1	A	M	34	26200	3.5	2.5	125	4	39310	4.0	PNEU	270	03/30/20	PO20/4
3040	5	07/04/19	03/10/13	01/07/15	7	3.1	53	279	376	1	1	A	M	34	26200	3.5	2.5	125	4	39310	4.0	DNB	299	04/28/20	REPRO
3040	5	07/04/19	03/10/13	01/07/15	7	3.1	53	279	376	1	1	A	M	34	26200	3.5	2.5	125	4	39310	4.0	SOLD	336	06/04/20	DCAR4
3042	5	05/08/19	03/13/13	01/06/15	6	6.4	58	285	345	1	1	A	M	28	29110	3.5	2.7	135	0	31910	4.1	DRY	348	04/20/20
3042	5	05/08/19	03/13/13	01/06/15	6	6.4	58	285	345	1	1	A	M	28	29110	3.5	2.7	135	0	31910	4.1	FOOTRIM	350	04/22/20	BR
3042	6	06/02/20	03/13/13	01/06/15	7	6.4	43	270	348	1	2	AA	MM	0	0	0	0	0	6	33850	0	FRESH	0	06/02/20
3042	6	06/02/20	03/13/13	01/06/15	7	6.4	43	270	348	1	2	AA	MM	0	0	0	0	0	6	33850	0	DIED	3	06/05/20	TOXIC
3047	5	08/03/19	03/21/13	01/07/15	7	1.5	40	0	303	1	2	DD	FF	32	27760	4.2	2.7	120	6	36230	4.0	OPEN	75	10/17/19	138H4395	O	6	D		Ben
3047	5	08/03/19	03/21/13	01/07/15	7	1.5	40	0	303	1	2	DD	FF	32	27760	4.2	2.7	120	6	36230	4.0	PREG	111	11/22/19	7H14408	A	6	2		Ben
3047	5	08/03/19	03/21/13	01/07/15	7	1.5	40	0	303	1	2	DD	FF	32	27760	4.2	2.7	120	6	36230	4.0	ABORT	168	01/18/20	CIDR
3047	5	08/03/19	03/21/13	01/07/15	7	1.5	40	0	303	1	2	DD	FF	32	27760	4.2	2.7	120	6	36230	4.0	OPEN	188	02/07/20	7AN510	O	6	C		Ben
3047	5	08/03/19	03/21/13	01/07/15	7	1.5	40	0	303	1	2	DD	FF	32	27760	4.2	2.7	120	6	36230	4.0	OPEN	213	03/03/20	507AN510	O	13	S		Julie
3047	5	08/03/19	03/21/13	01/07/15	7	1.5	40	0	303	1	2	DD	FF	32	27760	4.2	2.7	120	6	36230	4.0	PREG	244	04/03/20	507AN510	P	6	2		Ben
3047	5	08/03/19	03/21/13	01/07/15	7	1.5	40	0	303	1	2	DD	FF	32	27760	4.2	2.7	120	6	36230	4.0	DIED	359	07/27/20	SPLIT
3049	5	08/02/19	03/24/13	01/20/15	6	7.1	53	281	308	1	1	A	M	33	28690	4.2	2.9	129	0	33230	1.1	OPEN	76	10/17/19	200H11360	O	6	D		Ben
3049	5	08/02/19	03/24/13	01/20/15	6	7.1	53	281	308	1	1	A	M	33	28690	4.2	2.9	129	0	33230	1.1	OPEN	119	11/29/19	7H13866	O	6	C		Ben
3049	5	08/02/19	03/24/13	01/20/15	6	7.1	53	281	308	1	1	A	M	33	28690	4.2	2.9	129	0	33230	1.1	OPEN	154	01/03/20	14H14690	O	6	2		Ben
3049	5	08/02/19	03/24/13	01/20/15	6	7.1	53	281	308	1	1	A	M	33	28690	4.2	2.9	129	0	33230	1.1	MAST	157	01/06/20	SPLF5
3049	5	08/02/19	03/24/13	01/20/15	6	7.1	53	281	308	1	1	A	M	33	28690	4.2	2.9	129	0	33230	1.1	OPEN	189	02/07/20	7AN510	O	6	2		Ben
3049	5	08/02/19	03/24/13	01/20/15	6	7.1	53	281	308	1	1	A	M	33	28690	4.2	2.9	129	0	33230	1.1	OPEN	224	03/13/20	507AN510	O	6	2		Ben
3049	5	08/02/19	03/24/13	01/20/15	6	7.1	53	281	308	1	1	A	M	33	28690	4.2	2.9	129	0	33230	1.1	OPEN	266	04/24/20	507AN510	O	6	C		Ben
3049	5	08/02/19	03/24/13	01/20/15	6	7.1	53	281	308	1	1	A	M	33	28690	4.2	2.9	129	0	33230	1.1	MAST	287	05/15/20	SPALL3
3049	5	08/02/19	03/24/13	01/20/15	6	7.1	53	281	308	1	1	A	M	33	28690	4.2	2.9	129	0	33230	1.1	PREG	301	05/29/20	7AN526	P	6	2		Ben
3049	5	08/02/19	03/24/13	01/20/15	6	7.1	53	281	308	1	1	A	M	33	28690	4.2	2.9	129	0	33230	1.1	MAST	381	08/17/20	LF5SP
3049	5	08/02/19	03/24/13	01/20/15	6	7.1	53	281	308	1	1	A	M	33	28690	4.2	2.9	129	0	33230	1.1	ILLMISC	393	08/29/20	GI UPSET
3049	5	08/02/19	03/24/13	01/20/15	6	7.1	53	281	308	1	1	A	M	33	28690	4.2	2.9	129	0	33230	1.1	MOVE	508	12/22/20	F000T001
3049	5	08/02/19	03/24/13	01/20/15	6	7.1	53	281	308	1	1	A	M	33	28690	4.2	2.9	129	0	33230	1.1	MOVE	508	12/22/20	F009T000
3049	5	08/02/19	03/24/13	01/20/15	6	7.1	53	281	308	1	1	A	M	33	28690	4.2	2.9	129	0	33230	1.1	FOOTRIM	508	12/22/20	BLRR
3049	5	08/02/19	03/24/13	01/20/15	6	7.1	53	281	308	1	1	A	M	33	28690	4.2	2.9	129	0	33230	1.1	DRY	535	01/18/21
3049	5	08/02/19	03/24/13	01/20/15	6	7.1	53	281	308	1	1	A	M	33	28690	4.2	2.9	129	0	33230	1.1	MOVE	563	02/15/21	F006T010
3049	6	03/13/21	03/24/13	01/20/15	7	7.1	54	0	535	1	1	A	M	25	24530	4.7	2.8	126	8	33780	2.0	FRESH	0	03/13/21
3049	6	03/13/21	03/24/13	01/20/15	7	7.1	54	0	535	1	1	A	M	25	24530	4.7	2.8	126	8	33780	2.0	KETOSIS	7	03/20/21
3049	6	03/13/21	03/24/13	01/20/15	7	7.1	54	0	535	1	1	A	M	25	24530	4.7	2.8	126	8	33780	2.0	MOVE	23	04/05/21	F001T009
3049	6	03/13/21	03/24/13	01/20/15	7	7.1	54	0	535	1	1	A	M	25	24530	4.7	2.8	126	8	33780	2.0	OPEN	75	05/27/21	7AN582	O	9	D		Josh
3049	6	03/13/21	03/24/13	01/20/15	7	7.1	54	0	535	1	1	A	M	25	24530	4.7	2.8	126	8	33780	2.0	OPEN	111	07/02/21	7AN582	O	9	2		Josh
3049	6	03/13/21	03/24/13	01/20/15	7	7.1	54	0	535	1	1	A	M	25	24530	4.7	2.8	126	8	33780	2.0	OPEN	146	08/06/21	151AN1551	O	8	2		Tyler
3049	6	03/13/21	03/24/13	01/20/15	7	7.1	54	0	535	1	1	A	M	25	24530	4.7	2.8	126	8	33780	2.0	OPEN	181	09/10/21	151AN1551	O	9	2		Josh
3049	6	03/13/21	03/24/13	01/20/15	7	7.1	54	0	535	1	1	A	M	25	24530	4.7	2.8	126	8	33780	2.0	PREG	216	10/15/21	7AN575	A	9	2		Josh
3049	6	03/13/21	03/24/13	01/20/15	7	7.1	54	0	535	1	1	A	M	25	24530	4.7	2.8	126	8	33780	2.0	ABORT	273	12/11/21	57 DAYS
3049	6	03/13/21	03/24/13	01/20/15	7	7.1	54	0	535	1	1	A	M	25	24530	4.7	2.8	126	8	33780	2.0	SOLD	394	04/11/22	DCAR8
3057	5	05/23/19	04/28/13	05/27/15	6	5.8	46	273	302	1	1	A	M	13	24640	4.1	3.0	147	0	36560	4.1	OPEN	155	10/25/19	200H11458	O	6	2		Ben
3057	5	05/23/19	04/28/13	05/27/15	6	5.8	46	273	302	1	1	A	M	13	24640	4.1	3.0	147	0	36560	4.1	PREG	190	11/29/19	7H14408	P	6	2		Ben
3057	5	05/23/19	04/28/13	05/27/15	6	5.8	46	273	302	1	1	A	M	13	24640	4.1	3.0	147	0	36560	4.1	DRY	424	07/20/20
3057	5	05/23/19	04/28/13	05/27/15	6	5.8	46	273	302	1	1	A	M	13	24640	4.1	3.0	147	0	36560	4.1	FOOTRIM	425	07/21/20	DD
3057	5	05/23/19	04/28/13	05/27/15	6	5.8	46	273	302	1	1	A	M	13	24640	4.1	3.0	147	0	36560	4.1	MOVE	452	08/17/20	F005T010
3057	6	09/02/20	04/28/13	05/27/15	6	7.2	44	278	424	1	1	A	F	35	31720	4.0	2.7	146	0	34730	4.0	FRESH	0	09/02/20
3057	6	09/02/20	04/28/13	05/27/15	6	7.2	44	278	424	1	1	A	F	35	31720	4.0	2.7	146	0	34730	4.0	KETOSIS	6	09/08/20	IV
3057	6	09/02/20	04/28/13	05/27/15	6	7.2	44	278	424	1	1	A	F	35	31720	4.0	2.7	146	0	34730	4.0	MOVE	19	09/21/20	F001T009
3057	6	09/02/20	04/28/13	05/27/15	6	7.2	44	278	424	1	1	A	F	35	31720	4.0	2.7	146	0	34730	4.0	PREG	78	11/19/20	7AN582	P	6	D		Ben
3057	6	09/02/20	04/28/13	05/27/15	6	7.2	44	278	424	1	1	A	F	35	31720	4.0	2.7	146	0	34730	4.0	DRY	306	07/05/21
3057	6	09/02/20	04/28/13	05/27/15	6	7.2	44	278	424	1	1	A	F	35	31720	4.0	2.7	146	0	34730	4.0	FOOTRIM	313	07/12/21	T
3057	6	09/02/20	04/28/13	05/27/15	6	7.2	44	278	424	1	1	A	F	35	31720	4.0	2.7	146	0	34730	4.0	TOCLOSE	341	08/09/21
3057	7	08/24/21	04/28/13	05/27/15	6	6.8	50	278	306	1	1	A	F	43	29950	3.6	2.6	125	0	33150	6.3	FRESH	0	08/24/21
3057	7	08/24/21	04/28/13	05/27/15	6	6.8	50	278	306	1	1	A	F	43	29950	3.6	2.6	125	0	33150	6.3	MAST	0	08/24/21	CSPLRRR5
3057	7	08/24/21	04/28/13	05/27/15	6	6.8	50	278	306	1	1	A	F	43	29950	3.6	2.6	125	0	33150	6.3	KETOSIS	9	09/02/21	IVDXT
3057	7	08/24/21	04/28/13	05/27/15	6	6.8	50	278	306	1	1	A	F	43	29950	3.6	2.6	125	0	33150	6.3	MOVE	16	09/09/21	F007T001
3057	7	08/24/21	04/28/13	05/27/15	6	6.8	50	278	306	1	1	A	F	43	29950	3.6	2.6	125	0	33150	6.3	MOVE	24	09/17/21	F001T009
3057	7	08/24/21	04/28/13	05/27/15	6	6.8	50	278	306	1	1	A	F	43	29950	3.6	2.6	125	0	33150	6.3	MOVE	73	11/05/21	F009T007
3057	7	08/24/21	04/28/13	05/27/15	6	6.8	50	278	306	1	1	A	F	43	29950	3.6	2.6	125	0	33150	6.3	MAST	74	11/06/21	SPLFLR3
3057	7	08/24/21	04/28/13	05/27/15	6	6.8	50	278	306	1	1	A	F	43	29950	3.6	2.6	125	0	33150	6.3	PREG	79	11/11/21	2SM84	P	9	D		Josh
3057	7	08/24/21	04/28/13	05/27/15	6	6.8	50	278	306	1	1	A	F	43	29950	3.6	2.6	125	0	33150	6.3	MOVE	81	11/13/21	F007T009
3057	7	08/24/21	04/28/13	05/27/15	6	6.8	50	278	306	1	1	A	F	43	29950	3.6	2.6	125	0	33150	6.3	MOVE	280	05/31/22	F009T001
3057	7	08/24/21	04/28/13	05/27/15	6	6.8	50	278	306	1	1	A	F	43	29950	3.6	2.6	125	0	33150	6.3	FOOTRIM	280	05/31/22	LRABBL
3057	7	08/24/21	04/28/13	05/27/15	6	6.8	50	278	306	1	1	A	F	43	29950	3.6	2.6	125	0	33150	6.3	DRY	307	06/27/22
3057	7	08/24/21	04/28/13	05/27/15	6	6.8	50	278	306	1	1	A	F	43	29950	3.6	2.6	125	0	33150	6.3	FOOTRIM	309	06/29/22	T
3057	7	08/24/21	04/28/13	05/27/15	6	6.8	50	278	306	1	1	A	F	43	29950	3.6	2.6	125	0	33150	6.3	TOCLOSE	335	07/25/22
3057	8	08/18/22	04/28/13	05/27/15	2	6.8	52	280	307	1	1	A	M	13	22790	5.0	2.9	115	0	33070	5.0	FRESH	0	08/18/22
3057	8	08/18/22	04/28/13	05/27/15	2	6.8	52	280	307	1	1	A	M	13	22790	5.0	2.9	115	0	33070	5.0	MF	1	08/19/22	CAIV
3057	8	08/18/22	04/28/13	05/27/15	2	6.8	52	280	307	1	1	A	M	13	22790	5.0	2.9	115	0	33070	5.0	MOVE	2	08/20/22	F012T001
3057	8	08/18/22	04/28/13	05/27/15	2	6.8	52	280	307	1	1	A	M	13	22790	5.0	2.9	115	0	33070	5.0	MOVE	36	09/23/22	F001T009
3072	4	11/08/18	05/26/13	05/26/15	6	5.1	111	286	409	1	1	A	M	27	24220	4.5	2.9	124	0	30750	3.5	DRY	340	10/14/19
3072	4	11/08/18	05/26/13	05/26/15	6	5.1	111	286	409	1	1	A	M	27	24220	4.5	2.9	124	0	30750	3.5	FOOTRIM	342	10/16/19	BLRF
3072	5	12/12/19	05/26/13	05/26/15	6	9.1	59	286	340	1	1	A	M	26	22770	3.2	3.2	123	0	29750	4.4	FRESH	0	12/12/19
3072	5	12/12/19	05/26/13	05/26/15	6	9.1	59	286	340	1	1	A	M	26	22770	3.2	3.2	123	0	29750	4.4	MEASURE	0	12/12/19	2110
3072	5	12/12/19	05/26/13	05/26/15	6	9.1	59	286	340	1	1	A	M	26	22770	3.2	3.2	123	0	29750	4.4	METR	2	12/14/19	PO20/4
3072	5	12/12/19	05/26/13	05/26/15	6	9.1	59	286	340	1	1	A	M	26	22770	3.2	3.2	123	0	29750	4.4	RP	2	12/14/19	UNK
3072	5	12/12/19	05/26/13	05/26/15	6	9.1	59	286	340	1	1	A	M	26	22770	3.2	3.2	123	0	29750	4.4	OPEN	77	02/27/20	14H14577	O	6	D		Ben
3072	5	12/12/19	05/26/13	05/26/15	6	9.1	59	286	340	1	1	A	M	26	22770	3.2	3.2	123	0	29750	4.4	OPEN	120	04/10/20	507AN510	O	6	2		Ben
3072	5	12/12/19	05/26/13	05/26/15	6	9.1	59	286	340	1	1	A	M	26	22770	3.2	3.2	123	0	29750	4.4	PREG	155	05/15/20	7AN449	P	6	2		Ben
3072	5	12/12/19	05/26/13	05/26/15	6	9.1	59	286	340	1	1	A	M	26	22770	3.2	3.2	123	0	29750	4.4	XID	331	11/07/20	13072
3072	5	12/12/19	05/26/13	05/26/15	6	9.1	59	286	340	1	1	A	M	26	22770	3.2	3.2	123	0	29750	4.4	DRY	333	11/09/20
3072	5	12/12/19	05/26/13	05/26/15	6	9.1	59	286	340	1	1	A	M	26	22770	3.2	3.2	123	0	29750	4.4	FOOTRIM	345	11/21/20	T
3072	5	12/12/19	05/26/13	05/26/15	6	9.1	59	286	340	1	1	A	M	26	22770	3.2	3.2	123	0	29750	4.4	MOVE	417	02/01/21	F020T010
3072	6	02/16/21	05/26/13	05/26/15	6	5.0	99	277	333	1	2	AA	FF	15	22170	4.8	3.1	111	0	26230	6.0	FRESH	0	02/16/21
3072	6	02/16/21	05/26/13	05/26/15	6	5.0	99	277	333	1	2	AA	FF	15	22170	4.8	3.1	111	0	26230	6.0	MF	0	02/16/21	IV
3072	6	02/16/21	05/26/13	05/26/15	6	5.0	99	277	333	1	2	AA	FF	15	22170	4.8	3.1	111	0	26230	6.0	METR	2	02/18/21	EXC30-1
3072	6	02/16/21	05/26/13	05/26/15	6	5.0	99	277	333	1	2	AA	FF	15	22170	4.8	3.1	111	0	26230	6.0	METR	5	02/21/21	EXC30-2
3072	6	02/16/21	05/26/13	05/26/15	6	5.0	99	277	333	1	2	AA	FF	15	22170	4.8	3.1	111	0	26230	6.0	KETOSIS	7	02/23/21
3072	6	02/16/21	05/26/13	05/26/15	6	5.0	99	277	333	1	2	AA	FF	15	22170	4.8	3.1	111	0	26230	6.0	MOVE	20	03/08/21	F001T009
3072	6	02/16/21	05/26/13	05/26/15	6	5.0	99	277	333	1	2	AA	FF	15	22170	4.8	3.1	111	0	26230	6.0	PREG	79	05/06/21	7AN516	P	9	D		Josh
3072	6	02/16/21	05/26/13	05/26/15	6	5.0	99	277	333	1	2	AA	FF	15	22170	4.8	3.1	111	0	26230	6.0	DRY	307	12/20/21
3072	6	02/16/21	05/26/13	05/26/15	6	5.0	99	277	333	1	2	AA	FF	15	22170	4.8	3.1	111	0	26230	6.0	FOOTRIM	316	12/29/21	T
3072	6	02/16/21	05/26/13	05/26/15	6	5.0	99	277	333	1	2	AA	FF	15	22170	4.8	3.1	111	0	26230	6.0	MOVE	335	01/17/22	F020T013
3072	7	02/14/22	05/26/13	05/26/15	5	5.0	56	284	307	1	1	A	M	16	26880	6.0	2.9	115	0	25430	2.2	FRESH	0	02/14/22
3072	7	02/14/22	05/26/13	05/26/15	5	5.0	56	284	307	1	1	A	M	16	26880	6.0	2.9	115	0	25430	2.2	MOVE	18	03/04/22	F012T009
3072	7	02/14/22	05/26/13	05/26/15	5	5.0	56	284	307	1	1	A	M	16	26880	6.0	2.9	115	0	25430	2.2	OPEN	80	05/05/22	714SM119	O	9	D		Josh
3072	7	02/14/22	05/26/13	05/26/15	5	5.0	56	284	307	1	1	A	M	16	26880	6.0	2.9	115	0	25430	2.2	OPEN	107	06/01/22	714SM119	O	9	S		Josh
3072	7	02/14/22	05/26/13	05/26/15	5	5.0	56	284	307	1	1	A	M	16	26880	6.0	2.9	115	0	25430	2.2	PREG	144	07/08/22	714SM119	P	9	2		Josh
3072	7	02/14/22	05/26/13	05/26/15	5	5.0	56	284	307	1	1	A	M	16	26880	6.0	2.9	115	0	25430	2.2	MOVE	178	08/11/22	F009T007
3072	7	02/14/22	05/26/13	05/26/15	5	5.0	56	284	307	1	1	A	M	16	26880	6.0	2.9	115	0	25430	2.2	MAST	179	08/12/22	CSPLF5LR
3072	7	02/14/22	05/26/13	05/26/15	5	5.0	56	284	307	1	1	A	M	16	26880	6.0	2.9	115	0	25430	2.2	MOVE	187	08/20/22	F007T009
3073	5	09/07/19	05/26/13	03/07/15	6	4.4	47	0	307	1	1	A	F	25	30850	3.0	2.8	132	0	32250	3.4	OPEN	75	11/21/19	7H14732	O	6	D		Ben
3073	5	09/07/19	05/26/13	03/07/15	6	4.4	47	0	307	1	1	A	F	25	30850	3.0	2.8	132	0	32250	3.4	PREG	111	12/27/19	14H14636	A	6	2		Ben
3073	5	09/07/19	05/26/13	03/07/15	6	4.4	47	0	307	1	1	A	F	25	30850	3.0	2.8	132	0	32250	3.4	ABORT	245	05/09/20	CIDR
3073	5	09/07/19	05/26/13	03/07/15	6	4.4	47	0	307	1	1	A	F	25	30850	3.0	2.8	132	0	32250	3.4	PREG	265	05/29/20	7AN476	P	0	C		Tech# 0
3073	5	09/07/19	05/26/13	03/07/15	6	4.4	47	0	307	1	1	A	F	25	30850	3.0	2.8	132	0	32250	3.4	FOOTRIM	496	01/15/21	T
3073	5	09/07/19	05/26/13	03/07/15	6	4.4	47	0	307	1	1	A	F	25	30850	3.0	2.8	132	0	32250	3.4	DRY	499	01/18/21
3073	5	09/07/19	05/26/13	03/07/15	6	4.4	47	0	307	1	1	A	F	25	30850	3.0	2.8	132	0	32250	3.4	MOVE	527	02/15/21	F020T010
3073	6	03/08/21	05/26/13	03/07/15	6	2.4	49	283	499	1	1	A	M	30	22260	3.8	2.8	130	0	33530	0.8	FRESH	0	03/08/21
3073	6	03/08/21	05/26/13	03/07/15	6	2.4	49	283	499	1	1	A	M	30	22260	3.8	2.8	130	0	33530	0.8	KETOSIS	3	03/11/21
3073	6	03/08/21	05/26/13	03/07/15	6	2.4	49	283	499	1	1	A	M	30	22260	3.8	2.8	130	0	33530	0.8	DA	5	03/13/21	DA
3073	6	03/08/21	05/26/13	03/07/15	6	2.4	49	283	499	1	1	A	M	30	22260	3.8	2.8	130	0	33530	0.8	DA	6	03/14/21	EXC27
3073	6	03/08/21	05/26/13	03/07/15	6	2.4	49	283	499	1	1	A	M	30	22260	3.8	2.8	130	0	33530	0.8	MOVE	21	03/29/21	F001T009
3073	6	03/08/21	05/26/13	03/07/15	6	2.4	49	283	499	1	1	A	M	30	22260	3.8	2.8	130	0	33530	0.8	OPEN	80	05/27/21	7AN582	O	9	D		Josh
3073	6	03/08/21	05/26/13	03/07/15	6	2.4	49	283	499	1	1	A	M	30	22260	3.8	2.8	130	0	33530	0.8	PREG	116	07/02/21	7AN582	P	9	2		Josh
3073	6	03/08/21	05/26/13	03/07/15	6	2.4	49	283	499	1	1	A	M	30	22260	3.8	2.8	130	0	33530	0.8	FOOTRIM	200	09/24/21	T
3073	6	03/08/21	05/26/13	03/07/15	6	2.4	49	283	499	1	1	A	M	30	22260	3.8	2.8	130	0	33530	0.8	JOHNES	333	02/04/22	JOHNES S
3073	6	03/08/21	05/26/13	03/07/15	6	2.4	49	283	499	1	1	A	M	30	22260	3.8	2.8	130	0	33530	0.8	DRY	343	02/14/22
3073	6	03/08/21	05/26/13	03/07/15	6	2.4	49	283	499	1	1	A	M	30	22260	3.8	2.8	130	0	33530	0.8	FOOTRIM	354	02/25/22	T
3073	6	03/08/21	05/26/13	03/07/15	6	2.4	49	283	499	1	1	A	M	30	22260	3.8	2.8	130	0	33530	0.8	TOCLOSE	371	03/14/22
3073	7	04/12/22	05/26/13	03/07/15	1	2.4	57	284	343	1	1	A	M	22	26620	3.8	2.9	139	0	32190	0.3	FRESH	0	04/12/22
3073	7	04/12/22	05/26/13	03/07/15	1	2.4	57	284	343	1	1	A	M	22	26620	3.8	2.9	139	0	32190	0.3	MOVE	24	05/06/22	F012T009
3073	7	04/12/22	05/26/13	03/07/15	1	2.4	57	284	343	1	1	A	M	22	26620	3.8	2.9	139	0	32190	0.3	DNB	77	06/28/22	JOHNES
3074	5	09/04/19	05/26/13	05/26/15	6	4.0	51	278	342	1	1	A	F	28	28030	3.8	2.9	146	0	38280	0.6	OPEN	78	11/21/19	14H14129	O	6	D		Ben
3074	5	09/04/19	05/26/13	05/26/15	6	4.0	51	278	342	1	1	A	F	28	28030	3.8	2.9	146	0	38280	0.6	OPEN	114	12/27/19	14H14129	O	6	2		Ben
3074	5	09/04/19	05/26/13	05/26/15	6	4.0	51	278	342	1	1	A	F	28	28030	3.8	2.9	146	0	38280	0.6	FOOTRIM	119	01/01/20	DD
3074	5	09/04/19	05/26/13	05/26/15	6	4.0	51	278	342	1	1	A	F	28	28030	3.8	2.9	146	0	38280	0.6	PREG	156	02/07/20	7AN510	P	6	C		Ben
3074	5	09/04/19	05/26/13	05/26/15	6	4.0	51	278	342	1	1	A	F	28	28030	3.8	2.9	146	0	38280	0.6	JOHNES	367	09/05/20	ELIS+
3074	5	09/04/19	05/26/13	05/26/15	6	4.0	51	278	342	1	1	A	F	28	28030	3.8	2.9	146	0	38280	0.6	DRY	383	09/21/20
3074	5	09/04/19	05/26/13	05/26/15	6	4.0	51	278	342	1	1	A	F	28	28030	3.8	2.9	146	0	38280	0.6	FOOTRIM	384	09/22/20	T
3074	5	09/04/19	05/26/13	05/26/15	6	4.0	51	278	342	1	1	A	F	28	28030	3.8	2.9	146	0	38280	0.6	MOVE	418	10/26/20	F020T010
3074	6	11/22/20	05/26/13	05/26/15	7	4.0	62	289	383	1	1	A	M	10	23110	4.5	2.8	102	10	35520	0.1	FRESH	0	11/22/20
3074	6	11/22/20	05/26/13	05/26/15	7	4.0	62	289	383	1	1	A	M	10	23110	4.5	2.8	102	10	35520	0.1	DNB	9	12/01/20	JOHNES
3074	6	11/22/20	05/26/13	05/26/15	7	4.0	62	289	383	1	1	A	M	10	23110	4.5	2.8	102	10	35520	0.1	MOVE	22	12/14/20	F001T009
3074	6	11/22/20	05/26/13	05/26/15	7	4.0	62	289	383	1	1	A	M	10	23110	4.5	2.8	102	10	35520	0.1	SOLD	232	07/12/21	DCAR10
3078	4	11/21/18	06/07/13	05/26/15	6	3.4	72	279	286	1	1	A	F	14	24940	4.8	2.9	146	0	16720	1.7	DRY	418	01/13/20
3078	5	03/06/20	06/07/13	05/26/15	7	3.4	53	280	418	1	1	A	F	47	26610	4.3	2.7	125	3	35480	3.0	FRESH	0	03/06/20
3078	5	03/06/20	06/07/13	05/26/15	7	3.4	53	280	418	1	1	A	F	47	26610	4.3	2.7	125	3	35480	3.0	RP	1	03/07/20
3078	5	03/06/20	06/07/13	05/26/15	7	3.4	53	280	418	1	1	A	F	47	26610	4.3	2.7	125	3	35480	3.0	METR	11	03/17/20	EX1.27
3078	5	03/06/20	06/07/13	05/26/15	7	3.4	53	280	418	1	1	A	F	47	26610	4.3	2.7	125	3	35480	3.0	METR	14	03/20/20	EX2.27
3078	5	03/06/20	06/07/13	05/26/15	7	3.4	53	280	418	1	1	A	F	47	26610	4.3	2.7	125	3	35480	3.0	METR	15	03/21/20	PO20/4
3078	5	03/06/20	06/07/13	05/26/15	7	3.4	53	280	418	1	1	A	F	47	26610	4.3	2.7	125	3	35480	3.0	METR	18	03/24/20	BANIB12
3078	5	03/06/20	06/07/13	05/26/15	7	3.4	53	280	418	1	1	A	F	47	26610	4.3	2.7	125	3	35480	3.0	METR	18	03/24/20	PO20/4
3078	5	03/06/20	06/07/13	05/26/15	7	3.4	53	280	418	1	1	A	F	47	26610	4.3	2.7	125	3	35480	3.0	MAST	24	03/30/20	RFRRLRSP
3078	5	03/06/20	06/07/13	05/26/15	7	3.4	53	280	418	1	1	A	F	47	26610	4.3	2.7	125	3	35480	3.0	OPEN	76	05/21/20	7AN408	O	6	D		Ben
3078	5	03/06/20	06/07/13	05/26/15	7	3.4	53	280	418	1	1	A	F	47	26610	4.3	2.7	125	3	35480	3.0	LAME	111	06/25/20	T
3078	5	03/06/20	06/07/13	05/26/15	7	3.4	53	280	418	1	1	A	F	47	26610	4.3	2.7	125	3	35480	3.0	OPEN	112	06/26/20	7AN408	O	6	2		Ben
3078	5	03/06/20	06/07/13	05/26/15	7	3.4	53	280	418	1	1	A	F	47	26610	4.3	2.7	125	3	35480	3.0	OPEN	154	08/07/20	7AN526	O	6	M		Ben
3078	5	03/06/20	06/07/13	05/26/15	7	3.4	53	280	418	1	1	A	F	47	26610	4.3	2.7	125	3	35480	3.0	OPEN	189	09/11/20	7AN449	O	6	2		Ben
3078	5	03/06/20	06/07/13	05/26/15	7	3.4	53	280	418	1	1	A	F	47	26610	4.3	2.7	125	3	35480	3.0	FOOTRIM	194	09/16/20	DD
3078	5	03/06/20	06/07/13	05/26/15	7	3.4	53	280	418	1	1	A	F	47	26610	4.3	2.7	125	3	35480	3.0	FOOTRIM	200	09/22/20	BLRF
3078	5	03/06/20	06/07/13	05/26/15	7	3.4	53	280	418	1	1	A	F	47	26610	4.3	2.7	125	3	35480	3.0	DNB	221	10/13/20	FEET
3078	5	03/06/20	06/07/13	05/26/15	7	3.4	53	280	418	1	1	A	F	47	26610	4.3	2.7	125	3	35480	3.0	MOVE	227	10/19/20	F001T004
3078	5	03/06/20	06/07/13	05/26/15	7	3.4	53	280	418	1	1	A	F	47	26610	4.3	2.7	125	3	35480	3.0	SOLD	427	05/07/21	DCAR3
3079	3	07/07/17	06/04/13	03/14/15	7	5.3	46	273	461	1	1	A	F	26	23190	4.6	2.6	112	10	39180	1.1	SOLD	853	11/07/19	DCAR10
3087	4	01/12/19	06/29/13	10/05/15	7	3.5	54	281	374	1	1	A	F	25	24860	4.9	3.4	112	8	29320	4.7	MAST	342	12/20/19	SP3ALL
3087	4	01/12/19	06/29/13	10/05/15	7	3.5	54	281	374	1	1	A	F	25	24860	4.9	3.4	112	8	29320	4.7	DRY	380	01/27/20
3087	4	01/12/19	06/29/13	10/05/15	7	3.5	54	281	374	1	1	A	F	25	24860	4.9	3.4	112	8	29320	4.7	FOOTRIM	381	01/28/20	T
3087	4	01/12/19	06/29/13	10/05/15	7	3.5	54	281	374	1	1	A	F	25	24860	4.9	3.4	112	8	29320	4.7	RP	421	03/08/20
3087	4	01/12/19	06/29/13	10/05/15	7	3.5	54	281	374	1	1	A	F	25	24860	4.9	3.4	112	8	29320	4.7	SOLD	438	03/25/20	DCAR8
3088	5	08/16/19	07/15/13	07/27/15	6	1.4	46	274	305	1	1	A	F	19	27990	3.7	2.7	143	0	35110	0.4	OPEN	76	10/31/19	200H11458	O	6	D		Ben
3088	5	08/16/19	07/15/13	07/27/15	6	1.4	46	274	305	1	1	A	F	19	27990	3.7	2.7	143	0	35110	0.4	OPEN	112	12/06/19	14H14129	O	6	2		Ben
3088	5	08/16/19	07/15/13	07/27/15	6	1.4	46	274	305	1	1	A	F	19	27990	3.7	2.7	143	0	35110	0.4	PREG	147	01/10/20	14H14129	P	6	2		Ben
3088	5	08/16/19	07/15/13	07/27/15	6	1.4	46	274	305	1	1	A	F	19	27990	3.7	2.7	143	0	35110	0.4	DRY	374	08/24/20
3088	5	08/16/19	07/15/13	07/27/15	6	1.4	46	274	305	1	1	A	F	19	27990	3.7	2.7	143	0	35110	0.4	FOOTRIM	382	09/01/20	T
3088	5	08/16/19	07/15/13	07/27/15	6	1.4	46	274	305	1	1	A	F	19	27990	3.7	2.7	143	0	35110	0.4	MOVE	409	09/28/20	F020T010
3088	6	10/15/20	07/15/13	07/27/15	6	1.5	52	279	374	1	1	A	M	20	23030	3.9	3.0	128	0	35640	0.8	FRESH	0	10/15/20
3088	6	10/15/20	07/15/13	07/27/15	6	1.5	52	279	374	1	1	A	M	20	23030	3.9	3.0	128	0	35640	0.8	METR	6	10/21/20	P[O4/20
3088	6	10/15/20	07/15/13	07/27/15	6	1.5	52	279	374	1	1	A	M	20	23030	3.9	3.0	128	0	35640	0.8	XID	23	11/07/20	13088
3088	6	10/15/20	07/15/13	07/27/15	6	1.5	52	279	374	1	1	A	M	20	23030	3.9	3.0	128	0	35640	0.8	MOVE	25	11/09/20	F001T009
3088	6	10/15/20	07/15/13	07/27/15	6	1.5	52	279	374	1	1	A	M	20	23030	3.9	3.0	128	0	35640	0.8	OPEN	77	12/31/20	151AN1474	O	9	D		Josh
3088	6	10/15/20	07/15/13	07/27/15	6	1.5	52	279	374	1	1	A	M	20	23030	3.9	3.0	128	0	35640	0.8	BRED	113	02/05/21	7AN476	R	9	2		Josh
3088	6	10/15/20	07/15/13	07/27/15	6	1.5	52	279	374	1	1	A	M	20	23030	3.9	3.0	128	0	35640	0.8	OPEN	114	02/06/21	7AN476	O	11	S		Tech# 11
3088	6	10/15/20	07/15/13	07/27/15	6	1.5	52	279	374	1	1	A	M	20	23030	3.9	3.0	128	0	35640	0.8	PREG	148	03/12/21	7AN516	P	9	2		Josh
3088	6	10/15/20	07/15/13	07/27/15	6	1.5	52	279	374	1	1	A	M	20	23030	3.9	3.0	128	0	35640	0.8	MOVE	295	08/06/21	F009T010
3088	6	10/15/20	07/15/13	07/27/15	6	1.5	52	279	374	1	1	A	M	20	23030	3.9	3.0	128	0	35640	0.8	JOHNES	362	10/12/21	+
3088	6	10/15/20	07/15/13	07/27/15	6	1.5	52	279	374	1	1	A	M	20	23030	3.9	3.0	128	0	35640	0.8	DRY	375	10/25/21
3088	6	10/15/20	07/15/13	07/27/15	6	1.5	52	279	374	1	1	A	M	20	23030	3.9	3.0	128	0	35640	0.8	FOOTRIM	384	11/03/21	T
3088	6	10/15/20	07/15/13	07/27/15	6	1.5	52	279	374	1	1	A	M	20	23030	3.9	3.0	128	0	35640	0.8	TOCLOSE	410	11/29/21
3088	6	10/15/20	07/15/13	07/27/15	6	1.5	52	279	374	1	1	A	M	20	23030	3.9	3.0	128	0	35640	0.8	TOCLOSE	424	12/13/21
3088	6	10/15/20	07/15/13	07/27/15	6	1.5	52	279	374	1	1	A	M	20	23030	3.9	3.0	128	0	35640	0.8	MOVE	426	12/15/21	F015T013
3088	7	12/18/21	07/15/13	07/27/15	7	1.5	54	281	375	1	1	A	M	18	24660	3.3	2.8	125	10	31670	2.4	FRESH	0	12/18/21
3088	7	12/18/21	07/15/13	07/27/15	7	1.5	54	281	375	1	1	A	M	18	24660	3.3	2.8	125	10	31670	2.4	DNB	3	12/21/21	JOHNES
3088	7	12/18/21	07/15/13	07/27/15	7	1.5	54	281	375	1	1	A	M	18	24660	3.3	2.8	125	10	31670	2.4	MOVE	20	01/07/22	F012T009
3088	7	12/18/21	07/15/13	07/27/15	7	1.5	54	281	375	1	1	A	M	18	24660	3.3	2.8	125	10	31670	2.4	SOLD	230	08/05/22	10.105
3102	5	07/12/19	07/21/13	06/13/15	6	3.4	53	281	309	2	1	A	M	26	20770	4.1	2.9	132	0	31680	1.5	DRY	297	05/04/20
3102	5	07/12/19	07/21/13	06/13/15	6	3.4	53	281	309	2	1	A	M	26	20770	4.1	2.9	132	0	31680	1.5	FOOTRIM	298	05/05/20	T
3102	6	06/20/20	07/21/13	06/13/15	7	3.4	47	268	297	1	1	A	F	11	16600	3.5	2.9	76	3	28430	8.6	FRESH	0	06/20/20
3102	6	06/20/20	07/21/13	06/13/15	7	3.4	47	268	297	1	1	A	F	11	16600	3.5	2.9	76	3	28430	8.6	MOVE	30	07/20/20	F001T009
3102	6	06/20/20	07/21/13	06/13/15	7	3.4	47	268	297	1	1	A	F	11	16600	3.5	2.9	76	3	28430	8.6	BRED	76	09/04/20	7AN449	-	6	D		Ben
3102	6	06/20/20	07/21/13	06/13/15	7	3.4	47	268	297	1	1	A	F	11	16600	3.5	2.9	76	3	28430	8.6	SOLD	108	10/06/20	DCAR3
3103	4	08/31/18	07/22/13	04/27/15	6	3.1	46	0	306	1	1	A	F	33	31850	3.1	3.0	147	0	35870	0.5	DRY	493	01/06/20
3103	4	08/31/18	07/22/13	04/27/15	6	3.1	46	0	306	1	1	A	F	33	31850	3.1	3.0	147	0	35870	0.5	FOOTRIM	494	01/07/20	DD
3103	5	02/17/20	07/22/13	04/27/15	6	5.5	42	269	493	1	1	A	F	16	24920	4.5	3.3	144	0	37700	3.4	FRESH	0	02/17/20
3103	5	02/17/20	07/22/13	04/27/15	6	5.5	42	269	493	1	1	A	F	16	24920	4.5	3.3	144	0	37700	3.4	WEIGHT	0	02/17/20	1750
3103	5	02/17/20	07/22/13	04/27/15	6	5.5	42	269	493	1	1	A	F	16	24920	4.5	3.3	144	0	37700	3.4	OPEN	80	05/07/20	7AN449	O	6	D		Ben
3103	5	02/17/20	07/22/13	04/27/15	6	5.5	42	269	493	1	1	A	F	16	24920	4.5	3.3	144	0	37700	3.4	OPEN	116	06/12/20	7AN526	O	6	2		Ben
3103	5	02/17/20	07/22/13	04/27/15	6	5.5	42	269	493	1	1	A	F	16	24920	4.5	3.3	144	0	37700	3.4	PREG	150	07/16/20	7AN449	P	6	2		Ben
3103	5	02/17/20	07/22/13	04/27/15	6	5.5	42	269	493	1	1	A	F	16	24920	4.5	3.3	144	0	37700	3.4	FOOTRIM	212	09/16/20	DD
3103	5	02/17/20	07/22/13	04/27/15	6	5.5	42	269	493	1	1	A	F	16	24920	4.5	3.3	144	0	37700	3.4	XID	264	11/07/20	13103
3103	5	02/17/20	07/22/13	04/27/15	6	5.5	42	269	493	1	1	A	F	16	24920	4.5	3.3	144	0	37700	3.4	DRY	378	03/01/21
3103	5	02/17/20	07/22/13	04/27/15	6	5.5	42	269	493	1	1	A	F	16	24920	4.5	3.3	144	0	37700	3.4	FOOTRIM	392	03/15/21	T
3103	5	02/17/20	07/22/13	04/27/15	6	5.5	42	269	493	1	1	A	F	16	24920	4.5	3.3	144	0	37700	3.4	MOVE	413	04/05/21	F020T010
3103	5	02/17/20	07/22/13	04/27/15	6	5.5	42	269	493	1	1	A	F	16	24920	4.5	3.3	144	0	37700	3.4	MOVE	422	04/14/21	F010T013
3103	6	04/23/21	07/22/13	04/27/15	6	2.8	53	281	378	1	1	A	M	12	23080	3.4	3.4	134	0	34660	3.8	FRESH	0	04/23/21
3103	6	04/23/21	07/22/13	04/27/15	6	2.8	53	281	378	1	1	A	M	12	23080	3.4	3.4	134	0	34660	3.8	KETOSIS	5	04/28/21
3103	6	04/23/21	07/22/13	04/27/15	6	2.8	53	281	378	1	1	A	M	12	23080	3.4	3.4	134	0	34660	3.8	MOVE	24	05/17/21	F001T009
3103	6	04/23/21	07/22/13	04/27/15	6	2.8	53	281	378	1	1	A	M	12	23080	3.4	3.4	134	0	34660	3.8	OPEN	76	07/08/21	7AN582	O	9	D		Josh
3103	6	04/23/21	07/22/13	04/27/15	6	2.8	53	281	378	1	1	A	M	12	23080	3.4	3.4	134	0	34660	3.8	OPEN	97	07/29/21	151AN1477	O	6	S		Ben
3103	6	04/23/21	07/22/13	04/27/15	6	2.8	53	281	378	1	1	A	M	12	23080	3.4	3.4	134	0	34660	3.8	OPEN	118	08/19/21	7AN556	O	9	S		Josh
3103	6	04/23/21	07/22/13	04/27/15	6	2.8	53	281	378	1	1	A	M	12	23080	3.4	3.4	134	0	34660	3.8	PREG	161	10/01/21	7AN575	P	9	C		Josh
3103	6	04/23/21	07/22/13	04/27/15	6	2.8	53	281	378	1	1	A	M	12	23080	3.4	3.4	134	0	34660	3.8	DRY	388	05/16/22
3103	6	04/23/21	07/22/13	04/27/15	6	2.8	53	281	378	1	1	A	M	12	23080	3.4	3.4	134	0	34660	3.8	FOOTRIM	390	05/18/22	T
3103	6	04/23/21	07/22/13	04/27/15	6	2.8	53	281	378	1	1	A	M	12	23080	3.4	3.4	134	0	34660	3.8	MOVE	416	06/13/22	F020T013
3103	7	07/03/22	07/22/13	04/27/15	4	2.8	48	275	388	1	1	A	M	31	23710	3.1	3.0	102	0	31800	4.1	FRESH	0	07/03/22
3103	7	07/03/22	07/22/13	04/27/15	4	2.8	48	275	388	1	1	A	M	31	23710	3.1	3.0	102	0	31800	4.1	MAST	2	07/05/22	SPLF5
3103	7	07/03/22	07/22/13	04/27/15	4	2.8	48	275	388	1	1	A	M	31	23710	3.1	3.0	102	0	31800	4.1	MOVE	7	07/10/22	F012T007
3103	7	07/03/22	07/22/13	04/27/15	4	2.8	48	275	388	1	1	A	M	31	23710	3.1	3.0	102	0	31800	4.1	MOVE	9	07/12/22	F007T012
3103	7	07/03/22	07/22/13	04/27/15	4	2.8	48	275	388	1	1	A	M	31	23710	3.1	3.0	102	0	31800	4.1	FOOTRIM	10	07/13/22	T
3103	7	07/03/22	07/22/13	04/27/15	4	2.8	48	275	388	1	1	A	M	31	23710	3.1	3.0	102	0	31800	4.1	MOVE	18	07/21/22	F012T009
3103	7	07/03/22	07/22/13	04/27/15	4	2.8	48	275	388	1	1	A	M	31	23710	3.1	3.0	102	0	31800	4.1	BRED	81	09/22/22	2SM84	-	9	D		Josh
3106	5	09/27/19	07/28/13	09/15/15	6	5.6	53	281	307	1	1	A	F	40	35530	3.1	3.0	164	0	42450	2.7	OPEN	76	12/12/19	14H14449	O	6	D		Ben
3106	5	09/27/19	07/28/13	09/15/15	6	5.6	53	281	307	1	1	A	F	40	35530	3.1	3.0	164	0	42450	2.7	OPEN	112	01/17/20	7H12659	O	6	2		Ben
3106	5	09/27/19	07/28/13	09/15/15	6	5.6	53	281	307	1	1	A	F	40	35530	3.1	3.0	164	0	42450	2.7	PREG	147	02/21/20	7H14879	P	6	2		Ben
3106	5	09/27/19	07/28/13	09/15/15	6	5.6	53	281	307	1	1	A	F	40	35530	3.1	3.0	164	0	42450	2.7	MAST	232	05/16/20	SPALL3
3106	5	09/27/19	07/28/13	09/15/15	6	5.6	53	281	307	1	1	A	F	40	35530	3.1	3.0	164	0	42450	2.7	DRY	374	10/05/20
3106	5	09/27/19	07/28/13	09/15/15	6	5.6	53	281	307	1	1	A	F	40	35530	3.1	3.0	164	0	42450	2.7	FOOTRIM	384	10/15/20	T
3106	5	09/27/19	07/28/13	09/15/15	6	5.6	53	281	307	1	1	A	F	40	35530	3.1	3.0	164	0	42450	2.7	XID	407	11/07/20	13106
3106	5	09/27/19	07/28/13	09/15/15	6	5.6	53	281	307	1	1	A	F	40	35530	3.1	3.0	164	0	42450	2.7	MOVE	409	11/09/20	F020T010
3106	6	11/28/20	07/28/13	09/15/15	6	8.6	54	281	374	1	1	A	F	39	28040	4.4	3.0	156	0	42070	3.0	FRESH	0	11/28/20
3106	6	11/28/20	07/28/13	09/15/15	6	8.6	54	281	374	1	1	A	F	39	28040	4.4	3.0	156	0	42070	3.0	MOVE	23	12/21/20	F001T009
3106	6	11/28/20	07/28/13	09/15/15	6	8.6	54	281	374	1	1	A	F	39	28040	4.4	3.0	156	0	42070	3.0	PREG	75	02/11/21	7AN476	P	11	D		Tech# 11
3106	6	11/28/20	07/28/13	09/15/15	6	8.6	54	281	374	1	1	A	F	39	28040	4.4	3.0	156	0	42070	3.0	MOVE	251	08/06/21	F009T010
3106	6	11/28/20	07/28/13	09/15/15	6	8.6	54	281	374	1	1	A	F	39	28040	4.4	3.0	156	0	42070	3.0	MOVE	296	09/20/21	F020T010
3106	6	11/28/20	07/28/13	09/15/15	6	8.6	54	281	374	1	1	A	F	39	28040	4.4	3.0	156	0	42070	3.0	DRY	303	09/27/21
3106	6	11/28/20	07/28/13	09/15/15	6	8.6	54	281	374	1	1	A	F	39	28040	4.4	3.0	156	0	42070	3.0	FOOTRIM	311	10/05/21	T
3106	6	11/28/20	07/28/13	09/15/15	6	8.6	54	281	374	1	1	A	F	39	28040	4.4	3.0	156	0	42070	3.0	TOCLOSE	338	11/01/21
3106	7	11/20/21	07/28/13	09/15/15	5	8.6	54	282	303	1	1	A	M	11	26430	4.3	3.4	116	0	33080	5.5	FRESH	0	11/20/21
3106	7	11/20/21	07/28/13	09/15/15	5	8.6	54	282	303	1	1	A	M	11	26430	4.3	3.4	116	0	33080	5.5	MOVE	13	12/03/21	F001T007
3106	7	11/20/21	07/28/13	09/15/15	5	8.6	54	282	303	1	1	A	M	11	26430	4.3	3.4	116	0	33080	5.5	MAST	14	12/04/21	SPLRR/25
3106	7	11/20/21	07/28/13	09/15/15	5	8.6	54	282	303	1	1	A	M	11	26430	4.3	3.4	116	0	33080	5.5	MOVE	23	12/13/21	F007T009
3106	7	11/20/21	07/28/13	09/15/15	5	8.6	54	282	303	1	1	A	M	11	26430	4.3	3.4	116	0	33080	5.5	MAST	58	01/17/22	SPL/2RR5
3106	7	11/20/21	07/28/13	09/15/15	5	8.6	54	282	303	1	1	A	M	11	26430	4.3	3.4	116	0	33080	5.5	MOVE	58	01/17/22	F009T007
3106	7	11/20/21	07/28/13	09/15/15	5	8.6	54	282	303	1	1	A	M	11	26430	4.3	3.4	116	0	33080	5.5	MOVE	66	01/25/22	F007T009
3106	7	11/20/21	07/28/13	09/15/15	5	8.6	54	282	303	1	1	A	M	11	26430	4.3	3.4	116	0	33080	5.5	OPEN	75	02/03/22	2SM84	O	9	D		Josh
3106	7	11/20/21	07/28/13	09/15/15	5	8.6	54	282	303	1	1	A	M	11	26430	4.3	3.4	116	0	33080	5.5	PREG	118	03/18/22	2SM84	P	9	C		Josh
3120	5	10/03/19	09/03/13	11/07/15	6	4.2	52	280	303	1	1	A	M	34	31840	3.7	2.7	146	0	32620	2.3	PREG	77	12/19/19	7H14194	P	6	D		Ben
3120	5	10/03/19	09/03/13	11/07/15	6	4.2	52	280	303	1	1	A	M	34	31840	3.7	2.7	146	0	32620	2.3	FOOTRIM	90	01/01/20	T
3120	5	10/03/19	09/03/13	11/07/15	6	4.2	52	280	303	1	1	A	M	34	31840	3.7	2.7	146	0	32620	2.3	DRY	305	08/03/20
3120	5	10/03/19	09/03/13	11/07/15	6	4.2	52	280	303	1	1	A	M	34	31840	3.7	2.7	146	0	32620	2.3	FOOTRIM	306	08/04/20	BR
3120	5	10/03/19	09/03/13	11/07/15	6	4.2	52	280	303	1	1	A	M	34	31840	3.7	2.7	146	0	32620	2.3	MOVE	343	09/10/20	F005T010
3120	6	09/26/20	09/03/13	11/07/15	7	4.2	54	282	305	1	1	A	M	11	26300	4.0	3.1	127	1	30680	0.4	FRESH	0	09/26/20
3120	6	09/26/20	09/03/13	11/07/15	7	4.2	54	282	305	1	1	A	M	11	26300	4.0	3.1	127	1	30680	0.4	MOVE	23	10/19/20	F001T009
3120	6	09/26/20	09/03/13	11/07/15	7	4.2	54	282	305	1	1	A	M	11	26300	4.0	3.1	127	1	30680	0.4	OPEN	75	12/10/20	7AN476	O	6	D		Ben
3120	6	09/26/20	09/03/13	11/07/15	7	4.2	54	282	305	1	1	A	M	11	26300	4.0	3.1	127	1	30680	0.4	PREG	111	01/15/21	151AN1507	P	11	2		Tech# 11
3120	6	09/26/20	09/03/13	11/07/15	7	4.2	54	282	305	1	1	A	M	11	26300	4.0	3.1	127	1	30680	0.4	FOOTRIM	177	03/22/21	T
3120	6	09/26/20	09/03/13	11/07/15	7	4.2	54	282	305	1	1	A	M	11	26300	4.0	3.1	127	1	30680	0.4	SOLD	219	05/03/21	DCAR1
3120	6	09/26/20	09/03/13	11/07/15	7	4.2	54	282	305	1	1	A	M	11	26300	4.0	3.1	127	1	30680	0.4	MAST	422	11/22/21	LFRF3SP
3125	4	12/11/18	09/19/13	07/18/15	6	3.6	64	277	479	1	1	A	M	22	23390	5.2	3.1	147	0	33570	0.8	DRY	307	10/14/19
3125	4	12/11/18	09/19/13	07/18/15	6	3.6	64	277	479	1	1	A	M	22	23390	5.2	3.1	147	0	33570	0.8	FOOTRIM	309	10/16/19	T
3125	5	12/09/19	09/19/13	07/18/15	7	0	56	284	307	1	1	A	M	29	27380	4.0	3.3	140	6	30310	2.3	FRESH	0	12/09/19
3125	5	12/09/19	09/19/13	07/18/15	7	0	56	284	307	1	1	A	M	29	27380	4.0	3.3	140	6	30310	2.3	MEASURE	1	12/10/19	1720
3125	5	12/09/19	09/19/13	07/18/15	7	0	56	284	307	1	1	A	M	29	27380	4.0	3.3	140	6	30310	2.3	OPEN	80	02/27/20	507H14703	O	6	D		Ben
3125	5	12/09/19	09/19/13	07/18/15	7	0	56	284	307	1	1	A	M	29	27380	4.0	3.3	140	6	30310	2.3	OPEN	123	04/10/20	507AN510	O	6	C		Ben
3125	5	12/09/19	09/19/13	07/18/15	7	0	56	284	307	1	1	A	M	29	27380	4.0	3.3	140	6	30310	2.3	PREG	158	05/15/20	7AN449	P	6	2		Ben
3125	5	12/09/19	09/19/13	07/18/15	7	0	56	284	307	1	1	A	M	29	27380	4.0	3.3	140	6	30310	2.3	FOOTRIM	288	09/22/20	T
3125	5	12/09/19	09/19/13	07/18/15	7	0	56	284	307	1	1	A	M	29	27380	4.0	3.3	140	6	30310	2.3	DRY	308	10/12/20
3125	5	12/09/19	09/19/13	07/18/15	7	0	56	284	307	1	1	A	M	29	27380	4.0	3.3	140	6	30310	2.3	DIED	314	10/18/20	INFECTIO
3130	4	11/22/18	09/25/13	10/27/15	6	3.1	52	280	305	1	1	A	M	13	26100	4.3	3.4	135	0	32840	0.1	DRY	347	11/04/19
3130	4	11/22/18	09/25/13	10/27/15	6	3.1	52	280	305	1	1	A	M	13	26100	4.3	3.4	135	0	32840	0.1	FOOTRIM	348	11/05/19	T
3130	5	12/22/19	09/25/13	10/27/15	7	3.1	48	0	347	1	1	A	F	16	21970	4.8	2.8	129	4	29460	2.4	MEASURE	0	12/22/19	1850
3130	5	12/22/19	09/25/13	10/27/15	7	3.1	48	0	347	1	1	A	F	16	21970	4.8	2.8	129	4	29460	2.4	FRESH	0	12/22/19
3130	5	12/22/19	09/25/13	10/27/15	7	3.1	48	0	347	1	1	A	F	16	21970	4.8	2.8	129	4	29460	2.4	OPEN	81	03/12/20	507AN510	O	6	D		Ben
3130	5	12/22/19	09/25/13	10/27/15	7	3.1	48	0	347	1	1	A	F	16	21970	4.8	2.8	129	4	29460	2.4	OPEN	124	04/24/20	507AN510	O	6	C		Ben
3130	5	12/22/19	09/25/13	10/27/15	7	3.1	48	0	347	1	1	A	F	16	21970	4.8	2.8	129	4	29460	2.4	OPEN	159	05/29/20	7AN476	O	6	2		Ben
3130	5	12/22/19	09/25/13	10/27/15	7	3.1	48	0	347	1	1	A	F	16	21970	4.8	2.8	129	4	29460	2.4	OPEN	194	07/03/20	7AN408	O	6	2		Ben
3130	5	12/22/19	09/25/13	10/27/15	7	3.1	48	0	347	1	1	A	F	16	21970	4.8	2.8	129	4	29460	2.4	PREG	229	08/07/20	7AN526	A	6	2		Ben
3130	5	12/22/19	09/25/13	10/27/15	7	3.1	48	0	347	1	1	A	F	16	21970	4.8	2.8	129	4	29460	2.4	FOOTRIM	233	08/11/20	DD
3130	5	12/22/19	09/25/13	10/27/15	7	3.1	48	0	347	1	1	A	F	16	21970	4.8	2.8	129	4	29460	2.4	ABORT	286	10/03/20	CIDR
3130	5	12/22/19	09/25/13	10/27/15	7	3.1	48	0	347	1	1	A	F	16	21970	4.8	2.8	129	4	29460	2.4	OPEN	307	10/24/20	7AN556	O	6	M		Ben
3130	5	12/22/19	09/25/13	10/27/15	7	3.1	48	0	347	1	1	A	F	16	21970	4.8	2.8	129	4	29460	2.4	XID	321	11/07/20	13130
3130	5	12/22/19	09/25/13	10/27/15	7	3.1	48	0	347	1	1	A	F	16	21970	4.8	2.8	129	4	29460	2.4	DNB	338	11/24/20	DIM
3130	5	12/22/19	09/25/13	10/27/15	7	3.1	48	0	347	1	1	A	F	16	21970	4.8	2.8	129	4	29460	2.4	SOLD	347	12/03/20	DCAR4
3133	5	10/11/19	09/28/13	08/03/15	6	4.7	53	280	349	1	1	A	M	26	24090	5.0	2.9	99	0	26640	2.6	PREG	76	12/26/19	14H14577	P	6	D		Ben
3133	5	10/11/19	09/28/13	08/03/15	6	4.7	53	280	349	1	1	A	M	26	24090	5.0	2.9	99	0	26640	2.6	DRY	304	08/10/20
3133	5	10/11/19	09/28/13	08/03/15	6	4.7	53	280	349	1	1	A	M	26	24090	5.0	2.9	99	0	26640	2.6	FOOTRIM	305	08/11/20	BLLRRR
3133	5	10/11/19	09/28/13	08/03/15	6	4.7	53	280	349	1	1	A	M	26	24090	5.0	2.9	99	0	26640	2.6	MOVE	339	09/14/20	F005T010
3133	6	09/30/20	09/28/13	08/03/15	7	3.5	51	279	304	1	1	A	F	7	20990	4.7	3.3	108	8	20430	1.8	FRESH	0	09/30/20
3133	6	09/30/20	09/28/13	08/03/15	7	3.5	51	279	304	1	1	A	F	7	20990	4.7	3.3	108	8	20430	1.8	MOVE	19	10/19/20	F001T009
3133	6	09/30/20	09/28/13	08/03/15	7	3.5	51	279	304	1	1	A	F	7	20990	4.7	3.3	108	8	20430	1.8	PREG	78	12/17/20	7AN476	P	9	D		Josh
3133	6	09/30/20	09/28/13	08/03/15	7	3.5	51	279	304	1	1	A	F	7	20990	4.7	3.3	108	8	20430	1.8	MOVE	240	05/28/21	F009T010
3133	6	09/30/20	09/28/13	08/03/15	7	3.5	51	279	304	1	1	A	F	7	20990	4.7	3.3	108	8	20430	1.8	FOOTRIM	285	07/12/21
3133	6	09/30/20	09/28/13	08/03/15	7	3.5	51	279	304	1	1	A	F	7	20990	4.7	3.3	108	8	20430	1.8	DRY	285	07/12/21
3133	6	09/30/20	09/28/13	08/03/15	7	3.5	51	279	304	1	1	A	F	7	20990	4.7	3.3	108	8	20430	1.8	TOCLOSE	338	09/03/21
3133	6	09/30/20	09/28/13	08/03/15	7	3.5	51	279	304	1	1	A	F	7	20990	4.7	3.3	108	8	20430	1.8	SOLD	357	09/22/21	DCAR8
3134	5	11/27/19	09/29/13	07/11/15	7	3.6	51	278	376	1	1	A	F	7	23130	6.2	3.4	142	4	35230	1.4	MEASURE	0	11/27/19	1690
3134	5	11/27/19	09/29/13	07/11/15	7	3.6	51	278	376	1	1	A	F	7	23130	6.2	3.4	142	4	35230	1.4	FRESH	0	11/27/19
3134	5	11/27/19	09/29/13	07/11/15	7	3.6	51	278	376	1	1	A	F	7	23130	6.2	3.4	142	4	35230	1.4	MAST	66	02/01/20	SP5LF
3134	5	11/27/19	09/29/13	07/11/15	7	3.6	51	278	376	1	1	A	F	7	23130	6.2	3.4	142	4	35230	1.4	OPEN	78	02/13/20	7AN510	O	6	D		Ben
3134	5	11/27/19	09/29/13	07/11/15	7	3.6	51	278	376	1	1	A	F	7	23130	6.2	3.4	142	4	35230	1.4	OPEN	114	03/20/20	507AN510	O	6	2		Ben
3134	5	11/27/19	09/29/13	07/11/15	7	3.6	51	278	376	1	1	A	F	7	23130	6.2	3.4	142	4	35230	1.4	OPEN	149	04/24/20	507AN510	O	6	2		Ben
3134	5	11/27/19	09/29/13	07/11/15	7	3.6	51	278	376	1	1	A	F	7	23130	6.2	3.4	142	4	35230	1.4	OPEN	184	05/29/20	7AN476	O	6	2		Ben
3134	5	11/27/19	09/29/13	07/11/15	7	3.6	51	278	376	1	1	A	F	7	23130	6.2	3.4	142	4	35230	1.4	OPEN	219	07/03/20	7AN408	O	6	2		Ben
3134	5	11/27/19	09/29/13	07/11/15	7	3.6	51	278	376	1	1	A	F	7	23130	6.2	3.4	142	4	35230	1.4	OPEN	254	08/07/20	7AN526	O	6	2		Ben
3134	5	11/27/19	09/29/13	07/11/15	7	3.6	51	278	376	1	1	A	F	7	23130	6.2	3.4	142	4	35230	1.4	OPEN	289	09/11/20	7AN449	O	6	2		Ben
3134	5	11/27/19	09/29/13	07/11/15	7	3.6	51	278	376	1	1	A	F	7	23130	6.2	3.4	142	4	35230	1.4	DNB	321	10/13/20	DIM
3134	5	11/27/19	09/29/13	07/11/15	7	3.6	51	278	376	1	1	A	F	7	23130	6.2	3.4	142	4	35230	1.4	SOLD	411	01/11/21	DCAR4
3137	4	11/28/18	10/03/13	11/25/15	6	4.9	51	279	304	1	1	A	M	7	25640	5.7	3.9	147	0	35450	1.3	DRY	376	12/09/19
3137	4	11/28/18	10/03/13	11/25/15	6	4.9	51	279	304	1	1	A	M	7	25640	5.7	3.9	147	0	35450	1.3	FOOTRIM	387	12/20/19	T
3137	5	01/29/20	10/03/13	11/25/15	7	4.9	51	278	376	1	1	A	M	7	24910	6.4	3.2	157	6	32770	1.8	FRESH	0	01/29/20
3137	5	01/29/20	10/03/13	11/25/15	7	4.9	51	278	376	1	1	A	M	7	24910	6.4	3.2	157	6	32770	1.8	WEIGHT	0	01/29/20	1940
3137	5	01/29/20	10/03/13	11/25/15	7	4.9	51	278	376	1	1	A	M	7	24910	6.4	3.2	157	6	32770	1.8	KETOSIS	18	02/16/20
3137	5	01/29/20	10/03/13	11/25/15	7	4.9	51	278	376	1	1	A	M	7	24910	6.4	3.2	157	6	32770	1.8	OPEN	78	04/16/20	507AN510	O	6	D		Ben
3137	5	01/29/20	10/03/13	11/25/15	7	4.9	51	278	376	1	1	A	M	7	24910	6.4	3.2	157	6	32770	1.8	OPEN	114	05/22/20	7AN408	O	6	2		Ben
3137	5	01/29/20	10/03/13	11/25/15	7	4.9	51	278	376	1	1	A	M	7	24910	6.4	3.2	157	6	32770	1.8	PREG	149	06/26/20	7AN408	P	6	2		Ben
3137	5	01/29/20	10/03/13	11/25/15	7	4.9	51	278	376	1	1	A	M	7	24910	6.4	3.2	157	6	32770	1.8	DIED	372	02/04/21	VAX RX
3142	5	10/26/19	10/13/13	09/14/15	6	5.8	68	281	328	1	1	A	F	11	22610	4.6	3.0	133	0	27700	4.1	MEASURE	0	10/26/19	1780
3142	5	10/26/19	10/13/13	09/14/15	6	5.8	68	281	328	1	1	A	F	11	22610	4.6	3.0	133	0	27700	4.1	FRESH	0	10/26/19
3142	5	10/26/19	10/13/13	09/14/15	6	5.8	68	281	328	1	1	A	F	11	22610	4.6	3.0	133	0	27700	4.1	OPEN	75	01/09/20	14H14768	O	6	D		Ben
3142	5	10/26/19	10/13/13	09/14/15	6	5.8	68	281	328	1	1	A	F	11	22610	4.6	3.0	133	0	27700	4.1	OPEN	111	02/14/20	7AN510	O	6	2		Ben
3142	5	10/26/19	10/13/13	09/14/15	6	5.8	68	281	328	1	1	A	F	11	22610	4.6	3.0	133	0	27700	4.1	OPEN	146	03/20/20	507AN510	O	6	2		Ben
3142	5	10/26/19	10/13/13	09/14/15	6	5.8	68	281	328	1	1	A	F	11	22610	4.6	3.0	133	0	27700	4.1	OPEN	181	04/24/20	507AN510	O	6	2		Ben
3142	5	10/26/19	10/13/13	09/14/15	6	5.8	68	281	328	1	1	A	F	11	22610	4.6	3.0	133	0	27700	4.1	PREG	203	05/16/20	7AN516	P	6	S		Ben
3142	5	10/26/19	10/13/13	09/14/15	6	5.8	68	281	328	1	1	A	F	11	22610	4.6	3.0	133	0	27700	4.1	DRY	352	10/12/20
3142	5	10/26/19	10/13/13	09/14/15	6	5.8	68	281	328	1	1	A	F	11	22610	4.6	3.0	133	0	27700	4.1	FOOTRIM	355	10/15/20	T
3142	5	10/26/19	10/13/13	09/14/15	6	5.8	68	281	328	1	1	A	F	11	22610	4.6	3.0	133	0	27700	4.1	MOVE	464	02/01/21	F020T010
3142	6	02/23/21	10/13/13	09/14/15	7	5.8	134	283	352	1	1	A	F	8	23220	4.7	3.0	117	4	27480	1.5	FRESH	0	02/23/21
3142	6	02/23/21	10/13/13	09/14/15	7	5.8	134	283	352	1	1	A	F	8	23220	4.7	3.0	117	4	27480	1.5	MOVE	20	03/15/21	F001T009
3142	6	02/23/21	10/13/13	09/14/15	7	5.8	134	283	352	1	1	A	F	8	23220	4.7	3.0	117	4	27480	1.5	OPEN	79	05/13/21	2AN604	O	9	D		Josh
3142	6	02/23/21	10/13/13	09/14/15	7	5.8	134	283	352	1	1	A	F	8	23220	4.7	3.0	117	4	27480	1.5	OPEN	115	06/18/21	7AN582	O	9	2		Josh
3142	6	02/23/21	10/13/13	09/14/15	7	5.8	134	283	352	1	1	A	F	8	23220	4.7	3.0	117	4	27480	1.5	OPEN	139	07/12/21	151AN1477	O	6	S		Ben
3142	6	02/23/21	10/13/13	09/14/15	7	5.8	134	283	352	1	1	A	F	8	23220	4.7	3.0	117	4	27480	1.5	OPEN	171	08/13/21	151AN1551	O	9	2		Josh
3142	6	02/23/21	10/13/13	09/14/15	7	5.8	134	283	352	1	1	A	F	8	23220	4.7	3.0	117	4	27480	1.5	OPEN	206	09/17/21	151AN1551	O	9	2		Josh
3142	6	02/23/21	10/13/13	09/14/15	7	5.8	134	283	352	1	1	A	F	8	23220	4.7	3.0	117	4	27480	1.5	DNB	238	10/19/21	REPRO
3142	6	02/23/21	10/13/13	09/14/15	7	5.8	134	283	352	1	1	A	F	8	23220	4.7	3.0	117	4	27480	1.5	FOOTRIM	295	12/15/21	RRU
3142	6	02/23/21	10/13/13	09/14/15	7	5.8	134	283	352	1	1	A	F	8	23220	4.7	3.0	117	4	27480	1.5	SOLD	345	02/03/22	DCAR4
3146	4	08/01/19	10/16/13	10/01/15	6	4.8	24	251	409	1	1	D	F	34	27320	4.5	2.6	120	0	37930	1.1	OPEN	77	10/17/19	200H11340	O	6	D		Ben
3146	4	08/01/19	10/16/13	10/01/15	6	4.8	24	251	409	1	1	D	F	34	27320	4.5	2.6	120	0	37930	1.1	OPEN	120	11/29/19	14H14334	O	6	C		Ben
3146	4	08/01/19	10/16/13	10/01/15	6	4.8	24	251	409	1	1	D	F	34	27320	4.5	2.6	120	0	37930	1.1	OPEN	155	01/03/20	7H12659	O	6	2		Ben
3146	4	08/01/19	10/16/13	10/01/15	6	4.8	24	251	409	1	1	D	F	34	27320	4.5	2.6	120	0	37930	1.1	PREG	190	02/07/20	7AN510	P	6	2		Ben
3146	4	08/01/19	10/16/13	10/01/15	6	4.8	24	251	409	1	1	D	F	34	27320	4.5	2.6	120	0	37930	1.1	DRY	382	08/17/20
3146	4	08/01/19	10/16/13	10/01/15	6	4.8	24	251	409	1	1	D	F	34	27320	4.5	2.6	120	0	37930	1.1	FOOTRIM	397	09/01/20	T
3146	4	08/01/19	10/16/13	10/01/15	6	4.8	24	251	409	1	1	D	F	34	27320	4.5	2.6	120	0	37930	1.1	MOVE	452	10/26/20	F020T010
3146	5	11/14/20	10/16/13	10/01/15	6	3.8	89	281	382	1	1	A	M	18	23470	4.2	2.6	142	0	29030	8.0	MOVE	-7	11/07/20	F001T009
3146	5	11/14/20	10/16/13	10/01/15	6	3.8	89	281	382	1	1	A	M	18	23470	4.2	2.6	142	0	29030	8.0	FRESH	0	11/14/20
3146	5	11/14/20	10/16/13	10/01/15	6	3.8	89	281	382	1	1	A	M	18	23470	4.2	2.6	142	0	29030	8.0	OPEN	75	01/28/21	7AN476	O	11	D		Tech# 11
3146	5	11/14/20	10/16/13	10/01/15	6	3.8	89	281	382	1	1	A	M	18	23470	4.2	2.6	142	0	29030	8.0	OPEN	118	03/12/21	7AN516	O	9	C		Josh
3146	5	11/14/20	10/16/13	10/01/15	6	3.8	89	281	382	1	1	A	M	18	23470	4.2	2.6	142	0	29030	8.0	PREG	160	04/23/21	7AN516	P	9	C		Josh
3146	5	11/14/20	10/16/13	10/01/15	6	3.8	89	281	382	1	1	A	M	18	23470	4.2	2.6	142	0	29030	8.0	FOOTRIM	240	07/12/21	LRAB
3146	5	11/14/20	10/16/13	10/01/15	6	3.8	89	281	382	1	1	A	M	18	23470	4.2	2.6	142	0	29030	8.0	MOVE	382	12/01/21	F020T009
3146	5	11/14/20	10/16/13	10/01/15	6	3.8	89	281	382	1	1	A	M	18	23470	4.2	2.6	142	0	29030	8.0	DRY	387	12/06/21
3146	5	11/14/20	10/16/13	10/01/15	6	3.8	89	281	382	1	1	A	M	18	23470	4.2	2.6	142	0	29030	8.0	FOOTRIM	396	12/15/21	T
3146	5	11/14/20	10/16/13	10/01/15	6	3.8	89	281	382	1	1	A	M	18	23470	4.2	2.6	142	0	29030	8.0	TOCLOSE	415	01/03/22
3146	6	01/24/22	10/16/13	10/01/15	1	3.8	49	0	387	1	1	A	M	9	27030	4.6	3.1	144	0	34240	2.1	FRESH	0	01/24/22
3146	6	01/24/22	10/16/13	10/01/15	1	3.8	49	0	387	1	1	A	M	9	27030	4.6	3.1	144	0	34240	2.1	MOVE	18	02/11/22	F012T009
3146	6	01/24/22	10/16/13	10/01/15	1	3.8	49	0	387	1	1	A	M	9	27030	4.6	3.1	144	0	34240	2.1	PREG	80	04/14/22	2SM84	A	9	D		Josh
3146	6	01/24/22	10/16/13	10/01/15	1	3.8	49	0	387	1	1	A	M	9	27030	4.6	3.1	144	0	34240	2.1	RECHK	113	05/17/22	-
3146	6	01/24/22	10/16/13	10/01/15	1	3.8	49	0	387	1	1	A	M	9	27030	4.6	3.1	144	0	34240	2.1	ABORT	131	06/04/22	51 DAYS
3146	6	01/24/22	10/16/13	10/01/15	1	3.8	49	0	387	1	1	A	M	9	27030	4.6	3.1	144	0	34240	2.1	DNB	141	06/14/22	ABORT
3148	4	11/29/18	10/20/13	08/19/15	6	4.2	45	272	412	1	1	A	M	34	26530	3.7	3.1	132	0	28910	2.6	DRY	382	12/16/19
3148	4	11/29/18	10/20/13	08/19/15	6	4.2	45	272	412	1	1	A	M	34	26530	3.7	3.1	132	0	28910	2.6	FOOTRIM	386	12/20/19	DD
3148	5	02/08/20	10/20/13	08/19/15	7	1.0	54	281	382	1	1	A	M	25	24130	4.5	2.8	137	6	30400	0.8	WEIGHT	0	02/08/20	2066
3148	5	02/08/20	10/20/13	08/19/15	7	1.0	54	281	382	1	1	A	M	25	24130	4.5	2.8	137	6	30400	0.8	FRESH	0	02/08/20
3148	5	02/08/20	10/20/13	08/19/15	7	1.0	54	281	382	1	1	A	M	25	24130	4.5	2.8	137	6	30400	0.8	PREG	75	04/23/20	507AN510	P	6	D		Ben
3148	5	02/08/20	10/20/13	08/19/15	7	1.0	54	281	382	1	1	A	M	25	24130	4.5	2.8	137	6	30400	0.8	DRY	303	12/07/20
3148	5	02/08/20	10/20/13	08/19/15	7	1.0	54	281	382	1	1	A	M	25	24130	4.5	2.8	137	6	30400	0.8	FOOTRIM	312	12/16/20	DD
3148	5	02/08/20	10/20/13	08/19/15	7	1.0	54	281	382	1	1	A	M	25	24130	4.5	2.8	137	6	30400	0.8	DIED	331	01/04/21	FEED?
3150	5	07/22/19	10/25/13	09/30/15	6	4.7	49	277	303	1	1	A	F	16	21300	4.1	2.7	112	0	29590	0.6	DRY	305	05/22/20
3150	5	07/22/19	10/25/13	09/30/15	6	4.7	49	277	303	1	1	A	F	16	21300	4.1	2.7	112	0	29590	0.6	FOOTRIM	309	05/26/20	T
3150	5	07/22/19	10/25/13	09/30/15	6	4.7	49	277	303	1	1	A	F	16	21300	4.1	2.7	112	0	29590	0.6	MOVE	342	06/28/20	F005T010
3150	6	07/06/20	10/25/13	09/30/15	6	3.4	45	270	305	1	1	A	M	30	23760	4.1	2.7	129	0	27700	1.6	KETOSIS	0	07/06/20	IVDXT
3150	6	07/06/20	10/25/13	09/30/15	6	3.4	45	270	305	1	1	A	M	30	23760	4.1	2.7	129	0	27700	1.6	FRESH	0	07/06/20
3150	6	07/06/20	10/25/13	09/30/15	6	3.4	45	270	305	1	1	A	M	30	23760	4.1	2.7	129	0	27700	1.6	RP	1	07/07/20	NO SALT
3150	6	07/06/20	10/25/13	09/30/15	6	3.4	45	270	305	1	1	A	M	30	23760	4.1	2.7	129	0	27700	1.6	MOVE	21	07/27/20	F001T009
3150	6	07/06/20	10/25/13	09/30/15	6	3.4	45	270	305	1	1	A	M	30	23760	4.1	2.7	129	0	27700	1.6	MAST	70	09/14/20	ALLSP5
3150	6	07/06/20	10/25/13	09/30/15	6	3.4	45	270	305	1	1	A	M	30	23760	4.1	2.7	129	0	27700	1.6	OPEN	80	09/24/20	7H14408	O	6	D		Ben
3150	6	07/06/20	10/25/13	09/30/15	6	3.4	45	270	305	1	1	A	M	30	23760	4.1	2.7	129	0	27700	1.6	PREG	123	11/06/20	7AN583	P	6	2		Ben
3150	6	07/06/20	10/25/13	09/30/15	6	3.4	45	270	305	1	1	A	M	30	23760	4.1	2.7	129	0	27700	1.6	DRY	308	05/10/21
3150	6	07/06/20	10/25/13	09/30/15	6	3.4	45	270	305	1	1	A	M	30	23760	4.1	2.7	129	0	27700	1.6	FOOTRIM	346	06/17/21	T
3150	6	07/06/20	10/25/13	09/30/15	6	3.4	45	270	305	1	1	A	M	30	23760	4.1	2.7	129	0	27700	1.6	TOCLOSE	385	07/26/21
3150	6	07/06/20	10/25/13	09/30/15	6	3.4	45	270	305	1	1	A	M	30	23760	4.1	2.7	129	0	27700	1.6	MOVE	385	07/26/21	F020T015
3150	7	08/14/21	10/25/13	09/30/15	7	3.4	96	281	308	1	1	A	M	0	0	0	0	0	11	26330	0	FRESH	0	08/14/21
3150	7	08/14/21	10/25/13	09/30/15	7	3.4	96	281	308	1	1	A	M	0	0	0	0	0	11	26330	0	SOLD	10	08/24/21	DCAR11
3151	5	07/29/19	10/29/13	09/01/15	6	5.0	78	284	281	1	1	A	M	9	27140	4.6	3.4	137	0	32450	2.9	PREG	80	10/17/19	138H4395	P	6	D		Ben
3151	5	07/29/19	10/29/13	09/01/15	6	5.0	78	284	281	1	1	A	M	9	27140	4.6	3.4	137	0	32450	2.9	DRY	308	06/01/20
3151	5	07/29/19	10/29/13	09/01/15	6	5.0	78	284	281	1	1	A	M	9	27140	4.6	3.4	137	0	32450	2.9	FOOTRIM	324	06/17/20	BRRR
3151	5	07/29/19	10/29/13	09/01/15	6	5.0	78	284	281	1	1	A	M	9	27140	4.6	3.4	137	0	32450	2.9	MOVE	343	07/06/20	F005T010
3151	6	07/22/20	10/29/13	09/01/15	7	5.0	51	279	308	1	1	A	M	0	0	0	0	0	6	28740	0	FRESH	0	07/22/20
3151	6	07/22/20	10/29/13	09/01/15	7	5.0	51	279	308	1	1	A	M	0	0	0	0	0	6	28740	0	DA	10	08/01/20
3151	6	07/22/20	10/29/13	09/01/15	7	5.0	51	279	308	1	1	A	M	0	0	0	0	0	6	28740	0	DIED	12	08/03/20	SALTS
3152	4	11/19/19	10/30/13	12/26/15	6	4.0	50	277	344	1	1	A	M	15	25420	4.1	3.6	163	0	37440	0.3	MEASURE	0	11/19/19	1700
3152	4	11/19/19	10/30/13	12/26/15	6	4.0	50	277	344	1	1	A	M	15	25420	4.1	3.6	163	0	37440	0.3	FRESH	0	11/19/19
3152	4	11/19/19	10/30/13	12/26/15	6	4.0	50	277	344	1	1	A	M	15	25420	4.1	3.6	163	0	37440	0.3	PREG	79	02/06/20	7AN510	P	6	D		Ben
3152	4	11/19/19	10/30/13	12/26/15	6	4.0	50	277	344	1	1	A	M	15	25420	4.1	3.6	163	0	37440	0.3	MOVE	230	07/06/20	F001T009
3152	4	11/19/19	10/30/13	12/26/15	6	4.0	50	277	344	1	1	A	M	15	25420	4.1	3.6	163	0	37440	0.3	DRY	307	09/21/20
3152	4	11/19/19	10/30/13	12/26/15	6	4.0	50	277	344	1	1	A	M	15	25420	4.1	3.6	163	0	37440	0.3	FOOTRIM	308	09/22/20	T
3152	4	11/19/19	10/30/13	12/26/15	6	4.0	50	277	344	1	1	A	M	15	25420	4.1	3.6	163	0	37440	0.3	MOVE	342	10/26/20	F020T010
3152	5	11/14/20	10/30/13	12/26/15	6	0	54	282	307	1	1	A	M	18	25070	3.2	3.2	140	0	34070	0.1	MOVE	-7	11/07/20	F001T009
3152	5	11/14/20	10/30/13	12/26/15	6	0	54	282	307	1	1	A	M	18	25070	3.2	3.2	140	0	34070	0.1	FRESH	0	11/14/20
3152	5	11/14/20	10/30/13	12/26/15	6	0	54	282	307	1	1	A	M	18	25070	3.2	3.2	140	0	34070	0.1	OPEN	75	01/28/21	7AN476	O	11	D		Tech# 11
3152	5	11/14/20	10/30/13	12/26/15	6	0	54	282	307	1	1	A	M	18	25070	3.2	3.2	140	0	34070	0.1	PREG	111	03/05/21	7AN516	P	9	2		Josh
3152	5	11/14/20	10/30/13	12/26/15	6	0	54	282	307	1	1	A	M	18	25070	3.2	3.2	140	0	34070	0.1	MOVE	219	06/21/21	F001T009
3152	5	11/14/20	10/30/13	12/26/15	6	0	54	282	307	1	1	A	M	18	25070	3.2	3.2	140	0	34070	0.1	KETOSIS	276	08/17/21	IV
3152	5	11/14/20	10/30/13	12/26/15	6	0	54	282	307	1	1	A	M	18	25070	3.2	3.2	140	0	34070	0.1	MOVE	320	09/30/21	F009T007
3152	5	11/14/20	10/30/13	12/26/15	6	0	54	282	307	1	1	A	M	18	25070	3.2	3.2	140	0	34070	0.1	DRY	338	10/18/21
3152	5	11/14/20	10/30/13	12/26/15	6	0	54	282	307	1	1	A	M	18	25070	3.2	3.2	140	0	34070	0.1	FOOTRIM	339	10/19/21	T
3152	5	11/14/20	10/30/13	12/26/15	6	0	54	282	307	1	1	A	M	18	25070	3.2	3.2	140	0	34070	0.1	TOCLOSE	373	11/22/21
3152	6	12/12/21	10/30/13	12/26/15	5	0	55	282	338	1	1	A	M	24	23110	4.5	2.9	155	0	34960	0.2	FRESH	0	12/12/21
3152	6	12/12/21	10/30/13	12/26/15	5	0	55	282	338	1	1	A	M	24	23110	4.5	2.9	155	0	34960	0.2	RP	1	12/13/21	UNK
3152	6	12/12/21	10/30/13	12/26/15	5	0	55	282	338	1	1	A	M	24	23110	4.5	2.9	155	0	34960	0.2	MOVE	3	12/15/21	F001T012
3152	6	12/12/21	10/30/13	12/26/15	5	0	55	282	338	1	1	A	M	24	23110	4.5	2.9	155	0	34960	0.2	MOVE	20	01/01/22	F012T009
3152	6	12/12/21	10/30/13	12/26/15	5	0	55	282	338	1	1	A	M	24	23110	4.5	2.9	155	0	34960	0.2	OPEN	81	03/03/22	2SM84	O	9	D		Josh
3152	6	12/12/21	10/30/13	12/26/15	5	0	55	282	338	1	1	A	M	24	23110	4.5	2.9	155	0	34960	0.2	OPEN	117	04/08/22	2SM84	O	6	2		Ben
3152	6	12/12/21	10/30/13	12/26/15	5	0	55	282	338	1	1	A	M	24	23110	4.5	2.9	155	0	34960	0.2	OPEN	152	05/13/22	714SM119	O	9	2		Josh
3152	6	12/12/21	10/30/13	12/26/15	5	0	55	282	338	1	1	A	M	24	23110	4.5	2.9	155	0	34960	0.2	PREG	187	06/17/22	714SM119	P	9	2		Josh
3153	4	04/13/19	11/01/13	11/05/15	6	4.4	124	274	346	1	1	A	M	18	24270	4.0	2.9	147	0	27740	0.1	DRY	303	02/10/20
3153	4	04/13/19	11/01/13	11/05/15	6	4.4	124	274	346	1	1	A	M	18	24270	4.0	2.9	147	0	27740	0.1	FOOTRIM	311	02/18/20	T
3153	5	03/29/20	11/01/13	11/05/15	6	3.0	48	276	303	1	1	A	M	24	24510	4.1	3.0	112	0	27940	0.9	FRESH	0	03/29/20
3153	5	03/29/20	11/01/13	11/05/15	6	3.0	48	276	303	1	1	A	M	24	24510	4.1	3.0	112	0	27940	0.9	PREG	81	06/18/20	7AN449	P	6	D		Ben
3153	5	03/29/20	11/01/13	11/05/15	6	3.0	48	276	303	1	1	A	M	24	24510	4.1	3.0	112	0	27940	0.9	DRY	302	01/25/21
3153	5	03/29/20	11/01/13	11/05/15	6	3.0	48	276	303	1	1	A	M	24	24510	4.1	3.0	112	0	27940	0.9	FOOTRIM	310	02/02/21	T
3153	5	03/29/20	11/01/13	11/05/15	6	3.0	48	276	303	1	1	A	M	24	24510	4.1	3.0	112	0	27940	0.9	MOVE	344	03/08/21	F020T010
3153	6	03/25/21	11/01/13	11/05/15	7	3.0	59	280	302	1	1	A	M	13	22900	4.4	3.1	93	10	26430	1.8	FRESH	0	03/25/21
3153	6	03/25/21	11/01/13	11/05/15	7	3.0	59	280	302	1	1	A	M	13	22900	4.4	3.1	93	10	26430	1.8	MOVE	25	04/19/21	F001T009
3153	6	03/25/21	11/01/13	11/05/15	7	3.0	59	280	302	1	1	A	M	13	22900	4.4	3.1	93	10	26430	1.8	DNB	54	05/18/21	JOHNES +
3153	6	03/25/21	11/01/13	11/05/15	7	3.0	59	280	302	1	1	A	M	13	22900	4.4	3.1	93	10	26430	1.8	JOHNES	54	05/18/21	+
3153	6	03/25/21	11/01/13	11/05/15	7	3.0	59	280	302	1	1	A	M	13	22900	4.4	3.1	93	10	26430	1.8	SOLD	75	06/08/21	DCAR10
3156	4	01/11/19	11/15/13	09/15/15	6	3.4	60	288	303	1	1	A	F	26	24930	3.4	3.3	118	0	29710	2.2	DRY	339	12/16/19
3156	5	02/09/20	11/15/13	09/15/15	6	3.4	55	282	339	1	1	A	F	24	25260	4.3	3.0	106	0	26780	3.8	WEIGHT	0	02/09/20	1811
3156	5	02/09/20	11/15/13	09/15/15	6	3.4	55	282	339	1	1	A	F	24	25260	4.3	3.0	106	0	26780	3.8	FRESH	0	02/09/20
3156	5	02/09/20	11/15/13	09/15/15	6	3.4	55	282	339	1	1	A	F	24	25260	4.3	3.0	106	0	26780	3.8	OPEN	81	04/30/20	507AN510	O	6	D		Ben
3156	5	02/09/20	11/15/13	09/15/15	6	3.4	55	282	339	1	1	A	F	24	25260	4.3	3.0	106	0	26780	3.8	OPEN	117	06/05/20	7AN476	O	6	2		Ben
3156	5	02/09/20	11/15/13	09/15/15	6	3.4	55	282	339	1	1	A	F	24	25260	4.3	3.0	106	0	26780	3.8	LAME	137	06/25/20	T
3156	5	02/09/20	11/15/13	09/15/15	6	3.4	55	282	339	1	1	A	F	24	25260	4.3	3.0	106	0	26780	3.8	PREG	152	07/10/20	14H14464	P	6	2		Ben
3156	5	02/09/20	11/15/13	09/15/15	6	3.4	55	282	339	1	1	A	F	24	25260	4.3	3.0	106	0	26780	3.8	DRY	379	02/22/21
3156	5	02/09/20	11/15/13	09/15/15	6	3.4	55	282	339	1	1	A	F	24	25260	4.3	3.0	106	0	26780	3.8	FOOTRIM	398	03/13/21	DD
3156	5	02/09/20	11/15/13	09/15/15	6	3.4	55	282	339	1	1	A	F	24	25260	4.3	3.0	106	0	26780	3.8	MOVE	414	03/29/21	F020T010
3156	5	02/09/20	11/15/13	09/15/15	6	3.4	55	282	339	1	1	A	F	24	25260	4.3	3.0	106	0	26780	3.8	MOVE	430	04/14/21	F010T013
3156	6	04/17/21	11/15/13	09/15/15	7	3.4	54	281	379	1	1	A	M	18	23380	4.2	3.2	118	4	28740	4.9	FRESH	0	04/17/21
3156	6	04/17/21	11/15/13	09/15/15	7	3.4	54	281	379	1	1	A	M	18	23380	4.2	3.2	118	4	28740	4.9	MOVE	23	05/10/21	F001T009
3156	6	04/17/21	11/15/13	09/15/15	7	3.4	54	281	379	1	1	A	M	18	23380	4.2	3.2	118	4	28740	4.9	MAST	58	06/14/21	SPLR5
3156	6	04/17/21	11/15/13	09/15/15	7	3.4	54	281	379	1	1	A	M	18	23380	4.2	3.2	118	4	28740	4.9	MOVE	58	06/14/21	F009T007
3156	6	04/17/21	11/15/13	09/15/15	7	3.4	54	281	379	1	1	A	M	18	23380	4.2	3.2	118	4	28740	4.9	MOVE	66	06/22/21	F007T009
3156	6	04/17/21	11/15/13	09/15/15	7	3.4	54	281	379	1	1	A	M	18	23380	4.2	3.2	118	4	28740	4.9	OPEN	75	07/01/21	7AN582	O	9	D		Josh
3156	6	04/17/21	11/15/13	09/15/15	7	3.4	54	281	379	1	1	A	M	18	23380	4.2	3.2	118	4	28740	4.9	OPEN	111	08/06/21	151AN1551	O	8	2		Tyler
3156	6	04/17/21	11/15/13	09/15/15	7	3.4	54	281	379	1	1	A	M	18	23380	4.2	3.2	118	4	28740	4.9	OPEN	146	09/10/21	151AN1551	O	9	2		Josh
3156	6	04/17/21	11/15/13	09/15/15	7	3.4	54	281	379	1	1	A	M	18	23380	4.2	3.2	118	4	28740	4.9	FOOTRIM	160	09/24/21	T
3156	6	04/17/21	11/15/13	09/15/15	7	3.4	54	281	379	1	1	A	M	18	23380	4.2	3.2	118	4	28740	4.9	OPEN	181	10/15/21	7AN575	O	9	2		Josh
3156	6	04/17/21	11/15/13	09/15/15	7	3.4	54	281	379	1	1	A	M	18	23380	4.2	3.2	118	4	28740	4.9	OPEN	200	11/03/21	7AN476	O	9	2		Josh
3156	6	04/17/21	11/15/13	09/15/15	7	3.4	54	281	379	1	1	A	M	18	23380	4.2	3.2	118	4	28740	4.9	OPEN	237	12/10/21	7AN516	O	6	2		Ben
3156	6	04/17/21	11/15/13	09/15/15	7	3.4	54	281	379	1	1	A	M	18	23380	4.2	3.2	118	4	28740	4.9	FOOTRIM	242	12/15/21	T
3156	6	04/17/21	11/15/13	09/15/15	7	3.4	54	281	379	1	1	A	M	18	23380	4.2	3.2	118	4	28740	4.9	FOOTRIM	256	12/29/21	T
3156	6	04/17/21	11/15/13	09/15/15	7	3.4	54	281	379	1	1	A	M	18	23380	4.2	3.2	118	4	28740	4.9	DNB	269	01/11/22	REPRO
3156	6	04/17/21	11/15/13	09/15/15	7	3.4	54	281	379	1	1	A	M	18	23380	4.2	3.2	118	4	28740	4.9	SOLD	321	03/04/22	DCAR4
3157	5	08/07/19	11/16/13	09/09/15	7	3.7	51	279	308	1	1	A	M	28	31570	3.5	2.6	155	4	41680	1.5	OPEN	78	10/24/19	7H13866	O	6	D		Ben
3157	5	08/07/19	11/16/13	09/09/15	7	3.7	51	279	308	1	1	A	M	28	31570	3.5	2.6	155	4	41680	1.5	FOOTRIM	111	11/26/19	BLLR
3157	5	08/07/19	11/16/13	09/09/15	7	3.7	51	279	308	1	1	A	M	28	31570	3.5	2.6	155	4	41680	1.5	OPEN	114	11/29/19	7H13866	O	6	2		Ben
3157	5	08/07/19	11/16/13	09/09/15	7	3.7	51	279	308	1	1	A	M	28	31570	3.5	2.6	155	4	41680	1.5	OPEN	149	01/03/20	14H14129	O	6	2		Ben
3157	5	08/07/19	11/16/13	09/09/15	7	3.7	51	279	308	1	1	A	M	28	31570	3.5	2.6	155	4	41680	1.5	OPEN	184	02/07/20	7AN510	O	6	2		Ben
3157	5	08/07/19	11/16/13	09/09/15	7	3.7	51	279	308	1	1	A	M	28	31570	3.5	2.6	155	4	41680	1.5	OPEN	219	03/13/20	507AN510	O	6	2		Ben
3157	5	08/07/19	11/16/13	09/09/15	7	3.7	51	279	308	1	1	A	M	28	31570	3.5	2.6	155	4	41680	1.5	OPEN	254	04/17/20	507AN510	O	6	2		Ben
3157	5	08/07/19	11/16/13	09/09/15	7	3.7	51	279	308	1	1	A	M	28	31570	3.5	2.6	155	4	41680	1.5	OPEN	289	05/22/20	7AN408	O	6	2		Ben
3157	5	08/07/19	11/16/13	09/09/15	7	3.7	51	279	308	1	1	A	M	28	31570	3.5	2.6	155	4	41680	1.5	DNB	321	06/23/20	DIM
3157	5	08/07/19	11/16/13	09/09/15	7	3.7	51	279	308	1	1	A	M	28	31570	3.5	2.6	155	4	41680	1.5	SOLD	366	08/07/20	DCAR4
3160	4	12/29/18	11/26/13	11/10/15	6	1.0	47	275	309	1	1	A	F	39	25140	3.6	3.1	126	0	27080	1.4	DRY	303	10/28/19
3160	4	12/29/18	11/26/13	11/10/15	6	1.0	47	275	309	1	1	A	F	39	25140	3.6	3.1	126	0	27080	1.4	FOOTRIM	304	10/29/19	T
3160	5	12/16/19	11/26/13	11/10/15	6	1.3	49	277	303	1	1	A	F	22	25430	4.4	3.0	129	0	31530	2.1	MEASURE	0	12/16/19	1640
3160	5	12/16/19	11/26/13	11/10/15	6	1.3	49	277	303	1	1	A	F	22	25430	4.4	3.0	129	0	31530	2.1	FRESH	0	12/16/19
3160	5	12/16/19	11/26/13	11/10/15	6	1.3	49	277	303	1	1	A	F	22	25430	4.4	3.0	129	0	31530	2.1	OPEN	80	03/05/20	507AN510	O	6	D		Ben
3160	5	12/16/19	11/26/13	11/10/15	6	1.3	49	277	303	1	1	A	F	22	25430	4.4	3.0	129	0	31530	2.1	PREG	116	04/10/20	507AN510	P	6	2		Ben
3160	5	12/16/19	11/26/13	11/10/15	6	1.3	49	277	303	1	1	A	F	22	25430	4.4	3.0	129	0	31530	2.1	FOOTRIM	341	11/21/20	T
3160	5	12/16/19	11/26/13	11/10/15	6	1.3	49	277	303	1	1	A	F	22	25430	4.4	3.0	129	0	31530	2.1	DRY	343	11/23/20
3160	5	12/16/19	11/26/13	11/10/15	6	1.3	49	277	303	1	1	A	F	22	25430	4.4	3.0	129	0	31530	2.1	MOVE	378	12/28/20	F020T010
3160	6	01/14/21	11/26/13	11/10/15	7	1.3	52	279	343	1	1	A	M	0	0	0	0	0	6	31570	0	FRESH	0	01/14/21
3160	6	01/14/21	11/26/13	11/10/15	7	1.3	52	279	343	1	1	A	M	0	0	0	0	0	6	31570	0	DIED	3	01/17/21	MILK FEV
3161	5	11/21/19	11/26/13	09/15/15	6	1.8	52	280	305	1	1	A	F	13	20210	4.8	3.2	114	0	27540	0.8	FRESH	0	11/21/19
3161	5	11/21/19	11/26/13	09/15/15	6	1.8	52	280	305	1	1	A	F	13	20210	4.8	3.2	114	0	27540	0.8	MEASURE	0	11/21/19	1690
3161	5	11/21/19	11/26/13	09/15/15	6	1.8	52	280	305	1	1	A	F	13	20210	4.8	3.2	114	0	27540	0.8	RP	3	11/24/19	CALCIUM
3161	5	11/21/19	11/26/13	09/15/15	6	1.8	52	280	305	1	1	A	F	13	20210	4.8	3.2	114	0	27540	0.8	PREG	77	02/06/20	7AN510	P	6	D		Ben
3161	5	11/21/19	11/26/13	09/15/15	6	1.8	52	280	305	1	1	A	F	13	20210	4.8	3.2	114	0	27540	0.8	DRY	305	09/21/20
3161	5	11/21/19	11/26/13	09/15/15	6	1.8	52	280	305	1	1	A	F	13	20210	4.8	3.2	114	0	27540	0.8	FOOTRIM	306	09/22/20	BLRR
3161	5	11/21/19	11/26/13	09/15/15	6	1.8	52	280	305	1	1	A	F	13	20210	4.8	3.2	114	0	27540	0.8	FOOTRIM	306	09/22/20
3161	5	11/21/19	11/26/13	09/15/15	6	1.8	52	280	305	1	1	A	F	13	20210	4.8	3.2	114	0	27540	0.8	MOVE	340	10/26/20	F006T010
3161	6	11/17/20	11/26/13	09/15/15	6	2.3	57	285	305	1	1	A	F	15	20550	4.3	3.0	96	0	23680	0.1	MOVE	-10	11/07/20	F001T009
3161	6	11/17/20	11/26/13	09/15/15	6	2.3	57	285	305	1	1	A	F	15	20550	4.3	3.0	96	0	23680	0.1	FRESH	0	11/17/20
3161	6	11/17/20	11/26/13	09/15/15	6	2.3	57	285	305	1	1	A	F	15	20550	4.3	3.0	96	0	23680	0.1	OPEN	79	02/04/21	7AN476	O	11	D		Tech# 11
3161	6	11/17/20	11/26/13	09/15/15	6	2.3	57	285	305	1	1	A	F	15	20550	4.3	3.0	96	0	23680	0.1	PREG	115	03/12/21	7AN516	P	9	2		Josh
3161	6	11/17/20	11/26/13	09/15/15	6	2.3	57	285	305	1	1	A	F	15	20550	4.3	3.0	96	0	23680	0.1	ILLMISC	129	03/26/21	GI
3161	6	11/17/20	11/26/13	09/15/15	6	2.3	57	285	305	1	1	A	F	15	20550	4.3	3.0	96	0	23680	0.1	MOVE	262	08/06/21	F009T010
3161	6	11/17/20	11/26/13	09/15/15	6	2.3	57	285	305	1	1	A	F	15	20550	4.3	3.0	96	0	23680	0.1	DRY	342	10/25/21
3161	6	11/17/20	11/26/13	09/15/15	6	2.3	57	285	305	1	1	A	F	15	20550	4.3	3.0	96	0	23680	0.1	FOOTRIM	351	11/03/21	T
3161	6	11/17/20	11/26/13	09/15/15	6	2.3	57	285	305	1	1	A	F	15	20550	4.3	3.0	96	0	23680	0.1	TOCLOSE	377	11/29/21
3161	7	12/14/21	11/26/13	09/15/15	1	2.3	50	277	342	1	1	A	M	22	23160	5.2	2.4	105	0	24260	1.7	FRESH	0	12/14/21
3161	7	12/14/21	11/26/13	09/15/15	1	2.3	50	277	342	1	1	A	M	22	23160	5.2	2.4	105	0	24260	1.7	MOVE	1	12/15/21	F001T012
3161	7	12/14/21	11/26/13	09/15/15	1	2.3	50	277	342	1	1	A	M	22	23160	5.2	2.4	105	0	24260	1.7	KETOSIS	7	12/21/21
3161	7	12/14/21	11/26/13	09/15/15	1	2.3	50	277	342	1	1	A	M	22	23160	5.2	2.4	105	0	24260	1.7	MOVE	24	01/07/22	F012T009
3161	7	12/14/21	11/26/13	09/15/15	1	2.3	50	277	342	1	1	A	M	22	23160	5.2	2.4	105	0	24260	1.7	OPEN	79	03/03/22	2SM84	O	9	D		Josh
3161	7	12/14/21	11/26/13	09/15/15	1	2.3	50	277	342	1	1	A	M	22	23160	5.2	2.4	105	0	24260	1.7	DNB	112	04/05/22	AGE
3162	4	08/01/19	11/28/13	12/17/15	7	4.8	143	272	394	1	1	A	M	34	26320	3.3	3.0	120	6	27270	1.5	OPEN	77	10/17/19	200H11340	O	6	D		Ben
3162	4	08/01/19	11/28/13	12/17/15	7	4.8	143	272	394	1	1	A	M	34	26320	3.3	3.0	120	6	27270	1.5	MAST	103	11/12/19	SPRR5
3162	4	08/01/19	11/28/13	12/17/15	7	4.8	143	272	394	1	1	A	M	34	26320	3.3	3.0	120	6	27270	1.5	PREG	127	12/06/19	14H14334	P	6	2		Ben
3162	4	08/01/19	11/28/13	12/17/15	7	4.8	143	272	394	1	1	A	M	34	26320	3.3	3.0	120	6	27270	1.5	DRY	256	04/13/20
3162	4	08/01/19	11/28/13	12/17/15	7	4.8	143	272	394	1	1	A	M	34	26320	3.3	3.0	120	6	27270	1.5	FOOTRIM	258	04/15/20	BLLRABRR
3162	4	08/01/19	11/28/13	12/17/15	7	4.8	143	272	394	1	1	A	M	34	26320	3.3	3.0	120	6	27270	1.5	DIED	354	07/20/20	UNK
3167	3	09/12/18	12/22/13	04/20/16	7	0.7	65	279	290	1	1	A	M	21	28560	5.0	3.0	126	4	28540	0.8	SOLD	421	11/07/19	DCAR4
3172	4	04/20/19	12/28/13	10/10/15	6	4.2	131	274	372	1	1	A	F	11	23480	3.9	2.9	135	0	27900	5.6	OPEN	188	10/25/19	7H13866	O	6	2		Ben
3172	4	04/20/19	12/28/13	10/10/15	6	4.2	131	274	372	1	1	A	F	11	23480	3.9	2.9	135	0	27900	5.6	PREG	223	11/29/19	7H14264	P	6	2		Ben
3172	4	04/20/19	12/28/13	10/10/15	6	4.2	131	274	372	1	1	A	F	11	23480	3.9	2.9	135	0	27900	5.6	FOOTRIM	256	01/01/20	BLLRRR
3172	4	04/20/19	12/28/13	10/10/15	6	4.2	131	274	372	1	1	A	F	11	23480	3.9	2.9	135	0	27900	5.6	FOOTRIM	446	07/09/20	T
3172	4	04/20/19	12/28/13	10/10/15	6	4.2	131	274	372	1	1	A	F	11	23480	3.9	2.9	135	0	27900	5.6	DRY	450	07/13/20
3172	4	04/20/19	12/28/13	10/10/15	6	4.2	131	274	372	1	1	A	F	11	23480	3.9	2.9	135	0	27900	5.6	FOOTRIM	452	07/15/20	BR
3172	4	04/20/19	12/28/13	10/10/15	6	4.2	131	274	372	1	1	A	F	11	23480	3.9	2.9	135	0	27900	5.6	MOVE	485	08/17/20	F005T010
3172	5	08/29/20	12/28/13	10/10/15	6	0	47	0	450	1	1	A	M	39	29810	3.2	2.8	139	0	29870	3.0	FRESH	0	08/29/20
3172	5	08/29/20	12/28/13	10/10/15	6	0	47	0	450	1	1	A	M	39	29810	3.2	2.8	139	0	29870	3.0	MOVE	23	09/21/20	F001T009
3172	5	08/29/20	12/28/13	10/10/15	6	0	47	0	450	1	1	A	M	39	29810	3.2	2.8	139	0	29870	3.0	OPEN	75	11/12/20	7AN583	O	6	D		Ben
3172	5	08/29/20	12/28/13	10/10/15	6	0	47	0	450	1	1	A	M	39	29810	3.2	2.8	139	0	29870	3.0	OPEN	111	12/18/20	7AN476	O	9	2		Josh
3172	5	08/29/20	12/28/13	10/10/15	6	0	47	0	450	1	1	A	M	39	29810	3.2	2.8	139	0	29870	3.0	PREG	146	01/22/21	151AN1419	A	9	2		Josh
3172	5	08/29/20	12/28/13	10/10/15	6	0	47	0	450	1	1	A	M	39	29810	3.2	2.8	139	0	29870	3.0	RECHK	185	03/02/21	-
3172	5	08/29/20	12/28/13	10/10/15	6	0	47	0	450	1	1	A	M	39	29810	3.2	2.8	139	0	29870	3.0	ABORT	188	03/05/21	DEAD
3172	5	08/29/20	12/28/13	10/10/15	6	0	47	0	450	1	1	A	M	39	29810	3.2	2.8	139	0	29870	3.0	OPEN	195	03/12/21	7AN516	O	9	2		Josh
3172	5	08/29/20	12/28/13	10/10/15	6	0	47	0	450	1	1	A	M	39	29810	3.2	2.8	139	0	29870	3.0	RECHK	227	04/13/21	GNRH
3172	5	08/29/20	12/28/13	10/10/15	6	0	47	0	450	1	1	A	M	39	29810	3.2	2.8	139	0	29870	3.0	FOOTRIM	230	04/16/21	T
3172	5	08/29/20	12/28/13	10/10/15	6	0	47	0	450	1	1	A	M	39	29810	3.2	2.8	139	0	29870	3.0	PREG	237	04/23/21	7AN516	P	9	2		Josh
3172	5	08/29/20	12/28/13	10/10/15	6	0	47	0	450	1	1	A	M	39	29810	3.2	2.8	139	0	29870	3.0	MOVE	272	05/28/21	F009T010
3172	5	08/29/20	12/28/13	10/10/15	6	0	47	0	450	1	1	A	M	39	29810	3.2	2.8	139	0	29870	3.0	DRY	436	11/08/21
3172	5	08/29/20	12/28/13	10/10/15	6	0	47	0	450	1	1	A	M	39	29810	3.2	2.8	139	0	29870	3.0	FOOTRIM	449	11/21/21	LRRRBLAB
3172	5	08/29/20	12/28/13	10/10/15	6	0	47	0	450	1	1	A	M	39	29810	3.2	2.8	139	0	29870	3.0	TOCLOSE	492	01/03/22
3172	6	01/30/22	12/28/13	10/10/15	5	0	83	282	436	1	1	A	M	31	23160	4.2	2.5	119	0	29440	4.0	FRESH	0	01/30/22
3172	6	01/30/22	12/28/13	10/10/15	5	0	83	282	436	1	1	A	M	31	23160	4.2	2.5	119	0	29440	4.0	KETOSIS	8	02/07/22
3172	6	01/30/22	12/28/13	10/10/15	5	0	83	282	436	1	1	A	M	31	23160	4.2	2.5	119	0	29440	4.0	MOVE	19	02/18/22	F012T009
3172	6	01/30/22	12/28/13	10/10/15	5	0	83	282	436	1	1	A	M	31	23160	4.2	2.5	119	0	29440	4.0	OPEN	81	04/21/22	2SM84	O	9	D		Josh
3172	6	01/30/22	12/28/13	10/10/15	5	0	83	282	436	1	1	A	M	31	23160	4.2	2.5	119	0	29440	4.0	PREG	117	05/27/22	714SM119	P	9	2		Josh
3172	6	01/30/22	12/28/13	10/10/15	5	0	83	282	436	1	1	A	M	31	23160	4.2	2.5	119	0	29440	4.0	MOVE	220	09/07/22	F009T012
3172	6	01/30/22	12/28/13	10/10/15	5	0	83	282	436	1	1	A	M	31	23160	4.2	2.5	119	0	29440	4.0	LAME	223	09/10/22	RRUBL
3172	6	01/30/22	12/28/13	10/10/15	5	0	83	282	436	1	1	A	M	31	23160	4.2	2.5	119	0	29440	4.0	MOVE	223	09/10/22	F012T009
4002	5	11/13/19	01/01/14	10/24/15	7	3.2	51	0	309	1	1	A	M	21	27280	3.6	3.1	126	8	27300	0.1	FRESH	0	11/13/19
4002	5	11/13/19	01/01/14	10/24/15	7	3.2	51	0	309	1	1	A	M	21	27280	3.6	3.1	126	8	27300	0.1	MEASURE	0	11/13/19	1600
4002	5	11/13/19	01/01/14	10/24/15	7	3.2	51	0	309	1	1	A	M	21	27280	3.6	3.1	126	8	27300	0.1	MF	1	11/14/19
4002	5	11/13/19	01/01/14	10/24/15	7	3.2	51	0	309	1	1	A	M	21	27280	3.6	3.1	126	8	27300	0.1	FOOTRIM	71	01/23/20	SHOULD
4002	5	11/13/19	01/01/14	10/24/15	7	3.2	51	0	309	1	1	A	M	21	27280	3.6	3.1	126	8	27300	0.1	OPEN	78	01/30/20	7H12659	O	6	D		Ben
4002	5	11/13/19	01/01/14	10/24/15	7	3.2	51	0	309	1	1	A	M	21	27280	3.6	3.1	126	8	27300	0.1	OPEN	114	03/06/20	507AN510	O	6	2		Ben
4002	5	11/13/19	01/01/14	10/24/15	7	3.2	51	0	309	1	1	A	M	21	27280	3.6	3.1	126	8	27300	0.1	FOOTRIM	130	03/22/20	T
4002	5	11/13/19	01/01/14	10/24/15	7	3.2	51	0	309	1	1	A	M	21	27280	3.6	3.1	126	8	27300	0.1	OPEN	149	04/10/20	507AN510	O	6	2		Ben
4002	5	11/13/19	01/01/14	10/24/15	7	3.2	51	0	309	1	1	A	M	21	27280	3.6	3.1	126	8	27300	0.1	MAST	166	04/27/20	RF5SP
4002	5	11/13/19	01/01/14	10/24/15	7	3.2	51	0	309	1	1	A	M	21	27280	3.6	3.1	126	8	27300	0.1	OPEN	184	05/15/20	7AN449	O	6	2		Ben
4002	5	11/13/19	01/01/14	10/24/15	7	3.2	51	0	309	1	1	A	M	21	27280	3.6	3.1	126	8	27300	0.1	PREG	219	06/19/20	7AN476	A	6	2		Ben
4002	5	11/13/19	01/01/14	10/24/15	7	3.2	51	0	309	1	1	A	M	21	27280	3.6	3.1	126	8	27300	0.1	ABORT	276	08/15/20	57 DAYS
4002	5	11/13/19	01/01/14	10/24/15	7	3.2	51	0	309	1	1	A	M	21	27280	3.6	3.1	126	8	27300	0.1	SOLD	330	10/08/20	DCAR8
4003	4	04/04/19	01/01/14	11/04/15	6	4.8	52	280	309	1	1	A	M	27	30200	3.3	2.6	147	0	34100	6.4	FOOTRIM	251	12/11/19	BLLFRF
4003	4	04/04/19	01/01/14	11/04/15	6	4.8	52	280	309	1	1	A	M	27	30200	3.3	2.6	147	0	34100	6.4	DRY	347	03/16/20
4003	4	04/04/19	01/01/14	11/04/15	6	4.8	52	280	309	1	1	A	M	27	30200	3.3	2.6	147	0	34100	6.4	FOOTRIM	353	03/22/20	4BL
4003	5	06/12/20	01/01/14	11/04/15	6	4.0	88	280	347	1	1	A	F	19	24370	3.7	2.4	137	0	30990	1.0	KETOSIS	0	06/12/20
4003	5	06/12/20	01/01/14	11/04/15	6	4.0	88	280	347	1	1	A	F	19	24370	3.7	2.4	137	0	30990	1.0	FRESH	0	06/12/20
4003	5	06/12/20	01/01/14	11/04/15	6	4.0	88	280	347	1	1	A	F	19	24370	3.7	2.4	137	0	30990	1.0	MOVE	24	07/06/20	F001T009
4003	5	06/12/20	01/01/14	11/04/15	6	4.0	88	280	347	1	1	A	F	19	24370	3.7	2.4	137	0	30990	1.0	FOOTRIM	67	08/18/20	T
4003	5	06/12/20	01/01/14	11/04/15	6	4.0	88	280	347	1	1	A	F	19	24370	3.7	2.4	137	0	30990	1.0	OPEN	76	08/27/20	7AN449	O	6	D		Ben
4003	5	06/12/20	01/01/14	11/04/15	6	4.0	88	280	347	1	1	A	F	19	24370	3.7	2.4	137	0	30990	1.0	OPEN	119	10/09/20	7AN526	O	6	C		Ben
4003	5	06/12/20	01/01/14	11/04/15	6	4.0	88	280	347	1	1	A	F	19	24370	3.7	2.4	137	0	30990	1.0	PREG	154	11/13/20	7AN582	P	6	2		Ben
4003	5	06/12/20	01/01/14	11/04/15	6	4.0	88	280	347	1	1	A	F	19	24370	3.7	2.4	137	0	30990	1.0	MEASURE	320	04/28/21	400
4003	5	06/12/20	01/01/14	11/04/15	6	4.0	88	280	347	1	1	A	F	19	24370	3.7	2.4	137	0	30990	1.0	MEASURE	320	04/28/21
4003	5	06/12/20	01/01/14	11/04/15	6	4.0	88	280	347	1	1	A	F	19	24370	3.7	2.4	137	0	30990	1.0	DRY	367	06/14/21
4003	5	06/12/20	01/01/14	11/04/15	6	4.0	88	280	347	1	1	A	F	19	24370	3.7	2.4	137	0	30990	1.0	FOOTRIM	370	06/17/21	T
4003	5	06/12/20	01/01/14	11/04/15	6	4.0	88	280	347	1	1	A	F	19	24370	3.7	2.4	137	0	30990	1.0	TOCLOSE	416	08/02/21
4003	6	08/27/21	01/01/14	11/04/15	7	4.0	74	287	367	1	1	A	M	40	21420	3.6	3.2	80	11	31320	0.8	FRESH	0	08/27/21
4003	6	08/27/21	01/01/14	11/04/15	7	4.0	74	287	367	1	1	A	M	40	21420	3.6	3.2	80	11	31320	0.8	MOVE	9	09/05/21	F001T007
4003	6	08/27/21	01/01/14	11/04/15	7	4.0	74	287	367	1	1	A	M	40	21420	3.6	3.2	80	11	31320	0.8	SOLD	13	09/09/21	DCAR11
4003	6	08/27/21	01/01/14	11/04/15	7	4.0	74	287	367	1	1	A	M	40	21420	3.6	3.2	80	11	31320	0.8	MOVE	35	10/01/21	F007T009
4016	4	05/13/19	01/30/14	11/18/15	6	2.4	49	0	343	1	1	A	M	23	28620	5.5	2.9	171	0	36240	1.4	PREG	193	11/22/19	7H14408	P	6	C		Ben
4016	4	05/13/19	01/30/14	11/18/15	6	2.4	49	0	343	1	1	A	M	23	28620	5.5	2.9	171	0	36240	1.4	DRY	420	07/06/20
4016	4	05/13/19	01/30/14	11/18/15	6	2.4	49	0	343	1	1	A	M	23	28620	5.5	2.9	171	0	36240	1.4	FOOTRIM	429	07/15/20	T
4016	4	05/13/19	01/30/14	11/18/15	6	2.4	49	0	343	1	1	A	M	23	28620	5.5	2.9	171	0	36240	1.4	MOVE	455	08/10/20	F005T010
4016	5	08/20/20	01/30/14	11/18/15	6	5.4	45	272	420	1	1	A	M	13	21020	4.6	3.2	113	0	35740	4.3	FRESH	0	08/20/20
4016	5	08/20/20	01/30/14	11/18/15	6	5.4	45	272	420	1	1	A	M	13	21020	4.6	3.2	113	0	35740	4.3	KETOSIS	3	08/23/20
4016	5	08/20/20	01/30/14	11/18/15	6	5.4	45	272	420	1	1	A	M	13	21020	4.6	3.2	113	0	35740	4.3	MOVE	20	09/09/20	F001T009
4016	5	08/20/20	01/30/14	11/18/15	6	5.4	45	272	420	1	1	A	M	13	21020	4.6	3.2	113	0	35740	4.3	MAST	24	09/13/20	ALL SP5
4016	5	08/20/20	01/30/14	11/18/15	6	5.4	45	272	420	1	1	A	M	13	21020	4.6	3.2	113	0	35740	4.3	OPEN	77	11/05/20	7AN583	O	6	D		Ben
4016	5	08/20/20	01/30/14	11/18/15	6	5.4	45	272	420	1	1	A	M	13	21020	4.6	3.2	113	0	35740	4.3	XID	79	11/07/20	14016
4016	5	08/20/20	01/30/14	11/18/15	6	5.4	45	272	420	1	1	A	M	13	21020	4.6	3.2	113	0	35740	4.3	PREG	113	12/11/20	7AN476	P	9	2		Josh
4016	5	08/20/20	01/30/14	11/18/15	6	5.4	45	272	420	1	1	A	M	13	21020	4.6	3.2	113	0	35740	4.3	MOVE	281	05/28/21	F009T010
4016	5	08/20/20	01/30/14	11/18/15	6	5.4	45	272	420	1	1	A	M	13	21020	4.6	3.2	113	0	35740	4.3	DRY	340	07/26/21
4016	5	08/20/20	01/30/14	11/18/15	6	5.4	45	272	420	1	1	A	M	13	21020	4.6	3.2	113	0	35740	4.3	FOOTRIM	340	07/26/21	T
4016	5	08/20/20	01/30/14	11/18/15	6	5.4	45	272	420	1	1	A	M	13	21020	4.6	3.2	113	0	35740	4.3	TOCLOSE	375	08/30/21
4016	6	09/07/21	01/30/14	11/18/15	7	5.4	43	0	340	2	1	A	M	29	24720	4.0	2.7	115	1	24190	8.3	FRESH	0	09/07/21
4016	6	09/07/21	01/30/14	11/18/15	7	5.4	43	0	340	2	1	A	M	29	24720	4.0	2.7	115	1	24190	8.3	MOVE	16	09/23/21	F001T009
4016	6	09/07/21	01/30/14	11/18/15	7	5.4	43	0	340	2	1	A	M	29	24720	4.0	2.7	115	1	24190	8.3	MOVE	32	10/09/21	F009T007
4016	6	09/07/21	01/30/14	11/18/15	7	5.4	43	0	340	2	1	A	M	29	24720	4.0	2.7	115	1	24190	8.3	MAST	32	10/09/21	SPL/2RF5
4016	6	09/07/21	01/30/14	11/18/15	7	5.4	43	0	340	2	1	A	M	29	24720	4.0	2.7	115	1	24190	8.3	MOVE	41	10/18/21	F007T009
4016	6	09/07/21	01/30/14	11/18/15	7	5.4	43	0	340	2	1	A	M	29	24720	4.0	2.7	115	1	24190	8.3	MAST	62	11/08/21	CSPRF5
4016	6	09/07/21	01/30/14	11/18/15	7	5.4	43	0	340	2	1	A	M	29	24720	4.0	2.7	115	1	24190	8.3	PREG	78	11/24/21	2SM84	A	9	D		Josh
4016	6	09/07/21	01/30/14	11/18/15	7	5.4	43	0	340	2	1	A	M	29	24720	4.0	2.7	115	1	24190	8.3	RECHK	112	12/28/21	-
4016	6	09/07/21	01/30/14	11/18/15	7	5.4	43	0	340	2	1	A	M	29	24720	4.0	2.7	115	1	24190	8.3	ABORT	117	01/02/22	39 DAYS
4016	6	09/07/21	01/30/14	11/18/15	7	5.4	43	0	340	2	1	A	M	29	24720	4.0	2.7	115	1	24190	8.3	PREG	122	01/07/22	2SM84	A	9	2		Josh
4016	6	09/07/21	01/30/14	11/18/15	7	5.4	43	0	340	2	1	A	M	29	24720	4.0	2.7	115	1	24190	8.3	ABORT	179	03/05/22	57 DAYS
4016	6	09/07/21	01/30/14	11/18/15	7	5.4	43	0	340	2	1	A	M	29	24720	4.0	2.7	115	1	24190	8.3	DNB	189	03/15/22	REPRO
4016	6	09/07/21	01/30/14	11/18/15	7	5.4	43	0	340	2	1	A	M	29	24720	4.0	2.7	115	1	24190	8.3	MOVE	248	05/13/22	F009T012
4016	6	09/07/21	01/30/14	11/18/15	7	5.4	43	0	340	2	1	A	M	29	24720	4.0	2.7	115	1	24190	8.3	SOLD	250	05/15/22	DCAR1
4018	4	07/02/19	02/05/14	01/26/16	6	6.3	51	278	302	1	1	A	F	36	33380	3.4	2.6	148	0	28800	2.2	FOOTRIM	220	02/07/20	DD
4018	4	07/02/19	02/05/14	01/26/16	6	6.3	51	278	302	1	1	A	F	36	33380	3.4	2.6	148	0	28800	2.2	DRY	307	05/04/20
4018	4	07/02/19	02/05/14	01/26/16	6	6.3	51	278	302	1	1	A	F	36	33380	3.4	2.6	148	0	28800	2.2	FOOTRIM	308	05/05/20	DD
4018	5	06/18/20	02/05/14	01/26/16	7	6.8	45	273	307	2	1	A	F	13	25000	5.6	3.0	127	6	30350	3.8	FRESH	0	06/18/20
4018	5	06/18/20	02/05/14	01/26/16	7	6.8	45	273	307	2	1	A	F	13	25000	5.6	3.0	127	6	30350	3.8	MOVE	18	07/06/20	F001T009
4018	5	06/18/20	02/05/14	01/26/16	7	6.8	45	273	307	2	1	A	F	13	25000	5.6	3.0	127	6	30350	3.8	PREG	78	09/04/20	7AN449	P	6	D		Ben
4018	5	06/18/20	02/05/14	01/26/16	7	6.8	45	273	307	2	1	A	F	13	25000	5.6	3.0	127	6	30350	3.8	XID	142	11/07/20	14018
4018	5	06/18/20	02/05/14	01/26/16	7	6.8	45	273	307	2	1	A	F	13	25000	5.6	3.0	127	6	30350	3.8	PNEU	214	01/18/21	EX26-4
4018	5	06/18/20	02/05/14	01/26/16	7	6.8	45	273	307	2	1	A	F	13	25000	5.6	3.0	127	6	30350	3.8	MOVE	219	01/23/21	F001T009
4018	5	06/18/20	02/05/14	01/26/16	7	6.8	45	273	307	2	1	A	F	13	25000	5.6	3.0	127	6	30350	3.8	DRY	270	03/15/21
4018	5	06/18/20	02/05/14	01/26/16	7	6.8	45	273	307	2	1	A	F	13	25000	5.6	3.0	127	6	30350	3.8	FOOTRIM	270	03/15/21	T
4018	5	06/18/20	02/05/14	01/26/16	7	6.8	45	273	307	2	1	A	F	13	25000	5.6	3.0	127	6	30350	3.8	DIED	291	04/05/21	EUTH-PN
4022	5	11/28/19	02/13/14	12/23/15	6	1.6	52	280	306	1	1	A	M	40	32040	3.7	3.0	151	0	36800	1.2	FRESH	0	11/28/19
4022	5	11/28/19	02/13/14	12/23/15	6	1.6	52	280	306	1	1	A	M	40	32040	3.7	3.0	151	0	36800	1.2	MEASURE	0	11/28/19	1500
4022	5	11/28/19	02/13/14	12/23/15	6	1.6	52	280	306	1	1	A	M	40	32040	3.7	3.0	151	0	36800	1.2	PREG	77	02/13/20	7H14729	P	6	D		Ben
4022	5	11/28/19	02/13/14	12/23/15	6	1.6	52	280	306	1	1	A	M	40	32040	3.7	3.0	151	0	36800	1.2	DRY	305	09/28/20
4022	5	11/28/19	02/13/14	12/23/15	6	1.6	52	280	306	1	1	A	M	40	32040	3.7	3.0	151	0	36800	1.2	FOOTRIM	322	10/15/20	T
4022	5	11/28/19	02/13/14	12/23/15	6	1.6	52	280	306	1	1	A	M	40	32040	3.7	3.0	151	0	36800	1.2	MOVE	340	11/02/20	F020T010
4022	5	11/28/19	02/13/14	12/23/15	6	1.6	52	280	306	1	1	A	M	40	32040	3.7	3.0	151	0	36800	1.2	XID	345	11/07/20	14022
4022	6	11/19/20	02/13/14	12/23/15	7	1.6	52	280	305	1	1	A	F	13	23220	4.4	2.7	133	4	36670	0.3	MOVE	-12	11/07/20	F001T009
4022	6	11/19/20	02/13/14	12/23/15	7	1.6	52	280	305	1	1	A	F	13	23220	4.4	2.7	133	4	36670	0.3	FRESH	0	11/19/20
4022	6	11/19/20	02/13/14	12/23/15	7	1.6	52	280	305	1	1	A	F	13	23220	4.4	2.7	133	4	36670	0.3	OPEN	77	02/04/21	7AN476	O	11	D		Tech# 11
4022	6	11/19/20	02/13/14	12/23/15	7	1.6	52	280	305	1	1	A	F	13	23220	4.4	2.7	133	4	36670	0.3	OPEN	120	03/19/21	7AN516	O	9	2		Josh
4022	6	11/19/20	02/13/14	12/23/15	7	1.6	52	280	305	1	1	A	F	13	23220	4.4	2.7	133	4	36670	0.3	OPEN	162	04/30/21	7AN516	O	9	C		Josh
4022	6	11/19/20	02/13/14	12/23/15	7	1.6	52	280	305	1	1	A	F	13	23220	4.4	2.7	133	4	36670	0.3	OPEN	204	06/11/21	7AN582	O	8	C		Tyler
4022	6	11/19/20	02/13/14	12/23/15	7	1.6	52	280	305	1	1	A	F	13	23220	4.4	2.7	133	4	36670	0.3	OPEN	246	07/23/21	151AN1551	O	9	C		Josh
4022	6	11/19/20	02/13/14	12/23/15	7	1.6	52	280	305	1	1	A	F	13	23220	4.4	2.7	133	4	36670	0.3	OPEN	261	08/07/21	2AN604	O	9	S		Josh
4022	6	11/19/20	02/13/14	12/23/15	7	1.6	52	280	305	1	1	A	F	13	23220	4.4	2.7	133	4	36670	0.3	DNB	294	09/09/21	DIM
4022	6	11/19/20	02/13/14	12/23/15	7	1.6	52	280	305	1	1	A	F	13	23220	4.4	2.7	133	4	36670	0.3	MOVE	622	08/03/22	F009T001
4022	6	11/19/20	02/13/14	12/23/15	7	1.6	52	280	305	1	1	A	F	13	23220	4.4	2.7	133	4	36670	0.3	SOLD	624	08/05/22	4.41
4028	4	07/26/19	02/27/14	12/26/15	6	6.9	39	266	446	1	2	AA	MM	12	22810	4.3	2.7	146	0	32350	5.4	MAST	135	12/08/19	EXD22.5
4028	4	07/26/19	02/27/14	12/26/15	6	6.9	39	266	446	1	2	AA	MM	12	22810	4.3	2.7	146	0	32350	5.4	DRY	301	05/22/20
4028	4	07/26/19	02/27/14	12/26/15	6	6.9	39	266	446	1	2	AA	MM	12	22810	4.3	2.7	146	0	32350	5.4	FOOTRIM	305	05/26/20	T
4028	4	07/26/19	02/27/14	12/26/15	6	6.9	39	266	446	1	2	AA	MM	12	22810	4.3	2.7	146	0	32350	5.4	MOVE	338	06/28/20	F005T010
4028	5	07/14/20	02/27/14	12/26/15	6	9.4	53	278	301	1	1	A	F	22	24990	3.8	2.6	119	0	29570	5.9	FRESH	0	07/14/20
4028	5	07/14/20	02/27/14	12/26/15	6	9.4	53	278	301	1	1	A	F	22	24990	3.8	2.6	119	0	29570	5.9	KETOSIS	3	07/17/20	IV DXT
4028	5	07/14/20	02/27/14	12/26/15	6	9.4	53	278	301	1	1	A	F	22	24990	3.8	2.6	119	0	29570	5.9	MOVE	20	08/03/20	F001T009
4028	5	07/14/20	02/27/14	12/26/15	6	9.4	53	278	301	1	1	A	F	22	24990	3.8	2.6	119	0	29570	5.9	MAST	66	09/18/20	ALL4SP3
4028	5	07/14/20	02/27/14	12/26/15	6	9.4	53	278	301	1	1	A	F	22	24990	3.8	2.6	119	0	29570	5.9	PREG	79	10/01/20	7H14408	P	6	D		Ben
4028	5	07/14/20	02/27/14	12/26/15	6	9.4	53	278	301	1	1	A	F	22	24990	3.8	2.6	119	0	29570	5.9	XID	116	11/07/20	14028
4028	5	07/14/20	02/27/14	12/26/15	6	9.4	53	278	301	1	1	A	F	22	24990	3.8	2.6	119	0	29570	5.9	DRY	307	05/17/21
4028	5	07/14/20	02/27/14	12/26/15	6	9.4	53	278	301	1	1	A	F	22	24990	3.8	2.6	119	0	29570	5.9	FOOTRIM	312	05/22/21	T
4028	5	07/14/20	02/27/14	12/26/15	6	9.4	53	278	301	1	1	A	F	22	24990	3.8	2.6	119	0	29570	5.9	TOCLOSE	341	06/20/21
4028	6	07/08/21	02/27/14	12/26/15	6	7.8	52	280	307	1	1	A	M	27	22570	6.3	2.5	102	0	31560	6.0	FRESH	0	07/08/21
4028	6	07/08/21	02/27/14	12/26/15	6	7.8	52	280	307	1	1	A	M	27	22570	6.3	2.5	102	0	31560	6.0	KETOSIS	7	07/15/21
4028	6	07/08/21	02/27/14	12/26/15	6	7.8	52	280	307	1	1	A	M	27	22570	6.3	2.5	102	0	31560	6.0	MOVE	18	07/26/21	F001T009
4028	6	07/08/21	02/27/14	12/26/15	6	7.8	52	280	307	1	1	A	M	27	22570	6.3	2.5	102	0	31560	6.0	OPEN	77	09/23/21	151AN1551	O	9	D		Josh
4028	6	07/08/21	02/27/14	12/26/15	6	7.8	52	280	307	1	1	A	M	27	22570	6.3	2.5	102	0	31560	6.0	MAST	110	10/26/21	CSPRFLR5
4028	6	07/08/21	02/27/14	12/26/15	6	7.8	52	280	307	1	1	A	M	27	22570	6.3	2.5	102	0	31560	6.0	MOVE	110	10/26/21	F009T007
4028	6	07/08/21	02/27/14	12/26/15	6	7.8	52	280	307	1	1	A	M	27	22570	6.3	2.5	102	0	31560	6.0	OPEN	113	10/29/21	2SM84	O	6	2		Ben
4028	6	07/08/21	02/27/14	12/26/15	6	7.8	52	280	307	1	1	A	M	27	22570	6.3	2.5	102	0	31560	6.0	MOVE	119	11/04/21	F007T009
4028	6	07/08/21	02/27/14	12/26/15	6	7.8	52	280	307	1	1	A	M	27	22570	6.3	2.5	102	0	31560	6.0	PREG	155	12/10/21	7AN516	P	6	C		Ben
4028	6	07/08/21	02/27/14	12/26/15	6	7.8	52	280	307	1	1	A	M	27	22570	6.3	2.5	102	0	31560	6.0	DRY	305	05/09/22
4028	6	07/08/21	02/27/14	12/26/15	6	7.8	52	280	307	1	1	A	M	27	22570	6.3	2.5	102	0	31560	6.0	FOOTRIM	314	05/18/22	T
4028	6	07/08/21	02/27/14	12/26/15	6	7.8	52	280	307	1	1	A	M	27	22570	6.3	2.5	102	0	31560	6.0	TOCLOSE	410	08/22/22
4028	7	09/06/22	02/27/14	12/26/15	2	7.8	120	270	305	1	2	AD	MM	29	21820	6.1	2.4	80	0	24950	6.5	FRESH	0	09/06/22
4028	7	09/06/22	02/27/14	12/26/15	2	7.8	120	270	305	1	2	AD	MM	29	21820	6.1	2.4	80	0	24950	6.5	KETOSIS	3	09/09/22
4028	7	09/06/22	02/27/14	12/26/15	2	7.8	120	270	305	1	2	AD	MM	29	21820	6.1	2.4	80	0	24950	6.5	MOVE	17	09/23/22	F012T009
4034	4	07/07/19	03/06/14	12/17/15	6	1.0	48	275	416	1	1	A	M	31	33540	3.5	2.5	158	0	36450	0.3	DRY	309	05/11/20
4034	4	07/07/19	03/06/14	12/17/15	6	1.0	48	275	416	1	1	A	M	31	33540	3.5	2.5	158	0	36450	0.3	FOOTRIM	310	05/12/20	T
4034	5	06/26/20	03/06/14	12/17/15	6	0	46	274	309	1	1	A	M	40	31060	3.6	2.6	161	0	37290	0.1	FRESH	0	06/26/20
4034	5	06/26/20	03/06/14	12/17/15	6	0	46	274	309	1	1	A	M	40	31060	3.6	2.6	161	0	37290	0.1	MOVE	17	07/13/20	F001T009
4034	5	06/26/20	03/06/14	12/17/15	6	0	46	274	309	1	1	A	M	40	31060	3.6	2.6	161	0	37290	0.1	OPEN	76	09/10/20	7AN463	O	6	D		Ben
4034	5	06/26/20	03/06/14	12/17/15	6	0	46	274	309	1	1	A	M	40	31060	3.6	2.6	161	0	37290	0.1	OPEN	120	10/24/20	7AN556	O	6	C		Ben
4034	5	06/26/20	03/06/14	12/17/15	6	0	46	274	309	1	1	A	M	40	31060	3.6	2.6	161	0	37290	0.1	XID	134	11/07/20	14034
4034	5	06/26/20	03/06/14	12/17/15	6	0	46	274	309	1	1	A	M	40	31060	3.6	2.6	161	0	37290	0.1	OPEN	161	12/04/20	7AN516	O	11	C		Tech# 11
4034	5	06/26/20	03/06/14	12/17/15	6	0	46	274	309	1	1	A	M	40	31060	3.6	2.6	161	0	37290	0.1	OPEN	196	01/08/21	151AN1507	O	11	2		Tech# 11
4034	5	06/26/20	03/06/14	12/17/15	6	0	46	274	309	1	1	A	M	40	31060	3.6	2.6	161	0	37290	0.1	PREG	231	02/12/21	14H14193	P	9	2		Josh
4034	5	06/26/20	03/06/14	12/17/15	6	0	46	274	309	1	1	A	M	40	31060	3.6	2.6	161	0	37290	0.1	MOVE	451	09/20/21	F020T010
4034	5	06/26/20	03/06/14	12/17/15	6	0	46	274	309	1	1	A	M	40	31060	3.6	2.6	161	0	37290	0.1	DRY	458	09/27/21
4034	5	06/26/20	03/06/14	12/17/15	6	0	46	274	309	1	1	A	M	40	31060	3.6	2.6	161	0	37290	0.1	FOOTRIM	466	10/05/21	T
4034	5	06/26/20	03/06/14	12/17/15	6	0	46	274	309	1	1	A	M	40	31060	3.6	2.6	161	0	37290	0.1	TOCLOSE	493	11/01/21
4034	5	06/26/20	03/06/14	12/17/15	6	0	46	274	309	1	1	A	M	40	31060	3.6	2.6	161	0	37290	0.1	TOCLOSE	507	11/15/21
4034	6	11/23/21	03/06/14	12/17/15	6	3.6	57	284	458	1	1	A	F	8	24900	5.2	3.5	147	0	38180	4.4	FRESH	0	11/23/21
4034	6	11/23/21	03/06/14	12/17/15	6	3.6	57	284	458	1	1	A	F	8	24900	5.2	3.5	147	0	38180	4.4	KETOSIS	7	11/30/21
4034	6	11/23/21	03/06/14	12/17/15	6	3.6	57	284	458	1	1	A	F	8	24900	5.2	3.5	147	0	38180	4.4	MOVE	17	12/10/21	F001T009
4034	6	11/23/21	03/06/14	12/17/15	6	3.6	57	284	458	1	1	A	F	8	24900	5.2	3.5	147	0	38180	4.4	PREG	79	02/10/22	2SM84	P	9	D		Josh
4034	6	11/23/21	03/06/14	12/17/15	6	3.6	57	284	458	1	1	A	F	8	24900	5.2	3.5	147	0	38180	4.4	JOHNES	291	09/10/22	+
4034	6	11/23/21	03/06/14	12/17/15	6	3.6	57	284	458	1	1	A	F	8	24900	5.2	3.5	147	0	38180	4.4	DRY	307	09/26/22
4034	6	11/23/21	03/06/14	12/17/15	6	3.6	57	284	458	1	1	A	F	8	24900	5.2	3.5	147	0	38180	4.4	FOOTRIM	315	10/04/22	T
4035	4	01/19/19	03/06/14	12/30/15	6	4.7	68	282	295	1	1	A	M	18	20660	5.5	2.7	124	0	28190	1.3	FOOTRIM	303	11/18/19	DD
4035	4	01/19/19	03/06/14	12/30/15	6	4.7	68	282	295	1	1	A	M	18	20660	5.5	2.7	124	0	28190	1.3	DRY	303	11/18/19
4035	5	01/15/20	03/06/14	12/30/15	6	6.0	58	286	303	1	1	A	F	21	22880	6.5	2.8	143	0	26400	0.7	WEIGHT	0	01/15/20	1900
4035	5	01/15/20	03/06/14	12/30/15	6	6.0	58	286	303	1	1	A	F	21	22880	6.5	2.8	143	0	26400	0.7	FRESH	0	01/15/20
4035	5	01/15/20	03/06/14	12/30/15	6	6.0	58	286	303	1	1	A	F	21	22880	6.5	2.8	143	0	26400	0.7	KETOSIS	16	01/31/20
4035	5	01/15/20	03/06/14	12/30/15	6	6.0	58	286	303	1	1	A	F	21	22880	6.5	2.8	143	0	26400	0.7	PREG	78	04/02/20	614H14690	P	6	D		Ben
4035	5	01/15/20	03/06/14	12/30/15	6	6.0	58	286	303	1	1	A	F	21	22880	6.5	2.8	143	0	26400	0.7	FOOTRIM	209	08/11/20	DD
4035	5	01/15/20	03/06/14	12/30/15	6	6.0	58	286	303	1	1	A	F	21	22880	6.5	2.8	143	0	26400	0.7	DRY	271	10/12/20
4035	5	01/15/20	03/06/14	12/30/15	6	6.0	58	286	303	1	1	A	F	21	22880	6.5	2.8	143	0	26400	0.7	FOOTRIM	274	10/15/20	T
4035	5	01/15/20	03/06/14	12/30/15	6	6.0	58	286	303	1	1	A	F	21	22880	6.5	2.8	143	0	26400	0.7	FOOTRIM	287	10/28/20	C
4035	5	01/15/20	03/06/14	12/30/15	6	6.0	58	286	303	1	1	A	F	21	22880	6.5	2.8	143	0	26400	0.7	XID	297	11/07/20	14035
4035	5	01/15/20	03/06/14	12/30/15	6	6.0	58	286	303	1	1	A	F	21	22880	6.5	2.8	143	0	26400	0.7	MOVE	341	12/21/20	F020T010
4035	6	01/08/21	03/06/14	12/30/15	6	4.1	88	281	271	1	1	A	F	26	24490	5.8	3.0	142	0	25330	2.1	FRESH	0	01/08/21
4035	6	01/08/21	03/06/14	12/30/15	6	4.1	88	281	271	1	1	A	F	26	24490	5.8	3.0	142	0	25330	2.1	MOVE	17	01/25/21	F001T009
4035	6	01/08/21	03/06/14	12/30/15	6	4.1	88	281	271	1	1	A	F	26	24490	5.8	3.0	142	0	25330	2.1	PREG	76	03/25/21	7AN476	P	9	D		Josh
4035	6	01/08/21	03/06/14	12/30/15	6	4.1	88	281	271	1	1	A	F	26	24490	5.8	3.0	142	0	25330	2.1	MAST	190	07/17/21	SPLRRFLF
4035	6	01/08/21	03/06/14	12/30/15	6	4.1	88	281	271	1	1	A	F	26	24490	5.8	3.0	142	0	25330	2.1	MOVE	210	08/06/21	F009T010
4035	6	01/08/21	03/06/14	12/30/15	6	4.1	88	281	271	1	1	A	F	26	24490	5.8	3.0	142	0	25330	2.1	JOHNES	299	11/03/21	+
4035	6	01/08/21	03/06/14	12/30/15	6	4.1	88	281	271	1	1	A	F	26	24490	5.8	3.0	142	0	25330	2.1	DRY	304	11/08/21
4035	6	01/08/21	03/06/14	12/30/15	6	4.1	88	281	271	1	1	A	F	26	24490	5.8	3.0	142	0	25330	2.1	FOOTRIM	317	11/21/21	T
4035	6	01/08/21	03/06/14	12/30/15	6	4.1	88	281	271	1	1	A	F	26	24490	5.8	3.0	142	0	25330	2.1	TOCLOSE	339	12/13/21
4035	6	01/08/21	03/06/14	12/30/15	6	4.1	88	281	271	1	1	A	F	26	24490	5.8	3.0	142	0	25330	2.1	MOVE	341	12/15/21	F015T013
4035	6	01/08/21	03/06/14	12/30/15	6	4.1	88	281	271	1	1	A	F	26	24490	5.8	3.0	142	0	25330	2.1	TOCLOSE	357	12/31/21
4035	7	01/02/22	03/06/14	12/30/15	7	4.1	55	283	304	1	1	A	M	31	26560	5.4	2.7	111	10	26200	0.1	FRESH	0	01/02/22
4035	7	01/02/22	03/06/14	12/30/15	7	4.1	55	283	304	1	1	A	M	31	26560	5.4	2.7	111	10	26200	0.1	DNB	2	01/04/22	JOHNES
4035	7	01/02/22	03/06/14	12/30/15	7	4.1	55	283	304	1	1	A	M	31	26560	5.4	2.7	111	10	26200	0.1	MOVE	19	01/21/22	F012T009
4035	7	01/02/22	03/06/14	12/30/15	7	4.1	55	283	304	1	1	A	M	31	26560	5.4	2.7	111	10	26200	0.1	SOLD	152	06/03/22	DCAR10
4038	4	06/11/19	03/10/14	12/31/15	6	3.8	49	277	377	1	1	A	M	22	32410	3.6	2.6	161	0	41500	4.4	PREG	150	11/08/19	7H14732	P	6	2		Ben
4038	4	06/11/19	03/10/14	12/31/15	6	3.8	49	277	377	1	1	A	M	22	32410	3.6	2.6	161	0	41500	4.4	DRY	377	06/22/20
4038	4	06/11/19	03/10/14	12/31/15	6	3.8	49	277	377	1	1	A	M	22	32410	3.6	2.6	161	0	41500	4.4	FOOTRIM	394	07/09/20	T
4038	4	06/11/19	03/10/14	12/31/15	6	3.8	49	277	377	1	1	A	M	22	32410	3.6	2.6	161	0	41500	4.4	MOVE	412	07/27/20	F005T010
4038	5	08/16/20	03/10/14	12/31/15	7	3.8	55	282	377	1	1	D	M	17	27910	4.1	2.7	179	6	40190	2.7	FRESH	0	08/16/20
4038	5	08/16/20	03/10/14	12/31/15	7	3.8	55	282	377	1	1	D	M	17	27910	4.1	2.7	179	6	40190	2.7	MOVE	24	09/09/20	F001T009
4038	5	08/16/20	03/10/14	12/31/15	7	3.8	55	282	377	1	1	D	M	17	27910	4.1	2.7	179	6	40190	2.7	OPEN	81	11/05/20	7AN583	O	6	D		Ben
4038	5	08/16/20	03/10/14	12/31/15	7	3.8	55	282	377	1	1	D	M	17	27910	4.1	2.7	179	6	40190	2.7	XID	83	11/07/20	14038
4038	5	08/16/20	03/10/14	12/31/15	7	3.8	55	282	377	1	1	D	M	17	27910	4.1	2.7	179	6	40190	2.7	PREG	117	12/11/20	7AN476	P	9	2		Josh
4038	5	08/16/20	03/10/14	12/31/15	7	3.8	55	282	377	1	1	D	M	17	27910	4.1	2.7	179	6	40190	2.7	DIED	268	05/11/21	PNEUMONI
4041	4	01/21/19	03/13/14	12/28/15	6	5.4	56	284	304	1	1	A	M	16	31570	3.4	3.1	153	0	32520	1.4	FOOTRIM	288	11/05/19	T
4041	4	01/21/19	03/13/14	12/28/15	6	5.4	56	284	304	1	1	A	M	16	31570	3.4	3.1	153	0	32520	1.4	DRY	294	11/11/19
4041	5	01/15/20	03/13/14	12/28/15	6	4.8	65	279	294	1	1	A	F	21	30960	4.1	3.0	143	0	32750	2.4	FRESH	0	01/15/20
4041	5	01/15/20	03/13/14	12/28/15	6	4.8	65	279	294	1	1	A	F	21	30960	4.1	3.0	143	0	32750	2.4	WEIGHT	0	01/15/20	1810
4041	5	01/15/20	03/13/14	12/28/15	6	4.8	65	279	294	1	1	A	F	21	30960	4.1	3.0	143	0	32750	2.4	KETOSIS	16	01/31/20
4041	5	01/15/20	03/13/14	12/28/15	6	4.8	65	279	294	1	1	A	F	21	30960	4.1	3.0	143	0	32750	2.4	DNB	75	03/30/20	BLV
4041	5	01/15/20	03/13/14	12/28/15	6	4.8	65	279	294	1	1	A	F	21	30960	4.1	3.0	143	0	32750	2.4	PREG	78	04/02/20	200H11458	P	6	D		Ben
4041	5	01/15/20	03/13/14	12/28/15	6	4.8	65	279	294	1	1	A	F	21	30960	4.1	3.0	143	0	32750	2.4	PREV	111	05/05/20	33 DAYS
4041	5	01/15/20	03/13/14	12/28/15	6	4.8	65	279	294	1	1	A	F	21	30960	4.1	3.0	143	0	32750	2.4	XID	297	11/07/20	14041
4041	5	01/15/20	03/13/14	12/28/15	6	4.8	65	279	294	1	1	A	F	21	30960	4.1	3.0	143	0	32750	2.4	DRY	306	11/16/20
4041	5	01/15/20	03/13/14	12/28/15	6	4.8	65	279	294	1	1	A	F	21	30960	4.1	3.0	143	0	32750	2.4	FOOTRIM	311	11/21/20	T
4041	5	01/15/20	03/13/14	12/28/15	6	4.8	65	279	294	1	1	A	F	21	30960	4.1	3.0	143	0	32750	2.4	MOVE	341	12/21/20	F020T010
4041	6	01/07/21	03/13/14	12/28/15	7	4.8	52	280	306	1	1	A	F	27	29270	4.3	2.8	153	7	35460	0.1	FRESH	0	01/07/21
4041	6	01/07/21	03/13/14	12/28/15	7	4.8	52	280	306	1	1	A	F	27	29270	4.3	2.8	153	7	35460	0.1	MOVE	18	01/25/21	F001T009
4041	6	01/07/21	03/13/14	12/28/15	7	4.8	52	280	306	1	1	A	F	27	29270	4.3	2.8	153	7	35460	0.1	BRED	77	03/25/21	7AN476	-	9	D		Josh
4041	6	01/07/21	03/13/14	12/28/15	7	4.8	52	280	306	1	1	A	F	27	29270	4.3	2.8	153	7	35460	0.1	DNB	80	03/28/21	BLV_+
4041	6	01/07/21	03/13/14	12/28/15	7	4.8	52	280	306	1	1	A	F	27	29270	4.3	2.8	153	7	35460	0.1	DNB	110	04/27/21	BLV
4041	6	01/07/21	03/13/14	12/28/15	7	4.8	52	280	306	1	1	A	F	27	29270	4.3	2.8	153	7	35460	0.1	SOLD	215	08/10/21	DCAR7
4047	4	01/14/19	03/06/14	02/24/16	6	5.1	42	270	307	1	2	AA	FM	23	20130	3.4	3.2	129	0	30870	2.3	FOOTRIM	308	11/18/19	BLLR
4047	4	01/14/19	03/06/14	02/24/16	6	5.1	42	270	307	1	2	AA	FM	23	20130	3.4	3.2	129	0	30870	2.3	DRY	308	11/18/19
4047	4	01/14/19	03/06/14	02/24/16	6	5.1	42	270	307	1	2	AA	FM	23	20130	3.4	3.2	129	0	30870	2.3	MEASURE	363	01/12/20	2060
4047	5	01/12/20	03/06/14	02/24/16	6	2.2	55	283	308	1	1	A	M	24	28470	3.9	2.9	153	0	29820	0.4	FRESH	0	01/12/20
4047	5	01/12/20	03/06/14	02/24/16	6	2.2	55	283	308	1	1	A	M	24	28470	3.9	2.9	153	0	29820	0.4	WEIGHT	1	01/13/20	1175
4047	5	01/12/20	03/06/14	02/24/16	6	2.2	55	283	308	1	1	A	M	24	28470	3.9	2.9	153	0	29820	0.4	OPEN	81	04/02/20	507H12659	O	6	D		Ben
4047	5	01/12/20	03/06/14	02/24/16	6	2.2	55	283	308	1	1	A	M	24	28470	3.9	2.9	153	0	29820	0.4	PREG	124	05/15/20	7AN449	P	6	C		Ben
4047	5	01/12/20	03/06/14	02/24/16	6	2.2	55	283	308	1	1	A	M	24	28470	3.9	2.9	153	0	29820	0.4	LAME	165	06/25/20	T
4047	5	01/12/20	03/06/14	02/24/16	6	2.2	55	283	308	1	1	A	M	24	28470	3.9	2.9	153	0	29820	0.4	XID	300	11/07/20	14047
4047	5	01/12/20	03/06/14	02/24/16	6	2.2	55	283	308	1	1	A	M	24	28470	3.9	2.9	153	0	29820	0.4	DRY	351	12/28/20
4047	5	01/12/20	03/06/14	02/24/16	6	2.2	55	283	308	1	1	A	M	24	28470	3.9	2.9	153	0	29820	0.4	FOOTRIM	369	01/15/21	T
4047	5	01/12/20	03/06/14	02/24/16	6	2.2	55	283	308	1	1	A	M	24	28470	3.9	2.9	153	0	29820	0.4	MOVE	386	02/01/21	F020T010
4047	6	02/14/21	03/06/14	02/24/16	6	2.8	48	275	351	1	2	AA	MM	17	22250	3.8	3.0	143	0	34960	0.1	FRESH	0	02/14/21
4047	6	02/14/21	03/06/14	02/24/16	6	2.8	48	275	351	1	2	AA	MM	17	22250	3.8	3.0	143	0	34960	0.1	RP	2	02/16/21
4047	6	02/14/21	03/06/14	02/24/16	6	2.8	48	275	351	1	2	AA	MM	17	22250	3.8	3.0	143	0	34960	0.1	METR	7	02/21/21	PO20-4
4047	6	02/14/21	03/06/14	02/24/16	6	2.8	48	275	351	1	2	AA	MM	17	22250	3.8	3.0	143	0	34960	0.1	MOVE	22	03/08/21	F001T009
4047	6	02/14/21	03/06/14	02/24/16	6	2.8	48	275	351	1	2	AA	MM	17	22250	3.8	3.0	143	0	34960	0.1	OPEN	81	05/06/21	7AN516	O	9	D		Josh
4047	6	02/14/21	03/06/14	02/24/16	6	2.8	48	275	351	1	2	AA	MM	17	22250	3.8	3.0	143	0	34960	0.1	OPEN	117	06/11/21	7AN582	O	8	2		Tyler
4047	6	02/14/21	03/06/14	02/24/16	6	2.8	48	275	351	1	2	AA	MM	17	22250	3.8	3.0	143	0	34960	0.1	PREG	159	07/23/21	151AN1551	P	9	C		Josh
4047	6	02/14/21	03/06/14	02/24/16	6	2.8	48	275	351	1	2	AA	MM	17	22250	3.8	3.0	143	0	34960	0.1	DRY	386	03/07/22
4047	6	02/14/21	03/06/14	02/24/16	6	2.8	48	275	351	1	2	AA	MM	17	22250	3.8	3.0	143	0	34960	0.1	FOOTRIM	388	03/09/22	T
4047	6	02/14/21	03/06/14	02/24/16	6	2.8	48	275	351	1	2	AA	MM	17	22250	3.8	3.0	143	0	34960	0.1	TOCLOSE	414	04/04/22
4047	7	04/27/22	03/06/14	02/24/16	5	2.8	51	278	386	1	1	A	M	7	25860	5.4	3.5	167	0	35330	1.5	FRESH	0	04/27/22
4047	7	04/27/22	03/06/14	02/24/16	5	2.8	51	278	386	1	1	A	M	7	25860	5.4	3.5	167	0	35330	1.5	MOVE	23	05/20/22	F012T011
4047	7	04/27/22	03/06/14	02/24/16	5	2.8	51	278	386	1	1	A	M	7	25860	5.4	3.5	167	0	35330	1.5	MOVE	35	06/01/22	F011T009
4047	7	04/27/22	03/06/14	02/24/16	5	2.8	51	278	386	1	1	A	M	7	25860	5.4	3.5	167	0	35330	1.5	PREG	78	07/14/22	714SM119	P	9	D		Josh
4057	4	08/09/19	04/29/14	02/14/16	6	0	39	266	341	1	1	A	F	26	29840	3.7	2.6	160	0	32990	0.1	OPEN	76	10/24/19	250H14407	O	6	D		Ben
4057	4	08/09/19	04/29/14	02/14/16	6	0	39	266	341	1	1	A	F	26	29840	3.7	2.6	160	0	32990	0.1	PREG	112	11/29/19	7H14732	P	6	2		Ben
4057	4	08/09/19	04/29/14	02/14/16	6	0	39	266	341	1	1	A	F	26	29840	3.7	2.6	160	0	32990	0.1	FOOTRIM	145	01/01/20	BLRR
4057	4	08/09/19	04/29/14	02/14/16	6	0	39	266	341	1	1	A	F	26	29840	3.7	2.6	160	0	32990	0.1	DRY	285	05/20/20
4057	4	08/09/19	04/29/14	02/14/16	6	0	39	266	341	1	1	A	F	26	29840	3.7	2.6	160	0	32990	0.1	FOOTRIM	291	05/26/20	T
4057	4	08/09/19	04/29/14	02/14/16	6	0	39	266	341	1	1	A	F	26	29840	3.7	2.6	160	0	32990	0.1	MOVE	374	08/17/20	F005T010
4057	5	08/26/20	04/29/14	02/14/16	6	0	98	271	285	1	1	A	M	42	31100	4.1	2.9	143	0	38720	0.3	FRESH	0	08/26/20
4057	5	08/26/20	04/29/14	02/14/16	6	0	98	271	285	1	1	A	M	42	31100	4.1	2.9	143	0	38720	0.3	MOVE	19	09/14/20	F001T009
4057	5	08/26/20	04/29/14	02/14/16	6	0	98	271	285	1	1	A	M	42	31100	4.1	2.9	143	0	38720	0.3	XID	73	11/07/20	14057
4057	5	08/26/20	04/29/14	02/14/16	6	0	98	271	285	1	1	A	M	42	31100	4.1	2.9	143	0	38720	0.3	OPEN	78	11/12/20	7AN583	O	6	D		Ben
4057	5	08/26/20	04/29/14	02/14/16	6	0	98	271	285	1	1	A	M	42	31100	4.1	2.9	143	0	38720	0.3	MAST	103	12/07/20	ALL4SP3
4057	5	08/26/20	04/29/14	02/14/16	6	0	98	271	285	1	1	A	M	42	31100	4.1	2.9	143	0	38720	0.3	OPEN	114	12/18/20	7AN476	O	9	2		Josh
4057	5	08/26/20	04/29/14	02/14/16	6	0	98	271	285	1	1	A	M	42	31100	4.1	2.9	143	0	38720	0.3	OPEN	149	01/22/21	151AN1419	O	9	2		Josh
4057	5	08/26/20	04/29/14	02/14/16	6	0	98	271	285	1	1	A	M	42	31100	4.1	2.9	143	0	38720	0.3	PREG	191	03/05/21	7AN516	P	9	C		Josh
4057	5	08/26/20	04/29/14	02/14/16	6	0	98	271	285	1	1	A	M	42	31100	4.1	2.9	143	0	38720	0.3	FOOTRIM	320	07/12/21	T
4057	5	08/26/20	04/29/14	02/14/16	6	0	98	271	285	1	1	A	M	42	31100	4.1	2.9	143	0	38720	0.3	FOOTRIM	349	08/10/21	T
4057	5	08/26/20	04/29/14	02/14/16	6	0	98	271	285	1	1	A	M	42	31100	4.1	2.9	143	0	38720	0.3	DRY	383	09/13/21
4057	5	08/26/20	04/29/14	02/14/16	6	0	98	271	285	1	1	A	M	42	31100	4.1	2.9	143	0	38720	0.3	FOOTRIM	394	09/24/21	T
4057	5	08/26/20	04/29/14	02/14/16	6	0	98	271	285	1	1	A	M	42	31100	4.1	2.9	143	0	38720	0.3	MOVE	418	10/18/21	F020T015
4057	6	12/01/21	04/29/14	02/14/16	7	0	79	271	383	1	1	A	M	35	27730	3.8	2.5	143	1	30090	1.4	FRESH	0	12/01/21
4057	6	12/01/21	04/29/14	02/14/16	7	0	79	271	383	1	1	A	M	35	27730	3.8	2.5	143	1	30090	1.4	KETOSIS	3	12/04/21
4057	6	12/01/21	04/29/14	02/14/16	7	0	79	271	383	1	1	A	M	35	27730	3.8	2.5	143	1	30090	1.4	MOVE	14	12/15/21	F001T012
4057	6	12/01/21	04/29/14	02/14/16	7	0	79	271	383	1	1	A	M	35	27730	3.8	2.5	143	1	30090	1.4	MOVE	23	12/24/21	F012T009
4057	6	12/01/21	04/29/14	02/14/16	7	0	79	271	383	1	1	A	M	35	27730	3.8	2.5	143	1	30090	1.4	OPEN	78	02/17/22	2SM84	O	9	D		Josh
4057	6	12/01/21	04/29/14	02/14/16	7	0	79	271	383	1	1	A	M	35	27730	3.8	2.5	143	1	30090	1.4	OPEN	121	04/01/22	2SM84	O	6	C		Ben
4057	6	12/01/21	04/29/14	02/14/16	7	0	79	271	383	1	1	A	M	35	27730	3.8	2.5	143	1	30090	1.4	DNB	153	05/03/22	AGE
4057	6	12/01/21	04/29/14	02/14/16	7	0	79	271	383	1	1	A	M	35	27730	3.8	2.5	143	1	30090	1.4	MOVE	223	07/12/22	F009T001
4057	6	12/01/21	04/29/14	02/14/16	7	0	79	271	383	1	1	A	M	35	27730	3.8	2.5	143	1	30090	1.4	FOOTRIM	224	07/13/22	T
4057	6	12/01/21	04/29/14	02/14/16	7	0	79	271	383	1	1	A	M	35	27730	3.8	2.5	143	1	30090	1.4	SOLD	251	08/09/22	1.11
4061	3	09/09/18	05/02/14	04/10/16	6	3.5	125	275	387	1	1	A	F	24	25560	4.9	2.7	121	0	31180	2.8	DRY	456	12/09/19
4061	3	09/09/18	05/02/14	04/10/16	6	3.5	125	275	387	1	1	A	F	24	25560	4.9	2.7	121	0	31180	2.8	FOOTRIM	467	12/20/19	BR
4061	4	01/24/20	05/02/14	04/10/16	6	3.8	46	273	456	1	1	A	M	12	25720	4.4	3.1	131	0	31650	3.7	WEIGHT	0	01/24/20	1830
4061	4	01/24/20	05/02/14	04/10/16	6	3.8	46	273	456	1	1	A	M	12	25720	4.4	3.1	131	0	31650	3.7	FRESH	0	01/24/20
4061	4	01/24/20	05/02/14	04/10/16	6	3.8	46	273	456	1	1	A	M	12	25720	4.4	3.1	131	0	31650	3.7	OPEN	76	04/09/20	507H12659	O	6	D		Ben
4061	4	01/24/20	05/02/14	04/10/16	6	3.8	46	273	456	1	1	A	M	12	25720	4.4	3.1	131	0	31650	3.7	PREG	96	04/29/20	7H12659	P	6	S		Ben
4061	4	01/24/20	05/02/14	04/10/16	6	3.8	46	273	456	1	1	A	M	12	25720	4.4	3.1	131	0	31650	3.7	MAST	183	07/25/20	SPRR5
4061	4	01/24/20	05/02/14	04/10/16	6	3.8	46	273	456	1	1	A	M	12	25720	4.4	3.1	131	0	31650	3.7	XID	288	11/07/20	14061
4061	4	01/24/20	05/02/14	04/10/16	6	3.8	46	273	456	1	1	A	M	12	25720	4.4	3.1	131	0	31650	3.7	DRY	325	12/14/20
4061	4	01/24/20	05/02/14	04/10/16	6	3.8	46	273	456	1	1	A	M	12	25720	4.4	3.1	131	0	31650	3.7	FOOTRIM	327	12/16/20	BR
4061	4	01/24/20	05/02/14	04/10/16	6	3.8	46	273	456	1	1	A	M	12	25720	4.4	3.1	131	0	31650	3.7	MOVE	360	01/18/21	F020T010
4061	5	01/30/21	05/02/14	04/10/16	6	0	47	276	325	1	1	A	M	32	29370	4.4	2.8	135	0	29420	3.8	FRESH	0	01/30/21
4061	5	01/30/21	05/02/14	04/10/16	6	0	47	276	325	1	1	A	M	32	29370	4.4	2.8	135	0	29420	3.8	MAST	18	02/17/21	SPLRRR3
4061	5	01/30/21	05/02/14	04/10/16	6	0	47	276	325	1	1	A	M	32	29370	4.4	2.8	135	0	29420	3.8	MOVE	23	02/22/21	F007T009
4061	5	01/30/21	05/02/14	04/10/16	6	0	47	276	325	1	1	A	M	32	29370	4.4	2.8	135	0	29420	3.8	PREG	75	04/15/21	7AN516	P	9	D		Josh
4061	5	01/30/21	05/02/14	04/10/16	6	0	47	276	325	1	1	A	M	32	29370	4.4	2.8	135	0	29420	3.8	FOOTRIM	149	06/28/21	T
4061	5	01/30/21	05/02/14	04/10/16	6	0	47	276	325	1	1	A	M	32	29370	4.4	2.8	135	0	29420	3.8	DRY	303	11/29/21
4061	5	01/30/21	05/02/14	04/10/16	6	0	47	276	325	1	1	A	M	32	29370	4.4	2.8	135	0	29420	3.8	FOOTRIM	304	11/30/21	ULRBL
4061	5	01/30/21	05/02/14	04/10/16	6	0	47	276	325	1	1	A	M	32	29370	4.4	2.8	135	0	29420	3.8	TOCLOSE	331	12/27/21
4061	6	01/13/22	05/02/14	04/10/16	1	0	45	273	303	1	1	A	M	20	27610	4.5	2.9	127	0	29930	5.4	FRESH	0	01/13/22
4061	6	01/13/22	05/02/14	04/10/16	1	0	45	273	303	1	1	A	M	20	27610	4.5	2.9	127	0	29930	5.4	OTHER	0	01/13/22	CERVPROP
4061	6	01/13/22	05/02/14	04/10/16	1	0	45	273	303	1	1	A	M	20	27610	4.5	2.9	127	0	29930	5.4	MOVE	22	02/04/22	F012T009
4061	6	01/13/22	05/02/14	04/10/16	1	0	45	273	303	1	1	A	M	20	27610	4.5	2.9	127	0	29930	5.4	MAST	63	03/17/22	SPLRRR/5
4061	6	01/13/22	05/02/14	04/10/16	1	0	45	273	303	1	1	A	M	20	27610	4.5	2.9	127	0	29930	5.4	MOVE	63	03/17/22	F009T007
4061	6	01/13/22	05/02/14	04/10/16	1	0	45	273	303	1	1	A	M	20	27610	4.5	2.9	127	0	29930	5.4	MOVE	70	03/24/22	F007T009
4061	6	01/13/22	05/02/14	04/10/16	1	0	45	273	303	1	1	A	M	20	27610	4.5	2.9	127	0	29930	5.4	OPEN	77	03/31/22	2SM84	O	9	D		Josh
4061	6	01/13/22	05/02/14	04/10/16	1	0	45	273	303	1	1	A	M	20	27610	4.5	2.9	127	0	29930	5.4	OPEN	113	05/06/22	714SM119	O	9	2		Josh
4061	6	01/13/22	05/02/14	04/10/16	1	0	45	273	303	1	1	A	M	20	27610	4.5	2.9	127	0	29930	5.4	OPEN	139	06/01/22	714SM119	O	9	S		Josh
4061	6	01/13/22	05/02/14	04/10/16	1	0	45	273	303	1	1	A	M	20	27610	4.5	2.9	127	0	29930	5.4	OPEN	176	07/08/22	714SM119	O	9	2		Josh
4061	6	01/13/22	05/02/14	04/10/16	1	0	45	273	303	1	1	A	M	20	27610	4.5	2.9	127	0	29930	5.4	OPEN	211	08/12/22	714SM119	O	9	2		Josh
4061	6	01/13/22	05/02/14	04/10/16	1	0	45	273	303	1	1	A	M	20	27610	4.5	2.9	127	0	29930	5.4	OPEN	235	09/05/22	HP115	O	6	S		Ben
4061	6	01/13/22	05/02/14	04/10/16	1	0	45	273	303	1	1	A	M	20	27610	4.5	2.9	127	0	29930	5.4	DNB	264	10/04/22	AGE/FEET
4063	3	05/04/19	05/06/14	11/21/16	6	2.8	47	274	373	1	1	A	F	32	28000	3.4	2.8	139	0	30510	0.4	FOOTRIM	185	11/05/19	BLLR
4063	3	05/04/19	05/06/14	11/21/16	6	2.8	47	274	373	1	1	A	F	32	28000	3.4	2.8	139	0	30510	0.4	DRY	338	04/06/20
4063	3	05/04/19	05/06/14	11/21/16	6	2.8	47	274	373	1	1	A	F	32	28000	3.4	2.8	139	0	30510	0.4	FOOTRIM	347	04/15/20	BR
4063	4	05/29/20	05/06/14	11/21/16	6	2.3	53	280	338	1	1	A	M	33	27040	3.1	2.6	136	0	33210	0.2	FRESH	0	05/29/20
4063	4	05/29/20	05/06/14	11/21/16	6	2.3	53	280	338	1	1	A	M	33	27040	3.1	2.6	136	0	33210	0.2	MOVE	24	06/22/20	F001T009
4063	4	05/29/20	05/06/14	11/21/16	6	2.3	53	280	338	1	1	A	M	33	27040	3.1	2.6	136	0	33210	0.2	OPEN	76	08/13/20	BULL	O	6	D		Ben
4063	4	05/29/20	05/06/14	11/21/16	6	2.3	53	280	338	1	1	A	M	33	27040	3.1	2.6	136	0	33210	0.2	PREG	112	09/18/20	7SP34	P	6	2		Ben
4063	4	05/29/20	05/06/14	11/21/16	6	2.3	53	280	338	1	1	A	M	33	27040	3.1	2.6	136	0	33210	0.2	XID	162	11/07/20	14063
4063	4	05/29/20	05/06/14	11/21/16	6	2.3	53	280	338	1	1	A	M	33	27040	3.1	2.6	136	0	33210	0.2	DRY	339	05/03/21
4063	4	05/29/20	05/06/14	11/21/16	6	2.3	53	280	338	1	1	A	M	33	27040	3.1	2.6	136	0	33210	0.2	TOCLOSE	374	06/07/21
4063	4	05/29/20	05/06/14	11/21/16	6	2.3	53	280	338	1	1	A	M	33	27040	3.1	2.6	136	0	33210	0.2	MOVE	374	06/07/21	F020T013
4063	5	06/10/21	05/06/14	11/21/16	6	4.1	38	265	339	1	2	AA	MM	27	24870	3.1	2.6	140	0	32250	1.2	FRESH	0	06/10/21
4063	5	06/10/21	05/06/14	11/21/16	6	4.1	38	265	339	1	2	AA	MM	27	24870	3.1	2.6	140	0	32250	1.2	RP	3	06/13/21	TWINS
4063	5	06/10/21	05/06/14	11/21/16	6	4.1	38	265	339	1	2	AA	MM	27	24870	3.1	2.6	140	0	32250	1.2	KETOSIS	5	06/15/21	PO25.5
4063	5	06/10/21	05/06/14	11/21/16	6	4.1	38	265	339	1	2	AA	MM	27	24870	3.1	2.6	140	0	32250	1.2	MOVE	56	08/05/21	F001T009
4063	5	06/10/21	05/06/14	11/21/16	6	4.1	38	265	339	1	2	AA	MM	27	24870	3.1	2.6	140	0	32250	1.2	MAST	63	08/12/21	CSPRF8
4063	5	06/10/21	05/06/14	11/21/16	6	4.1	38	265	339	1	2	AA	MM	27	24870	3.1	2.6	140	0	32250	1.2	OPEN	77	08/26/21	7AN556	O	9	D		Josh
4063	5	06/10/21	05/06/14	11/21/16	6	4.1	38	265	339	1	2	AA	MM	27	24870	3.1	2.6	140	0	32250	1.2	MOVE	91	09/09/21	F009T007
4063	5	06/10/21	05/06/14	11/21/16	6	4.1	38	265	339	1	2	AA	MM	27	24870	3.1	2.6	140	0	32250	1.2	MAST	91	09/09/21	SPLR5
4063	5	06/10/21	05/06/14	11/21/16	6	4.1	38	265	339	1	2	AA	MM	27	24870	3.1	2.6	140	0	32250	1.2	PREG	113	10/01/21	7AN575	P	9	2		Josh
4063	5	06/10/21	05/06/14	11/21/16	6	4.1	38	265	339	1	2	AA	MM	27	24870	3.1	2.6	140	0	32250	1.2	FOOTRIM	327	05/03/22	T
4063	5	06/10/21	05/06/14	11/21/16	6	4.1	38	265	339	1	2	AA	MM	27	24870	3.1	2.6	140	0	32250	1.2	DRY	340	05/16/22
4063	5	06/10/21	05/06/14	11/21/16	6	4.1	38	265	339	1	2	AA	MM	27	24870	3.1	2.6	140	0	32250	1.2	FOOTRIM	342	05/18/22	T
4063	5	06/10/21	05/06/14	11/21/16	6	4.1	38	265	339	1	2	AA	MM	27	24870	3.1	2.6	140	0	32250	1.2	MOVE	368	06/13/22	F020T013
4063	6	07/04/22	05/06/14	11/21/16	4	4.1	49	276	340	3	1	A	M	30	28080	3.9	2.7	151	0	32570	5.0	FRESH	0	07/04/22
4063	6	07/04/22	05/06/14	11/21/16	4	4.1	49	276	340	3	1	A	M	30	28080	3.9	2.7	151	0	32570	5.0	KETOSIS	3	07/07/22
4063	6	07/04/22	05/06/14	11/21/16	4	4.1	49	276	340	3	1	A	M	30	28080	3.9	2.7	151	0	32570	5.0	MOVE	17	07/21/22	F012T009
4063	6	07/04/22	05/06/14	11/21/16	4	4.1	49	276	340	3	1	A	M	30	28080	3.9	2.7	151	0	32570	5.0	BRED	80	09/22/22	2SM84	-	9	D		Josh
4065	3	11/13/18	05/12/14	05/01/16	6	3.8	50	278	304	1	1	A	M	22	25920	6.2	3.0	152	0	30160	0.8	DRY	342	10/21/19
4065	3	11/13/18	05/12/14	05/01/16	6	3.8	50	278	304	1	1	A	M	22	25920	6.2	3.0	152	0	30160	0.8	FOOTRIM	343	10/22/19	BR
4065	4	12/10/19	05/12/14	05/01/16	6	5.0	50	277	342	1	1	A	F	28	24190	3.6	2.9	114	0	29670	2.4	FRESH	0	12/10/19
4065	4	12/10/19	05/12/14	05/01/16	6	5.0	50	277	342	1	1	A	F	28	24190	3.6	2.9	114	0	29670	2.4	MEASURE	0	12/10/19	1810
4065	4	12/10/19	05/12/14	05/01/16	6	5.0	50	277	342	1	1	A	F	28	24190	3.6	2.9	114	0	29670	2.4	KETOSIS	11	12/21/19	PERICARD
4065	4	12/10/19	05/12/14	05/01/16	6	5.0	50	277	342	1	1	A	F	28	24190	3.6	2.9	114	0	29670	2.4	ILLMISC	16	12/26/19	ENDOCEXC
4065	4	12/10/19	05/12/14	05/01/16	6	5.0	50	277	342	1	1	A	F	28	24190	3.6	2.9	114	0	29670	2.4	KETOSIS	19	12/29/19
4065	4	12/10/19	05/12/14	05/01/16	6	5.0	50	277	342	1	1	A	F	28	24190	3.6	2.9	114	0	29670	2.4	ILLMISC	19	12/29/19	ENDOPO/2
4065	4	12/10/19	05/12/14	05/01/16	6	5.0	50	277	342	1	1	A	F	28	24190	3.6	2.9	114	0	29670	2.4	KETOSIS	20	12/30/19
4065	4	12/10/19	05/12/14	05/01/16	6	5.0	50	277	342	1	1	A	F	28	24190	3.6	2.9	114	0	29670	2.4	OPEN	79	02/27/20	14H14320	O	6	D		Ben
4065	4	12/10/19	05/12/14	05/01/16	6	5.0	50	277	342	1	1	A	F	28	24190	3.6	2.9	114	0	29670	2.4	OPEN	115	04/03/20	614H14453	O	6	2		Ben
4065	4	12/10/19	05/12/14	05/01/16	6	5.0	50	277	342	1	1	A	F	28	24190	3.6	2.9	114	0	29670	2.4	OPEN	150	05/08/20	14H14698	O	6	2		Ben
4065	4	12/10/19	05/12/14	05/01/16	6	5.0	50	277	342	1	1	A	F	28	24190	3.6	2.9	114	0	29670	2.4	OPEN	185	06/12/20	7AN526	O	6	2		Ben
4065	4	12/10/19	05/12/14	05/01/16	6	5.0	50	277	342	1	1	A	F	28	24190	3.6	2.9	114	0	29670	2.4	PREG	219	07/16/20	7AN449	P	6	2		Ben
4065	4	12/10/19	05/12/14	05/01/16	6	5.0	50	277	342	1	1	A	F	28	24190	3.6	2.9	114	0	29670	2.4	XID	333	11/07/20	14065
4065	4	12/10/19	05/12/14	05/01/16	6	5.0	50	277	342	1	1	A	F	28	24190	3.6	2.9	114	0	29670	2.4	FOOTRIM	365	12/09/20	BLLR
4065	4	12/10/19	05/12/14	05/01/16	6	5.0	50	277	342	1	1	A	F	28	24190	3.6	2.9	114	0	29670	2.4	DRY	433	02/15/21
4065	4	12/10/19	05/12/14	05/01/16	6	5.0	50	277	342	1	1	A	F	28	24190	3.6	2.9	114	0	29670	2.4	FOOTRIM	459	03/13/21	T
4065	4	12/10/19	05/12/14	05/01/16	6	5.0	50	277	342	1	1	A	F	28	24190	3.6	2.9	114	0	29670	2.4	MOVE	482	04/05/21	F020T010
4065	4	12/10/19	05/12/14	05/01/16	6	5.0	50	277	342	1	1	A	F	28	24190	3.6	2.9	114	0	29670	2.4	MOVE	491	04/14/21	F010T013
4065	5	04/17/21	05/12/14	05/01/16	7	5.0	61	275	433	1	1	A	F	46	19600	5.1	2.4	117	1	26830	1.0	FRESH	0	04/17/21
4065	5	04/17/21	05/12/14	05/01/16	7	5.0	61	275	433	1	1	A	F	46	19600	5.1	2.4	117	1	26830	1.0	KETOSIS	14	05/01/21	PO25-4
4065	5	04/17/21	05/12/14	05/01/16	7	5.0	61	275	433	1	1	A	F	46	19600	5.1	2.4	117	1	26830	1.0	DNB	27	05/14/21	HEALTH
4065	5	04/17/21	05/12/14	05/01/16	7	5.0	61	275	433	1	1	A	F	46	19600	5.1	2.4	117	1	26830	1.0	KETOSIS	55	06/11/21	DXT
4065	5	04/17/21	05/12/14	05/01/16	7	5.0	61	275	433	1	1	A	F	46	19600	5.1	2.4	117	1	26830	1.0	SOLD	321	03/04/22	DCAR1
4066	4	08/20/19	05/14/14	02/27/16	6	5.8	50	277	504	1	1	A	F	15	23520	3.3	3.0	129	0	34210	2.8	PREG	79	11/07/19	7H14330	P	6	D		Ben
4066	4	08/20/19	05/14/14	02/27/16	6	5.8	50	277	504	1	1	A	F	15	23520	3.3	3.0	129	0	34210	2.8	FOOTRIM	134	01/01/20	DD
4066	4	08/20/19	05/14/14	02/27/16	6	5.8	50	277	504	1	1	A	F	15	23520	3.3	3.0	129	0	34210	2.8	MAST	149	01/16/20	SP3LF
4066	4	08/20/19	05/14/14	02/27/16	6	5.8	50	277	504	1	1	A	F	15	23520	3.3	3.0	129	0	34210	2.8	MAST	183	02/19/20	LRSP3
4066	4	08/20/19	05/14/14	02/27/16	6	5.8	50	277	504	1	1	A	F	15	23520	3.3	3.0	129	0	34210	2.8	DRY	307	06/22/20
4066	4	08/20/19	05/14/14	02/27/16	6	5.8	50	277	504	1	1	A	F	15	23520	3.3	3.0	129	0	34210	2.8	FOOTRIM	324	07/09/20	BLLF
4066	4	08/20/19	05/14/14	02/27/16	6	5.8	50	277	504	1	1	A	F	15	23520	3.3	3.0	129	0	34210	2.8	MOVE	342	07/27/20	F005T010
4066	5	08/12/20	05/14/14	02/27/16	6	4.5	51	279	307	1	1	A	F	21	25520	3.2	3.0	133	0	27890	2.4	FRESH	0	08/12/20
4066	5	08/12/20	05/14/14	02/27/16	6	4.5	51	279	307	1	1	A	F	21	25520	3.2	3.0	133	0	27890	2.4	MOVE	19	08/31/20	F001T009
4066	5	08/12/20	05/14/14	02/27/16	6	4.5	51	279	307	1	1	A	F	21	25520	3.2	3.0	133	0	27890	2.4	FOOTRIM	41	09/22/20	BLRR
4066	5	08/12/20	05/14/14	02/27/16	6	4.5	51	279	307	1	1	A	F	21	25520	3.2	3.0	133	0	27890	2.4	PREG	78	10/29/20	7AN583	P	6	D		Ben
4066	5	08/12/20	05/14/14	02/27/16	6	4.5	51	279	307	1	1	A	F	21	25520	3.2	3.0	133	0	27890	2.4	XID	87	11/07/20	14066
4066	5	08/12/20	05/14/14	02/27/16	6	4.5	51	279	307	1	1	A	F	21	25520	3.2	3.0	133	0	27890	2.4	MAST	93	11/13/20	LRRF5SP
4066	5	08/12/20	05/14/14	02/27/16	6	4.5	51	279	307	1	1	A	F	21	25520	3.2	3.0	133	0	27890	2.4	MF	169	01/28/21
4066	5	08/12/20	05/14/14	02/27/16	6	4.5	51	279	307	1	1	A	F	21	25520	3.2	3.0	133	0	27890	2.4	MAST	171	01/30/21	SPALL5
4066	5	08/12/20	05/14/14	02/27/16	6	4.5	51	279	307	1	1	A	F	21	25520	3.2	3.0	133	0	27890	2.4	MOVE	289	05/28/21	F009T010
4066	5	08/12/20	05/14/14	02/27/16	6	4.5	51	279	307	1	1	A	F	21	25520	3.2	3.0	133	0	27890	2.4	DRY	306	06/14/21
4066	5	08/12/20	05/14/14	02/27/16	6	4.5	51	279	307	1	1	A	F	21	25520	3.2	3.0	133	0	27890	2.4	FOOTRIM	309	06/17/21	LRU
4066	5	08/12/20	05/14/14	02/27/16	6	4.5	51	279	307	1	1	A	F	21	25520	3.2	3.0	133	0	27890	2.4	TOCLOSE	341	07/19/21
4066	6	08/06/21	05/14/14	02/27/16	7	4.5	53	281	306	1	1	A	M	26	23150	4.6	2.6	137	3	27630	0.9	FRESH	0	08/06/21
4066	6	08/06/21	05/14/14	02/27/16	7	4.5	53	281	306	1	1	A	M	26	23150	4.6	2.6	137	3	27630	0.9	FOOTRIM	4	08/10/21	URR
4066	6	08/06/21	05/14/14	02/27/16	7	4.5	53	281	306	1	1	A	M	26	23150	4.6	2.6	137	3	27630	0.9	MOVE	21	08/27/21	F001T009
4066	6	08/06/21	05/14/14	02/27/16	7	4.5	53	281	306	1	1	A	M	26	23150	4.6	2.6	137	3	27630	0.9	OPEN	76	10/21/21	2SM84	O	9	D		Josh
4066	6	08/06/21	05/14/14	02/27/16	7	4.5	53	281	306	1	1	A	M	26	23150	4.6	2.6	137	3	27630	0.9	OPEN	112	11/26/21	7AN476	O	6	2		Ben
4066	6	08/06/21	05/14/14	02/27/16	7	4.5	53	281	306	1	1	A	M	26	23150	4.6	2.6	137	3	27630	0.9	DNB	144	12/28/21	PYO/FT
4066	6	08/06/21	05/14/14	02/27/16	7	4.5	53	281	306	1	1	A	M	26	23150	4.6	2.6	137	3	27630	0.9	SOLD	357	07/29/22	3.30
4070	4	02/13/19	05/22/14	02/13/16	6	3.0	51	279	306	1	1	A	M	21	27500	4.1	2.9	129	0	31400	3.1	FOOTRIM	265	11/05/19	BLRR
4070	4	02/13/19	05/22/14	02/13/16	6	3.0	51	279	306	1	1	A	M	21	27500	4.1	2.9	129	0	31400	3.1	DRY	306	12/16/19
4070	5	02/05/20	05/22/14	02/13/16	6	5.9	51	0	306	1	2	AA	FM	28	29540	3.2	2.7	129	1	31240	1.5	WEIGHT	0	02/05/20	1755
4070	5	02/05/20	05/22/14	02/13/16	6	5.9	51	0	306	1	2	AA	FM	28	29540	3.2	2.7	129	1	31240	1.5	FRESH	0	02/05/20
4070	5	02/05/20	05/22/14	02/13/16	6	5.9	51	0	306	1	2	AA	FM	28	29540	3.2	2.7	129	1	31240	1.5	ILLMISC	58	04/03/20	GUT
4070	5	02/05/20	05/22/14	02/13/16	6	5.9	51	0	306	1	2	AA	FM	28	29540	3.2	2.7	129	1	31240	1.5	OPEN	78	04/23/20	507AN510	O	6	D		Ben
4070	5	02/05/20	05/22/14	02/13/16	6	5.9	51	0	306	1	2	AA	FM	28	29540	3.2	2.7	129	1	31240	1.5	FOOTRIM	90	05/05/20	BLLFRRRF
4070	5	02/05/20	05/22/14	02/13/16	6	5.9	51	0	306	1	2	AA	FM	28	29540	3.2	2.7	129	1	31240	1.5	FOOTRIM	111	05/26/20	BLRR
4070	5	02/05/20	05/22/14	02/13/16	6	5.9	51	0	306	1	2	AA	FM	28	29540	3.2	2.7	129	1	31240	1.5	PREG	114	05/29/20	7AN476	A	6	2		Ben
4070	5	02/05/20	05/22/14	02/13/16	6	5.9	51	0	306	1	2	AA	FM	28	29540	3.2	2.7	129	1	31240	1.5	FOOTRIM	118	06/02/20	BLRR
4070	5	02/05/20	05/22/14	02/13/16	6	5.9	51	0	306	1	2	AA	FM	28	29540	3.2	2.7	129	1	31240	1.5	ABORT	171	07/25/20	CIDR
4070	5	02/05/20	05/22/14	02/13/16	6	5.9	51	0	306	1	2	AA	FM	28	29540	3.2	2.7	129	1	31240	1.5	PREG	175	07/29/20	7AN526	P	13	S		Julie
4070	5	02/05/20	05/22/14	02/13/16	6	5.9	51	0	306	1	2	AA	FM	28	29540	3.2	2.7	129	1	31240	1.5	MAST	235	09/27/20	LFSP5
4070	5	02/05/20	05/22/14	02/13/16	6	5.9	51	0	306	1	2	AA	FM	28	29540	3.2	2.7	129	1	31240	1.5	XID	276	11/07/20	4070
4070	5	02/05/20	05/22/14	02/13/16	6	5.9	51	0	306	1	2	AA	FM	28	29540	3.2	2.7	129	1	31240	1.5	XID	276	11/07/20	14070
4070	5	02/05/20	05/22/14	02/13/16	6	5.9	51	0	306	1	2	AA	FM	28	29540	3.2	2.7	129	1	31240	1.5	FOOTRIM	404	03/15/21	DD
4070	5	02/05/20	05/22/14	02/13/16	6	5.9	51	0	306	1	2	AA	FM	28	29540	3.2	2.7	129	1	31240	1.5	DRY	404	03/15/21
4070	5	02/05/20	05/22/14	02/13/16	6	5.9	51	0	306	1	2	AA	FM	28	29540	3.2	2.7	129	1	31240	1.5	MOVE	439	04/19/21	F020T013
4070	6	05/05/21	05/22/14	02/13/16	6	1.7	51	280	404	1	2	AA	FM	28	22820	3.9	2.8	140	1	31570	2.4	FRESH	0	05/05/21
4070	6	05/05/21	05/22/14	02/13/16	6	1.7	51	280	404	1	2	AA	FM	28	22820	3.9	2.8	140	1	31570	2.4	MOVE	23	05/28/21	F001T009
4070	6	05/05/21	05/22/14	02/13/16	6	1.7	51	280	404	1	2	AA	FM	28	22820	3.9	2.8	140	1	31570	2.4	OPEN	78	07/22/21	151AN1477	O	9	D		Josh
4070	6	05/05/21	05/22/14	02/13/16	6	1.7	51	280	404	1	2	AA	FM	28	22820	3.9	2.8	140	1	31570	2.4	PREG	114	08/27/21	7AN556	P	9	2		Josh
4070	6	05/05/21	05/22/14	02/13/16	6	1.7	51	280	404	1	2	AA	FM	28	22820	3.9	2.8	140	1	31570	2.4	MOVE	160	10/12/21	F009T007
4070	6	05/05/21	05/22/14	02/13/16	6	1.7	51	280	404	1	2	AA	FM	28	22820	3.9	2.8	140	1	31570	2.4	MAST	161	10/13/21	SPRR3
4070	6	05/05/21	05/22/14	02/13/16	6	1.7	51	280	404	1	2	AA	FM	28	22820	3.9	2.8	140	1	31570	2.4	MOVE	167	10/19/21	F007T009
4070	6	05/05/21	05/22/14	02/13/16	6	1.7	51	280	404	1	2	AA	FM	28	22820	3.9	2.8	140	1	31570	2.4	FOOTRIM	269	01/29/22	DD
4070	6	05/05/21	05/22/14	02/13/16	6	1.7	51	280	404	1	2	AA	FM	28	22820	3.9	2.8	140	1	31570	2.4	DRY	341	04/11/22
4070	6	05/05/21	05/22/14	02/13/16	6	1.7	51	280	404	1	2	AA	FM	28	22820	3.9	2.8	140	1	31570	2.4	FOOTRIM	351	04/21/22	DD
4070	6	05/05/21	05/22/14	02/13/16	6	1.7	51	280	404	1	2	AA	FM	28	22820	3.9	2.8	140	1	31570	2.4	TOCLOSE	369	05/09/22
4070	7	06/10/22	05/22/14	02/13/16	4	1.7	60	287	341	1	1	A	M	26	29060	3.8	2.7	126	1	34390	0.1	FRESH	0	06/10/22
4070	7	06/10/22	05/22/14	02/13/16	4	1.7	60	287	341	1	1	A	M	26	29060	3.8	2.7	126	1	34390	0.1	KETOSIS	5	06/15/22
4070	7	06/10/22	05/22/14	02/13/16	4	1.7	60	287	341	1	1	A	M	26	29060	3.8	2.7	126	1	34390	0.1	MOVE	20	06/30/22	F012T009
4070	7	06/10/22	05/22/14	02/13/16	4	1.7	60	287	341	1	1	A	M	26	29060	3.8	2.7	126	1	34390	0.1	OPEN	76	08/25/22	2SM84	O	9	D		Josh
4070	7	06/10/22	05/22/14	02/13/16	4	1.7	60	287	341	1	1	A	M	26	29060	3.8	2.7	126	1	34390	0.1	BRED	112	09/30/22	2SM84	-	9	2		Josh
4074	4	08/04/19	05/24/14	04/17/16	7	0	76	275	311	1	1	A	F	31	20390	3.0	2.3	120	7	30550	5.7	XID	461	11/07/20	14074
4074	4	08/04/19	05/24/14	04/17/16	7	0	76	275	311	1	1	A	F	31	20390	3.0	2.3	120	7	30550	5.7	SOLD	472	11/18/20	DCAR7
4075	4	09/25/19	05/25/14	04/23/16	6	3.3	51	278	340	1	1	A	M	7	24410	5.2	3.3	145	0	34830	1.6	OPEN	78	12/12/19	14H14129	O	6	D		Ben
4075	4	09/25/19	05/25/14	04/23/16	6	3.3	51	278	340	1	1	A	M	7	24410	5.2	3.3	145	0	34830	1.6	OPEN	114	01/17/20	14H14690	O	6	2		Ben
4075	4	09/25/19	05/25/14	04/23/16	6	3.3	51	278	340	1	1	A	M	7	24410	5.2	3.3	145	0	34830	1.6	OPEN	149	02/21/20	14H14690	O	6	2		Ben
4075	4	09/25/19	05/25/14	04/23/16	6	3.3	51	278	340	1	1	A	M	7	24410	5.2	3.3	145	0	34830	1.6	OPEN	184	03/27/20	507AN510	O	6	2		Ben
4075	4	09/25/19	05/25/14	04/23/16	6	3.3	51	278	340	1	1	A	M	7	24410	5.2	3.3	145	0	34830	1.6	PREG	219	05/01/20	7AN449	P	6	2		Ben
4075	4	09/25/19	05/25/14	04/23/16	6	3.3	51	278	340	1	1	A	M	7	24410	5.2	3.3	145	0	34830	1.6	MAST	408	11/06/20	AL5SP
4075	4	09/25/19	05/25/14	04/23/16	6	3.3	51	278	340	1	1	A	M	7	24410	5.2	3.3	145	0	34830	1.6	XID	409	11/07/20	14075
4075	4	09/25/19	05/25/14	04/23/16	6	3.3	51	278	340	1	1	A	M	7	24410	5.2	3.3	145	0	34830	1.6	DRY	446	12/14/20
4075	4	09/25/19	05/25/14	04/23/16	6	3.3	51	278	340	1	1	A	M	7	24410	5.2	3.3	145	0	34830	1.6	FOOTRIM	448	12/16/20	T
4075	4	09/25/19	05/25/14	04/23/16	6	3.3	51	278	340	1	1	A	M	7	24410	5.2	3.3	145	0	34830	1.6	MOVE	481	01/18/21	F020T010
4075	5	02/04/21	05/25/14	04/23/16	7	3.3	52	279	446	1	1	A	M	27	25790	3.7	3.0	151	5	35290	1.2	FRESH	0	02/04/21
4075	4	09/25/19	05/25/14	04/23/16	6	3.3	51	278	340	1	1	A	M	7	24410	5.2	3.3	145	0	34830	1.6	RP	500	02/06/21	LONG DIM
4075	5	02/04/21	05/25/14	04/23/16	7	3.3	52	279	446	1	1	A	M	27	25790	3.7	3.0	151	5	35290	1.2	MOVE	18	02/22/21	F001T009
4075	5	02/04/21	05/25/14	04/23/16	7	3.3	52	279	446	1	1	A	M	27	25790	3.7	3.0	151	5	35290	1.2	FOOTRIM	71	04/16/21	BLRF
4075	5	02/04/21	05/25/14	04/23/16	7	3.3	52	279	446	1	1	A	M	27	25790	3.7	3.0	151	5	35290	1.2	OPEN	77	04/22/21	7AN516	O	9	D		Josh
4075	5	02/04/21	05/25/14	04/23/16	7	3.3	52	279	446	1	1	A	M	27	25790	3.7	3.0	151	5	35290	1.2	OPEN	97	05/12/21	2AN604	O	9	S		Josh
4075	5	02/04/21	05/25/14	04/23/16	7	3.3	52	279	446	1	1	A	M	27	25790	3.7	3.0	151	5	35290	1.2	OPEN	134	06/18/21	7AN582	O	9	2		Josh
4075	5	02/04/21	05/25/14	04/23/16	7	3.3	52	279	446	1	1	A	M	27	25790	3.7	3.0	151	5	35290	1.2	DNB	169	07/23/21	SPASTIC
4075	5	02/04/21	05/25/14	04/23/16	7	3.3	52	279	446	1	1	A	M	27	25790	3.7	3.0	151	5	35290	1.2	SOLD	456	05/06/22	DCAR5
4080	4	08/13/19	05/30/14	06/29/16	6	4.8	50	277	350	1	1	D	M	22	22110	3.8	2.9	114	0	25890	1.3	PREG	79	10/31/19	200H11454	P	6	D		Ben
4080	4	08/13/19	05/30/14	06/29/16	6	4.8	50	277	350	1	1	D	M	22	22110	3.8	2.9	114	0	25890	1.3	FOOTRIM	141	01/01/20	T
4080	4	08/13/19	05/30/14	06/29/16	6	4.8	50	277	350	1	1	D	M	22	22110	3.8	2.9	114	0	25890	1.3	DRY	307	06/15/20
4080	4	08/13/19	05/30/14	06/29/16	6	4.8	50	277	350	1	1	D	M	22	22110	3.8	2.9	114	0	25890	1.3	FOOTRIM	309	06/17/20	T
4080	4	08/13/19	05/30/14	06/29/16	6	4.8	50	277	350	1	1	D	M	22	22110	3.8	2.9	114	0	25890	1.3	MOVE	342	07/20/20	F005T010
4080	5	07/23/20	05/30/14	06/29/16	7	4.8	38	266	307	1	2	DA	MM	13	19160	4.2	2.8	100	7	25390	1.8	FRESH	0	07/23/20
4080	5	07/23/20	05/30/14	06/29/16	7	4.8	38	266	307	1	2	DA	MM	13	19160	4.2	2.8	100	7	25390	1.8	KETOSIS	0	07/23/20	IV DXT
4080	5	07/23/20	05/30/14	06/29/16	7	4.8	38	266	307	1	2	DA	MM	13	19160	4.2	2.8	100	7	25390	1.8	RP	1	07/24/20	TWINS
4080	5	07/23/20	05/30/14	06/29/16	7	4.8	38	266	307	1	2	DA	MM	13	19160	4.2	2.8	100	7	25390	1.8	METR	2	07/25/20	PO20-4
4080	5	07/23/20	05/30/14	06/29/16	7	4.8	38	266	307	1	2	DA	MM	13	19160	4.2	2.8	100	7	25390	1.8	MOVE	18	08/10/20	F001T009
4080	5	07/23/20	05/30/14	06/29/16	7	4.8	38	266	307	1	2	DA	MM	13	19160	4.2	2.8	100	7	25390	1.8	OPEN	77	10/08/20	7AN526	O	6	D		Ben
4080	5	07/23/20	05/30/14	06/29/16	7	4.8	38	266	307	1	2	DA	MM	13	19160	4.2	2.8	100	7	25390	1.8	XID	107	11/07/20	14080
4080	5	07/23/20	05/30/14	06/29/16	7	4.8	38	266	307	1	2	DA	MM	13	19160	4.2	2.8	100	7	25390	1.8	OPEN	120	11/20/20	7AN582	O	6	C		Ben
4080	5	07/23/20	05/30/14	06/29/16	7	4.8	38	266	307	1	2	DA	MM	13	19160	4.2	2.8	100	7	25390	1.8	MAST	137	12/07/20	LR5SP
4080	5	07/23/20	05/30/14	06/29/16	7	4.8	38	266	307	1	2	DA	MM	13	19160	4.2	2.8	100	7	25390	1.8	OPEN	154	12/24/20	151AN1507	O	9	2		Josh
4080	5	07/23/20	05/30/14	06/29/16	7	4.8	38	266	307	1	2	DA	MM	13	19160	4.2	2.8	100	7	25390	1.8	DNB	187	01/26/21	DIM
4080	5	07/23/20	05/30/14	06/29/16	7	4.8	38	266	307	1	2	DA	MM	13	19160	4.2	2.8	100	7	25390	1.8	SOLD	298	05/17/21	DCAR7
4088	4	08/26/19	06/16/14	09/23/16	6	2.1	49	277	307	1	1	A	M	9	22630	3.2	3.4	109	0	23600	2.5	PREG	80	11/14/19	200H11219	P	6	D		Ben
4088	4	08/26/19	06/16/14	09/23/16	6	2.1	49	277	307	1	1	A	M	9	22630	3.2	3.4	109	0	23600	2.5	FOOTRIM	141	01/14/20	DD
4088	4	08/26/19	06/16/14	09/23/16	6	2.1	49	277	307	1	1	A	M	9	22630	3.2	3.4	109	0	23600	2.5	MAST	196	03/09/20	RRLFSP5
4088	4	08/26/19	06/16/14	09/23/16	6	2.1	49	277	307	1	1	A	M	9	22630	3.2	3.4	109	0	23600	2.5	MOVE	307	06/28/20	F009T005
4088	4	08/26/19	06/16/14	09/23/16	6	2.1	49	277	307	1	1	A	M	9	22630	3.2	3.4	109	0	23600	2.5	DRY	308	06/29/20
4088	4	08/26/19	06/16/14	09/23/16	6	2.1	49	277	307	1	1	A	M	9	22630	3.2	3.4	109	0	23600	2.5	FOOTRIM	324	07/15/20	BR
4088	4	08/26/19	06/16/14	09/23/16	6	2.1	49	277	307	1	1	A	M	9	22630	3.2	3.4	109	0	23600	2.5	MOVE	343	08/03/20	F005T010
4088	5	08/20/20	06/16/14	09/23/16	6	2.9	52	280	308	1	1	A	M	13	23630	3.3	3.1	139	0	27660	2.5	FRESH	0	08/20/20
4088	5	08/20/20	06/16/14	09/23/16	6	2.9	52	280	308	1	1	A	M	13	23630	3.3	3.1	139	0	27660	2.5	MOVE	20	09/09/20	F001T009
4088	5	08/20/20	06/16/14	09/23/16	6	2.9	52	280	308	1	1	A	M	13	23630	3.3	3.1	139	0	27660	2.5	OPEN	77	11/05/20	7AN583	O	6	D		Ben
4088	5	08/20/20	06/16/14	09/23/16	6	2.9	52	280	308	1	1	A	M	13	23630	3.3	3.1	139	0	27660	2.5	XID	79	11/07/20	14088
4088	5	08/20/20	06/16/14	09/23/16	6	2.9	52	280	308	1	1	A	M	13	23630	3.3	3.1	139	0	27660	2.5	FOOTRIM	84	11/12/20	C
4088	5	08/20/20	06/16/14	09/23/16	6	2.9	52	280	308	1	1	A	M	13	23630	3.3	3.1	139	0	27660	2.5	PREG	113	12/11/20	7AN476	P	9	2		Josh
4088	5	08/20/20	06/16/14	09/23/16	6	2.9	52	280	308	1	1	A	M	13	23630	3.3	3.1	139	0	27660	2.5	MOVE	152	01/19/21	F009T001
4088	5	08/20/20	06/16/14	09/23/16	6	2.9	52	280	308	1	1	A	M	13	23630	3.3	3.1	139	0	27660	2.5	FOOTRIM	155	01/22/21	T
4088	5	08/20/20	06/16/14	09/23/16	6	2.9	52	280	308	1	1	A	M	13	23630	3.3	3.1	139	0	27660	2.5	FOOTRIM	293	06/09/21	T
4088	5	08/20/20	06/16/14	09/23/16	6	2.9	52	280	308	1	1	A	M	13	23630	3.3	3.1	139	0	27660	2.5	FOOTRIM	340	07/26/21	T
4088	5	08/20/20	06/16/14	09/23/16	6	2.9	52	280	308	1	1	A	M	13	23630	3.3	3.1	139	0	27660	2.5	DRY	340	07/26/21
4088	5	08/20/20	06/16/14	09/23/16	6	2.9	52	280	308	1	1	A	M	13	23630	3.3	3.1	139	0	27660	2.5	TOCLOSE	375	08/30/21
4088	6	09/16/21	06/16/14	09/23/16	6	4.1	52	279	340	1	1	A	F	20	24020	3.5	2.7	111	0	31280	1.1	FRESH	0	09/16/21
4088	6	09/16/21	06/16/14	09/23/16	6	4.1	52	279	340	1	1	A	F	20	24020	3.5	2.7	111	0	31280	1.1	MAST	5	09/21/21	SPRR3
4088	6	09/16/21	06/16/14	09/23/16	6	4.1	52	279	340	1	1	A	F	20	24020	3.5	2.7	111	0	31280	1.1	FOOTRIM	13	09/29/21	LFABBL
4088	6	09/16/21	06/16/14	09/23/16	6	4.1	52	279	340	1	1	A	F	20	24020	3.5	2.7	111	0	31280	1.1	MOVE	19	10/05/21	F009T001
4088	6	09/16/21	06/16/14	09/23/16	6	4.1	52	279	340	1	1	A	F	20	24020	3.5	2.7	111	0	31280	1.1	MOVE	19	10/05/21	F001T009
4088	6	09/16/21	06/16/14	09/23/16	6	4.1	52	279	340	1	1	A	F	20	24020	3.5	2.7	111	0	31280	1.1	MOVE	26	10/12/21	F001T004
4088	6	09/16/21	06/16/14	09/23/16	6	4.1	52	279	340	1	1	A	F	20	24020	3.5	2.7	111	0	31280	1.1	PREG	77	12/02/21	7SM100	P	9	D		Josh
4088	6	09/16/21	06/16/14	09/23/16	6	4.1	52	279	340	1	1	A	F	20	24020	3.5	2.7	111	0	31280	1.1	JOHNES	299	07/12/22	SUSPECT
4088	6	09/16/21	06/16/14	09/23/16	6	4.1	52	279	340	1	1	A	F	20	24020	3.5	2.7	111	0	31280	1.1	DRY	305	07/18/22
4088	6	09/16/21	06/16/14	09/23/16	6	4.1	52	279	340	1	1	A	F	20	24020	3.5	2.7	111	0	31280	1.1	FOOTRIM	314	07/27/22	T
4088	6	09/16/21	06/16/14	09/23/16	6	4.1	52	279	340	1	1	A	F	20	24020	3.5	2.7	111	0	31280	1.1	TOCLOSE	333	08/15/22
4088	7	09/03/22	06/16/14	09/23/16	2	4.1	47	275	305	1	2	AA	MM	32	22780	3.8	2.7	83	0	26850	9.3	FRESH	0	09/03/22
4088	7	09/03/22	06/16/14	09/23/16	2	4.1	47	275	305	1	2	AA	MM	32	22780	3.8	2.7	83	0	26850	9.3	METR	2	09/05/22	PO28/5
4088	7	09/03/22	06/16/14	09/23/16	2	4.1	47	275	305	1	2	AA	MM	32	22780	3.8	2.7	83	0	26850	9.3	MAST	2	09/05/22	CSPLFLR5
4088	7	09/03/22	06/16/14	09/23/16	2	4.1	47	275	305	1	2	AA	MM	32	22780	3.8	2.7	83	0	26850	9.3	MOVE	2	09/05/22	F012T007
4088	7	09/03/22	06/16/14	09/23/16	2	4.1	47	275	305	1	2	AA	MM	32	22780	3.8	2.7	83	0	26850	9.3	RP	4	09/07/22	TWINS
4088	7	09/03/22	06/16/14	09/23/16	2	4.1	47	275	305	1	2	AA	MM	32	22780	3.8	2.7	83	0	26850	9.3	MAST	9	09/12/22	SPRR8
4088	7	09/03/22	06/16/14	09/23/16	2	4.1	47	275	305	1	2	AA	MM	32	22780	3.8	2.7	83	0	26850	9.3	MOVE	20	09/23/22	F007T009
4094	4	05/09/19	06/18/14	03/21/16	6	1.9	52	0	340	1	1	A	M	27	23770	4.6	3.0	131	0	36880	0.6	ABORT	205	11/30/19	CIDR
4094	4	05/09/19	06/18/14	03/21/16	6	1.9	52	0	340	1	1	A	M	27	23770	4.6	3.0	131	0	36880	0.6	OPEN	225	12/20/19	7H13866	O	6	C		Ben
4094	4	05/09/19	06/18/14	03/21/16	6	1.9	52	0	340	1	1	A	M	27	23770	4.6	3.0	131	0	36880	0.6	PREG	260	01/24/20	7H14408	P	6	2		Ben
4094	4	05/09/19	06/18/14	03/21/16	6	1.9	52	0	340	1	1	A	M	27	23770	4.6	3.0	131	0	36880	0.6	FOOTRIM	397	06/09/20	BR
4094	4	05/09/19	06/18/14	03/21/16	6	1.9	52	0	340	1	1	A	M	27	23770	4.6	3.0	131	0	36880	0.6	DRY	480	08/31/20
4094	4	05/09/19	06/18/14	03/21/16	6	1.9	52	0	340	1	1	A	M	27	23770	4.6	3.0	131	0	36880	0.6	FOOTRIM	481	09/01/20	T
4094	4	05/09/19	06/18/14	03/21/16	6	1.9	52	0	340	1	1	A	M	27	23770	4.6	3.0	131	0	36880	0.6	MOVE	522	10/12/20	F020T013
4094	5	10/28/20	06/18/14	03/21/16	7	1.9	58	278	480	1	1	A	F	7	11940	4.3	3.1	133	11	32630	0	FRESH	0	10/28/20
4094	5	10/28/20	06/18/14	03/21/16	7	1.9	58	278	480	1	1	A	F	7	11940	4.3	3.1	133	11	32630	0	RP	1	10/29/20
4094	5	10/28/20	06/18/14	03/21/16	7	1.9	58	278	480	1	1	A	F	7	11940	4.3	3.1	133	11	32630	0	METR	5	11/02/20	PO20.4
4094	5	10/28/20	06/18/14	03/21/16	7	1.9	58	278	480	1	1	A	F	7	11940	4.3	3.1	133	11	32630	0	METR	6	11/03/20	BANIV12
4094	5	10/28/20	06/18/14	03/21/16	7	1.9	58	278	480	1	1	A	F	7	11940	4.3	3.1	133	11	32630	0	KETOSIS	6	11/03/20
4094	5	10/28/20	06/18/14	03/21/16	7	1.9	58	278	480	1	1	A	F	7	11940	4.3	3.1	133	11	32630	0	XID	10	11/07/20	14094
4094	5	10/28/20	06/18/14	03/21/16	7	1.9	58	278	480	1	1	A	F	7	11940	4.3	3.1	133	11	32630	0	MOVE	26	11/23/20	F001T009
4094	5	10/28/20	06/18/14	03/21/16	7	1.9	58	278	480	1	1	A	F	7	11940	4.3	3.1	133	11	32630	0	PREG	78	01/14/21	7AN440	P	11	D		Tech# 11
4094	5	10/28/20	06/18/14	03/21/16	7	1.9	58	278	480	1	1	A	F	7	11940	4.3	3.1	133	11	32630	0	DA	246	07/01/21
4094	5	10/28/20	06/18/14	03/21/16	7	1.9	58	278	480	1	1	A	F	7	11940	4.3	3.1	133	11	32630	0	SOLD	254	07/09/21	DCAR11
4095	4	04/06/19	06/25/14	05/07/16	6	2.1	47	275	303	1	1	A	M	25	26020	4.6	3.1	106	0	30550	0.1	DRY	303	02/03/20
4095	4	04/06/19	06/25/14	05/07/16	6	2.1	47	275	303	1	1	A	M	25	26020	4.6	3.1	106	0	30550	0.1	FOOTRIM	307	02/07/20	BR
4095	5	03/23/20	06/25/14	05/07/16	6	1.3	49	277	303	1	1	A	F	9	22300	4.2	3.6	94	0	28330	0.6	FRESH	0	03/23/20
4095	5	03/23/20	06/25/14	05/07/16	6	1.3	49	277	303	1	1	A	F	9	22300	4.2	3.6	94	0	28330	0.6	PREG	80	06/11/20	7AN526	P	6	D		Ben
4095	5	03/23/20	06/25/14	05/07/16	6	1.3	49	277	303	1	1	A	F	9	22300	4.2	3.6	94	0	28330	0.6	XID	229	11/07/20	14095
4095	5	03/23/20	06/25/14	05/07/16	6	1.3	49	277	303	1	1	A	F	9	22300	4.2	3.6	94	0	28330	0.6	DRY	308	01/25/21
4095	5	03/23/20	06/25/14	05/07/16	6	1.3	49	277	303	1	1	A	F	9	22300	4.2	3.6	94	0	28330	0.6	FOOTRIM	316	02/02/21	T
4095	5	03/23/20	06/25/14	05/07/16	6	1.3	49	277	303	1	1	A	F	9	22300	4.2	3.6	94	0	28330	0.6	MOVE	343	03/01/21	F020T010
4095	6	03/15/21	06/25/14	05/07/16	6	2.5	49	277	308	1	1	A	F	23	24710	3.8	3.1	97	0	24780	0.1	FRESH	0	03/15/21
4095	6	03/15/21	06/25/14	05/07/16	6	2.5	49	277	308	1	1	A	F	23	24710	3.8	3.1	97	0	24780	0.1	MOVE	21	04/05/21	F001T009
4095	6	03/15/21	06/25/14	05/07/16	6	2.5	49	277	308	1	1	A	F	23	24710	3.8	3.1	97	0	24780	0.1	OPEN	80	06/03/21	7AN582	O	9	D		Josh
4095	6	03/15/21	06/25/14	05/07/16	6	2.5	49	277	308	1	1	A	F	23	24710	3.8	3.1	97	0	24780	0.1	PREG	116	07/09/21	7AN556	P	9	2		Josh
4095	6	03/15/21	06/25/14	05/07/16	6	2.5	49	277	308	1	1	A	F	23	24710	3.8	3.1	97	0	24780	0.1	DRY	343	02/21/22
4095	6	03/15/21	06/25/14	05/07/16	6	2.5	49	277	308	1	1	A	F	23	24710	3.8	3.1	97	0	24780	0.1	FOOTRIM	347	02/25/22	T
4095	6	03/15/21	06/25/14	05/07/16	6	2.5	49	277	308	1	1	A	F	23	24710	3.8	3.1	97	0	24780	0.1	TOCLOSE	371	03/21/22
4095	7	04/13/22	06/25/14	05/07/16	7	2.5	51	278	343	1	1	A	M	21	22840	4.1	2.8	83	6	24700	0.1	FRESH	0	04/13/22
4095	7	04/13/22	06/25/14	05/07/16	7	2.5	51	278	343	1	1	A	M	21	22840	4.1	2.8	83	6	24700	0.1	MF	0	04/13/22	IVCMPK
4095	7	04/13/22	06/25/14	05/07/16	7	2.5	51	278	343	1	1	A	M	21	22840	4.1	2.8	83	6	24700	0.1	MOVE	23	05/06/22	F012T009
4095	7	04/13/22	06/25/14	05/07/16	7	2.5	51	278	343	1	1	A	M	21	22840	4.1	2.8	83	6	24700	0.1	BRED	78	06/30/22	714SM119	-	9	D		Josh
4095	7	04/13/22	06/25/14	05/07/16	7	2.5	51	278	343	1	1	A	M	21	22840	4.1	2.8	83	6	24700	0.1	DIED	86	07/08/22	ULCER EU
4097	4	08/27/19	06/26/14	06/11/16	6	6.2	50	277	340	1	1	A	M	8	22690	4.3	3.6	151	0	28700	4.2	PREG	79	11/14/19	566H1284	P	6	D		Ben
4097	4	08/27/19	06/26/14	06/11/16	6	6.2	50	277	340	1	1	A	M	8	22690	4.3	3.6	151	0	28700	4.2	MOVE	306	06/28/20	F009T005
4097	4	08/27/19	06/26/14	06/11/16	6	6.2	50	277	340	1	1	A	M	8	22690	4.3	3.6	151	0	28700	4.2	DRY	307	06/29/20
4097	4	08/27/19	06/26/14	06/11/16	6	6.2	50	277	340	1	1	A	M	8	22690	4.3	3.6	151	0	28700	4.2	FOOTRIM	323	07/15/20	T
4097	4	08/27/19	06/26/14	06/11/16	6	6.2	50	277	340	1	1	A	M	8	22690	4.3	3.6	151	0	28700	4.2	MOVE	342	08/03/20	F005T010
4097	5	08/09/20	06/26/14	06/11/16	6	4.1	41	269	307	1	1	A	M	24	23950	4.5	3.2	100	0	25910	4.9	FRESH	0	08/09/20
4097	5	08/09/20	06/26/14	06/11/16	6	4.1	41	269	307	1	1	A	M	24	23950	4.5	3.2	100	0	25910	4.9	MOVE	22	08/31/20	F001T009
4097	5	08/09/20	06/26/14	06/11/16	6	4.1	41	269	307	1	1	A	M	24	23950	4.5	3.2	100	0	25910	4.9	PREG	81	10/29/20	7AN583	P	6	D		Ben
4097	5	08/09/20	06/26/14	06/11/16	6	4.1	41	269	307	1	1	A	M	24	23950	4.5	3.2	100	0	25910	4.9	XID	90	11/07/20	14097
4097	5	08/09/20	06/26/14	06/11/16	6	4.1	41	269	307	1	1	A	M	24	23950	4.5	3.2	100	0	25910	4.9	MOVE	292	05/28/21	F009T010
4097	5	08/09/20	06/26/14	06/11/16	6	4.1	41	269	307	1	1	A	M	24	23950	4.5	3.2	100	0	25910	4.9	DRY	309	06/14/21
4097	5	08/09/20	06/26/14	06/11/16	6	4.1	41	269	307	1	1	A	M	24	23950	4.5	3.2	100	0	25910	4.9	FOOTRIM	312	06/17/21	RRU
4097	5	08/09/20	06/26/14	06/11/16	6	4.1	41	269	307	1	1	A	M	24	23950	4.5	3.2	100	0	25910	4.9	TOCLOSE	344	07/19/21
4097	6	07/29/21	06/26/14	06/11/16	7	4.1	45	273	309	1	1	A	M	34	20220	2.8	3.3	92	3	22490	2.1	FRESH	0	07/29/21
4097	6	07/29/21	06/26/14	06/11/16	7	4.1	45	273	309	1	1	A	M	34	20220	2.8	3.3	92	3	22490	2.1	MOVE	22	08/20/21	F001T009
4097	6	07/29/21	06/26/14	06/11/16	7	4.1	45	273	309	1	1	A	M	34	20220	2.8	3.3	92	3	22490	2.1	OPEN	77	10/14/21	7AN575	O	9	D		Josh
4097	6	07/29/21	06/26/14	06/11/16	7	4.1	45	273	309	1	1	A	M	34	20220	2.8	3.3	92	3	22490	2.1	DNB	110	11/16/21	2 QUARTE
4097	6	07/29/21	06/26/14	06/11/16	7	4.1	45	273	309	1	1	A	M	34	20220	2.8	3.3	92	3	22490	2.1	MAST	110	11/16/21	NOLFRF
4097	6	07/29/21	06/26/14	06/11/16	7	4.1	45	273	309	1	1	A	M	34	20220	2.8	3.3	92	3	22490	2.1	SOLD	117	11/23/21	DCAR3
4106	4	09/02/19	07/14/14	04/18/16	6	1.3	56	283	378	1	1	A	M	30	36280	3.7	2.6	172	0	43470	0.7	PREG	80	11/21/19	7H14732	P	6	D		Ben
4106	4	09/02/19	07/14/14	04/18/16	6	1.3	56	283	378	1	1	A	M	30	36280	3.7	2.6	172	0	43470	0.7	FOOTRIM	169	02/18/20	BLULRRR
4106	4	09/02/19	07/14/14	04/18/16	6	1.3	56	283	378	1	1	A	M	30	36280	3.7	2.6	172	0	43470	0.7	DRY	308	07/06/20
4106	4	09/02/19	07/14/14	04/18/16	6	1.3	56	283	378	1	1	A	M	30	36280	3.7	2.6	172	0	43470	0.7	FOOTRIM	311	07/09/20	BLRR
4106	4	09/02/19	07/14/14	04/18/16	6	1.3	56	283	378	1	1	A	M	30	36280	3.7	2.6	172	0	43470	0.7	MOVE	343	08/10/20	F005T010
4106	5	08/30/20	07/14/14	04/18/16	7	1.3	55	283	308	1	1	A	M	38	35580	3.6	2.9	191	11	42160	1.0	FRESH	0	08/30/20
4106	5	08/30/20	07/14/14	04/18/16	7	1.3	55	283	308	1	1	A	M	38	35580	3.6	2.9	191	11	42160	1.0	MOVE	22	09/21/20	F001T009
4106	5	08/30/20	07/14/14	04/18/16	7	1.3	55	283	308	1	1	A	M	38	35580	3.6	2.9	191	11	42160	1.0	XID	69	11/07/20	14106
4106	5	08/30/20	07/14/14	04/18/16	7	1.3	55	283	308	1	1	A	M	38	35580	3.6	2.9	191	11	42160	1.0	PREG	81	11/19/20	7AN582	P	6	D		Ben
4106	5	08/30/20	07/14/14	04/18/16	7	1.3	55	283	308	1	1	A	M	38	35580	3.6	2.9	191	11	42160	1.0	SOLD	137	01/14/21	DCAR11
4107	4	07/26/19	07/16/14	04/16/16	6	3.9	46	274	309	1	1	A	M	12	29490	3.6	2.9	165	0	37500	0.5	DRY	301	05/22/20
4107	4	07/26/19	07/16/14	04/16/16	6	3.9	46	274	309	1	1	A	M	12	29490	3.6	2.9	165	0	37500	0.5	FOOTRIM	305	05/26/20	T
4107	4	07/26/19	07/16/14	04/16/16	6	3.9	46	274	309	1	1	A	M	12	29490	3.6	2.9	165	0	37500	0.5	MOVE	338	06/28/20	F005T010
4107	5	07/11/20	07/16/14	04/16/16	6	3.2	50	275	301	1	1	A	M	25	27030	2.6	2.8	153	0	34610	0.4	FRESH	0	07/11/20
4107	5	07/11/20	07/16/14	04/16/16	6	3.2	50	275	301	1	1	A	M	25	27030	2.6	2.8	153	0	34610	0.4	MOVE	23	08/03/20	F001T009
4107	5	07/11/20	07/16/14	04/16/16	6	3.2	50	275	301	1	1	A	M	25	27030	2.6	2.8	153	0	34610	0.4	PREG	75	09/24/20	7H14408	P	6	D		Ben
4107	5	07/11/20	07/16/14	04/16/16	6	3.2	50	275	301	1	1	A	M	25	27030	2.6	2.8	153	0	34610	0.4	XID	119	11/07/20	14107
4107	5	07/11/20	07/16/14	04/16/16	6	3.2	50	275	301	1	1	A	M	25	27030	2.6	2.8	153	0	34610	0.4	FOOTRIM	245	03/13/21	T
4107	5	07/11/20	07/16/14	04/16/16	6	3.2	50	275	301	1	1	A	M	25	27030	2.6	2.8	153	0	34610	0.4	DRY	296	05/03/21
4107	5	07/11/20	07/16/14	04/16/16	6	3.2	50	275	301	1	1	A	M	25	27030	2.6	2.8	153	0	34610	0.4	TOCLOSE	338	06/14/21
4107	6	07/02/21	07/16/14	04/16/16	7	3.2	60	281	296	1	1	A	M	0	0	0	0	0	11	31910	0	FRESH	0	07/02/21
4107	6	07/02/21	07/16/14	04/16/16	7	3.2	60	281	296	1	1	A	M	0	0	0	0	0	11	31910	0	SOLD	14	07/16/21	DCAR11
4109	4	08/12/19	07/17/14	05/29/16	6	4.2	49	277	308	1	1	A	M	23	29560	4.9	2.9	158	0	38720	0.5	OPEN	80	10/31/19	200H11454	O	6	D		Ben
4109	4	08/12/19	07/17/14	05/29/16	6	4.2	49	277	308	1	1	A	M	23	29560	4.9	2.9	158	0	38720	0.5	PREG	123	12/13/19	7H14330	P	6	C		Ben
4109	4	08/12/19	07/17/14	05/29/16	6	4.2	49	277	308	1	1	A	M	23	29560	4.9	2.9	158	0	38720	0.5	DRY	350	07/27/20
4109	4	08/12/19	07/17/14	05/29/16	6	4.2	49	277	308	1	1	A	M	23	29560	4.9	2.9	158	0	38720	0.5	FOOTRIM	351	07/28/20	T
4109	4	08/12/19	07/17/14	05/29/16	6	4.2	49	277	308	1	1	A	M	23	29560	4.9	2.9	158	0	38720	0.5	MOVE	385	08/31/20	F005T010
4109	5	09/20/20	07/17/14	05/29/16	6	2.8	55	282	350	1	1	A	F	17	24810	3.4	3.0	153	0	38120	0.9	MF	0	09/20/20	DOWNCAL
4109	5	09/20/20	07/17/14	05/29/16	6	2.8	55	282	350	1	1	A	F	17	24810	3.4	3.0	153	0	38120	0.9	FRESH	0	09/20/20
4109	5	09/20/20	07/17/14	05/29/16	6	2.8	55	282	350	1	1	A	F	17	24810	3.4	3.0	153	0	38120	0.9	MF	1	09/21/20	IV
4109	5	09/20/20	07/17/14	05/29/16	6	2.8	55	282	350	1	1	A	F	17	24810	3.4	3.0	153	0	38120	0.9	RP	1	09/21/20	MF
4109	5	09/20/20	07/17/14	05/29/16	6	2.8	55	282	350	1	1	A	F	17	24810	3.4	3.0	153	0	38120	0.9	METR	2	09/22/20	PO20/4
4109	5	09/20/20	07/17/14	05/29/16	6	2.8	55	282	350	1	1	A	F	17	24810	3.4	3.0	153	0	38120	0.9	MOVE	22	10/12/20	F001T009
4109	5	09/20/20	07/17/14	05/29/16	6	2.8	55	282	350	1	1	A	F	17	24810	3.4	3.0	153	0	38120	0.9	XID	48	11/07/20	14109
4109	5	09/20/20	07/17/14	05/29/16	6	2.8	55	282	350	1	1	A	F	17	24810	3.4	3.0	153	0	38120	0.9	OPEN	81	12/10/20	7AN476	O	6	D		Ben
4109	5	09/20/20	07/17/14	05/29/16	6	2.8	55	282	350	1	1	A	F	17	24810	3.4	3.0	153	0	38120	0.9	RECHK	114	01/12/21	-
4109	5	09/20/20	07/17/14	05/29/16	6	2.8	55	282	350	1	1	A	F	17	24810	3.4	3.0	153	0	38120	0.9	MOVE	121	01/19/21	F009T001
4109	5	09/20/20	07/17/14	05/29/16	6	2.8	55	282	350	1	1	A	F	17	24810	3.4	3.0	153	0	38120	0.9	PREG	131	01/29/21	7AN476	P	9	C		Josh
4109	5	09/20/20	07/17/14	05/29/16	6	2.8	55	282	350	1	1	A	F	17	24810	3.4	3.0	153	0	38120	0.9	DRY	358	09/13/21
4109	5	09/20/20	07/17/14	05/29/16	6	2.8	55	282	350	1	1	A	F	17	24810	3.4	3.0	153	0	38120	0.9	FOOTRIM	369	09/24/21	T
4109	5	09/20/20	07/17/14	05/29/16	6	2.8	55	282	350	1	1	A	F	17	24810	3.4	3.0	153	0	38120	0.9	TOCLOSE	393	10/18/21
4109	6	11/04/21	07/17/14	05/29/16	5	2.8	52	279	358	1	1	A	M	27	26600	4.1	3.0	150	0	38010	3.0	FRESH	0	11/04/21
4109	6	11/04/21	07/17/14	05/29/16	5	2.8	52	279	358	1	1	A	M	27	26600	4.1	3.0	150	0	38010	3.0	MOVE	22	11/26/21	F001T009
4109	6	11/04/21	07/17/14	05/29/16	5	2.8	52	279	358	1	1	A	M	27	26600	4.1	3.0	150	0	38010	3.0	OPEN	77	01/20/22	2SM84	O	9	D		Josh
4109	6	11/04/21	07/17/14	05/29/16	5	2.8	52	279	358	1	1	A	M	27	26600	4.1	3.0	150	0	38010	3.0	RECHK	110	02/22/22	-
4109	6	11/04/21	07/17/14	05/29/16	5	2.8	52	279	358	1	1	A	M	27	26600	4.1	3.0	150	0	38010	3.0	OPEN	127	03/11/22	2SM84	O	9	C		Josh
4109	6	11/04/21	07/17/14	05/29/16	5	2.8	52	279	358	1	1	A	M	27	26600	4.1	3.0	150	0	38010	3.0	OPEN	162	04/15/22	714SM119	O	9	2		Josh
4109	6	11/04/21	07/17/14	05/29/16	5	2.8	52	279	358	1	1	A	M	27	26600	4.1	3.0	150	0	38010	3.0	PREG	197	05/20/22	714SM119	P	9	2		Josh
4111	4	06/13/19	07/22/14	05/20/16	6	4.1	51	280	308	1	1	A	F	20	25600	1.9	2.7	161	0	33440	1.1	DRY	340	05/18/20
4111	4	06/13/19	07/22/14	05/20/16	6	4.1	51	280	308	1	1	A	F	20	25600	1.9	2.7	161	0	33440	1.1	FOOTRIM	341	05/19/20	DD
4111	4	06/13/19	07/22/14	05/20/16	6	4.1	51	280	308	1	1	A	F	20	25600	1.9	2.7	161	0	33440	1.1	MOVE	375	06/22/20	F005T010
4111	5	07/03/20	07/22/14	05/20/16	7	4.1	46	273	340	1	2	DD	MM	33	16450	4.1	2.8	153	6	36450	3.8	FRESH	0	07/03/20
4111	5	07/03/20	07/22/14	05/20/16	7	4.1	46	273	340	1	2	DD	MM	33	16450	4.1	2.8	153	6	36450	3.8	RP	6	07/09/20
4111	5	07/03/20	07/22/14	05/20/16	7	4.1	46	273	340	1	2	DD	MM	33	16450	4.1	2.8	153	6	36450	3.8	DA	25	07/28/20	TWINS
4111	5	07/03/20	07/22/14	05/20/16	7	4.1	46	273	340	1	2	DD	MM	33	16450	4.1	2.8	153	6	36450	3.8	DA	27	07/30/20	EX23
4111	5	07/03/20	07/22/14	05/20/16	7	4.1	46	273	340	1	2	DD	MM	33	16450	4.1	2.8	153	6	36450	3.8	DA	29	08/01/20
4111	5	07/03/20	07/22/14	05/20/16	7	4.1	46	273	340	1	2	DD	MM	33	16450	4.1	2.8	153	6	36450	3.8	OPEN	76	09/17/20	7AN449	O	6	D		Ben
4111	5	07/03/20	07/22/14	05/20/16	7	4.1	46	273	340	1	2	DD	MM	33	16450	4.1	2.8	153	6	36450	3.8	BRED	113	10/24/20	7AN556	-	6	2		Ben
4111	5	07/03/20	07/22/14	05/20/16	7	4.1	46	273	340	1	2	DD	MM	33	16450	4.1	2.8	153	6	36450	3.8	XID	127	11/07/20	14111
4111	5	07/03/20	07/22/14	05/20/16	7	4.1	46	273	340	1	2	DD	MM	33	16450	4.1	2.8	153	6	36450	3.8	FOOTRIM	132	11/12/20	C
4111	5	07/03/20	07/22/14	05/20/16	7	4.1	46	273	340	1	2	DD	MM	33	16450	4.1	2.8	153	6	36450	3.8	DIED	143	11/23/20	CALCIUM
4112	4	07/16/19	07/23/14	04/24/16	6	2.2	65	292	307	2	1	D	F	22	31310	3.4	2.7	166	0	42980	0.4	FOOTRIM	140	12/03/19	BLRR
4112	4	07/16/19	07/23/14	04/24/16	6	2.2	65	292	307	2	1	D	F	22	31310	3.4	2.7	166	0	42980	0.4	DRY	307	05/18/20
4112	4	07/16/19	07/23/14	04/24/16	6	2.2	65	292	307	2	1	D	F	22	31310	3.4	2.7	166	0	42980	0.4	FOOTRIM	308	05/19/20	BR
4112	4	07/16/19	07/23/14	04/24/16	6	2.2	65	292	307	2	1	D	F	22	31310	3.4	2.7	166	0	42980	0.4	MOVE	342	06/22/20	F005T010
4112	5	07/15/20	07/23/14	04/24/16	6	2.1	58	286	307	1	1	A	F	21	29610	3.9	3.0	213	0	39310	1.9	FRESH	0	07/15/20
4112	5	07/15/20	07/23/14	04/24/16	6	2.1	58	286	307	1	1	A	F	21	29610	3.9	3.0	213	0	39310	1.9	RP	1	07/16/20	UNK
4112	5	07/15/20	07/23/14	04/24/16	6	2.1	58	286	307	1	1	A	F	21	29610	3.9	3.0	213	0	39310	1.9	METR	2	07/17/20	PO20-4
4112	5	07/15/20	07/23/14	04/24/16	6	2.1	58	286	307	1	1	A	F	21	29610	3.9	3.0	213	0	39310	1.9	MOVE	19	08/03/20	F001T009
4112	5	07/15/20	07/23/14	04/24/16	6	2.1	58	286	307	1	1	A	F	21	29610	3.9	3.0	213	0	39310	1.9	OPEN	78	10/01/20	7H14408	O	6	D		Ben
4112	5	07/15/20	07/23/14	04/24/16	6	2.1	58	286	307	1	1	A	F	21	29610	3.9	3.0	213	0	39310	1.9	XID	115	11/07/20	412
4112	5	07/15/20	07/23/14	04/24/16	6	2.1	58	286	307	1	1	A	F	21	29610	3.9	3.0	213	0	39310	1.9	XID	115	11/07/20	14112
4112	5	07/15/20	07/23/14	04/24/16	6	2.1	58	286	307	1	1	A	F	21	29610	3.9	3.0	213	0	39310	1.9	PREG	121	11/13/20	7AN582	P	6	C		Ben
4112	5	07/15/20	07/23/14	04/24/16	6	2.1	58	286	307	1	1	A	F	21	29610	3.9	3.0	213	0	39310	1.9	FOOTRIM	147	12/09/20	RRU
4112	5	07/15/20	07/23/14	04/24/16	6	2.1	58	286	307	1	1	A	F	21	29610	3.9	3.0	213	0	39310	1.9	DRY	348	06/28/21
4112	5	07/15/20	07/23/14	04/24/16	6	2.1	58	286	307	1	1	A	F	21	29610	3.9	3.0	213	0	39310	1.9	FOOTRIM	348	06/28/21	T
4112	5	07/15/20	07/23/14	04/24/16	6	2.1	58	286	307	1	1	A	F	21	29610	3.9	3.0	213	0	39310	1.9	TOCLOSE	383	08/02/21
4112	6	08/30/21	07/23/14	04/24/16	6	1.2	63	290	348	1	1	A	F	37	29510	4.3	2.6	133	0	44940	3.5	FRESH	0	08/30/21
4112	6	08/30/21	07/23/14	04/24/16	6	1.2	63	290	348	1	1	A	F	37	29510	4.3	2.6	133	0	44940	3.5	KETOSIS	5	09/04/21
4112	6	08/30/21	07/23/14	04/24/16	6	1.2	63	290	348	1	1	A	F	37	29510	4.3	2.6	133	0	44940	3.5	MOVE	13	09/12/21	F001T007
4112	6	08/30/21	07/23/14	04/24/16	6	1.2	63	290	348	1	1	A	F	37	29510	4.3	2.6	133	0	44940	3.5	KETOSIS	20	09/19/21	IVDXT
4112	6	08/30/21	07/23/14	04/24/16	6	1.2	63	290	348	1	1	A	F	37	29510	4.3	2.6	133	0	44940	3.5	KETOSIS	21	09/20/21	IVDXT
4112	6	08/30/21	07/23/14	04/24/16	6	1.2	63	290	348	1	1	A	F	37	29510	4.3	2.6	133	0	44940	3.5	ILLMISC	22	09/21/21	EXC25.5
4112	6	08/30/21	07/23/14	04/24/16	6	1.2	63	290	348	1	1	A	F	37	29510	4.3	2.6	133	0	44940	3.5	FOOTRIM	25	09/24/21	RRABBL
4112	6	08/30/21	07/23/14	04/24/16	6	1.2	63	290	348	1	1	A	F	37	29510	4.3	2.6	133	0	44940	3.5	MOVE	32	10/01/21	F007T001
4112	6	08/30/21	07/23/14	04/24/16	6	1.2	63	290	348	1	1	A	F	37	29510	4.3	2.6	133	0	44940	3.5	MOVE	36	10/05/21	F001T009
4112	6	08/30/21	07/23/14	04/24/16	6	1.2	63	290	348	1	1	A	F	37	29510	4.3	2.6	133	0	44940	3.5	PREG	80	11/18/21	2SM84	P	9	D		Josh
4112	6	08/30/21	07/23/14	04/24/16	6	1.2	63	290	348	1	1	A	F	37	29510	4.3	2.6	133	0	44940	3.5	DRY	305	07/01/22
4112	6	08/30/21	07/23/14	04/24/16	6	1.2	63	290	348	1	1	A	F	37	29510	4.3	2.6	133	0	44940	3.5	FOOTRIM	317	07/13/22	T
4112	6	08/30/21	07/23/14	04/24/16	6	1.2	63	290	348	1	1	A	F	37	29510	4.3	2.6	133	0	44940	3.5	TOCLOSE	336	08/01/22
4112	7	09/08/22	07/23/14	04/24/16	1	1.2	69	294	305	1	1	A	M	27	30150	3.6	2.7	126	0	37410	2.1	FRESH	0	09/08/22
4112	7	09/08/22	07/23/14	04/24/16	1	1.2	69	294	305	1	1	A	M	27	30150	3.6	2.7	126	0	37410	2.1	DNB	2	09/10/22	UDDER
4112	7	09/08/22	07/23/14	04/24/16	1	1.2	69	294	305	1	1	A	M	27	30150	3.6	2.7	126	0	37410	2.1	KETOSIS	9	09/17/22
4112	7	09/08/22	07/23/14	04/24/16	1	1.2	69	294	305	1	1	A	M	27	30150	3.6	2.7	126	0	37410	2.1	MOVE	22	09/30/22	F012T009
4113	4	12/13/19	07/26/14	07/16/16	6	6.4	67	280	369	1	1	A	F	25	25900	4.4	3.2	117	0	26940	3.2	FRESH	0	12/13/19
4113	4	12/13/19	07/26/14	07/16/16	6	6.4	67	280	369	1	1	A	F	25	25900	4.4	3.2	117	0	26940	3.2	MEASURE	0	12/13/19	1920
4113	4	12/13/19	07/26/14	07/16/16	6	6.4	67	280	369	1	1	A	F	25	25900	4.4	3.2	117	0	26940	3.2	PREG	76	02/27/20	507AN510	P	6	D		Ben
4113	4	12/13/19	07/26/14	07/16/16	6	6.4	67	280	369	1	1	A	F	25	25900	4.4	3.2	117	0	26940	3.2	DRY	304	10/12/20
4113	4	12/13/19	07/26/14	07/16/16	6	6.4	67	280	369	1	1	A	F	25	25900	4.4	3.2	117	0	26940	3.2	FOOTRIM	307	10/15/20	T
4113	4	12/13/19	07/26/14	07/16/16	6	6.4	67	280	369	1	1	A	F	25	25900	4.4	3.2	117	0	26940	3.2	FOOTRIM	320	10/28/20	T
4113	4	12/13/19	07/26/14	07/16/16	6	6.4	67	280	369	1	1	A	F	25	25900	4.4	3.2	117	0	26940	3.2	XID	330	11/07/20	14113
4113	4	12/13/19	07/26/14	07/16/16	6	6.4	67	280	369	1	1	A	F	25	25900	4.4	3.2	117	0	26940	3.2	MOVE	339	11/16/20	F020T010
4113	5	12/08/20	07/26/14	07/16/16	7	6.4	57	285	304	1	1	A	M	29	23200	4.4	3.2	96	1	25310	3.1	FRESH	0	12/08/20
4113	5	12/08/20	07/26/14	07/16/16	7	6.4	57	285	304	1	1	A	M	29	23200	4.4	3.2	96	1	25310	3.1	MOVE	20	12/28/20	F001T009
4113	5	12/08/20	07/26/14	07/16/16	7	6.4	57	285	304	1	1	A	M	29	23200	4.4	3.2	96	1	25310	3.1	SOLD	61	02/07/21	DCAR1
4119	4	10/19/19	08/08/14	05/14/16	6	2.5	54	281	484	1	1	A	F	46	28460	3.5	2.9	133	0	35170	0.4	FRESH	0	10/19/19
4119	4	10/19/19	08/08/14	05/14/16	6	2.5	54	281	484	1	1	A	F	46	28460	3.5	2.9	133	0	35170	0.4	MEASURE	1	10/20/19	1630
4119	4	10/19/19	08/08/14	05/14/16	6	2.5	54	281	484	1	1	A	F	46	28460	3.5	2.9	133	0	35170	0.4	OPEN	75	01/02/20	7H14329	O	6	D		Ben
4119	4	10/19/19	08/08/14	05/14/16	6	2.5	54	281	484	1	1	A	F	46	28460	3.5	2.9	133	0	35170	0.4	PREG	118	02/14/20	7H14329	P	6	C		Ben
4119	4	10/19/19	08/08/14	05/14/16	6	2.5	54	281	484	1	1	A	F	46	28460	3.5	2.9	133	0	35170	0.4	FOOTRIM	255	06/30/20	BLLR
4119	4	10/19/19	08/08/14	05/14/16	6	2.5	54	281	484	1	1	A	F	46	28460	3.5	2.9	133	0	35170	0.4	MAST	256	07/01/20	SPALL3
4119	4	10/19/19	08/08/14	05/14/16	6	2.5	54	281	484	1	1	A	F	46	28460	3.5	2.9	133	0	35170	0.4	DRY	345	09/28/20
4119	4	10/19/19	08/08/14	05/14/16	6	2.5	54	281	484	1	1	A	F	46	28460	3.5	2.9	133	0	35170	0.4	FOOTRIM	362	10/15/20	T
4119	4	10/19/19	08/08/14	05/14/16	6	2.5	54	281	484	1	1	A	F	46	28460	3.5	2.9	133	0	35170	0.4	MOVE	380	11/02/20	F020T010
4119	4	10/19/19	08/08/14	05/14/16	6	2.5	54	281	484	1	1	A	F	46	28460	3.5	2.9	133	0	35170	0.4	XID	385	11/07/20	14119
4119	5	11/18/20	08/08/14	05/14/16	6	2.8	51	278	345	1	1	A	F	14	22040	5.2	3.3	115	0	31300	1.4	MOVE	-11	11/07/20	F001T009
4119	5	11/18/20	08/08/14	05/14/16	6	2.8	51	278	345	1	1	A	F	14	22040	5.2	3.3	115	0	31300	1.4	FRESH	0	11/18/20
4119	5	11/18/20	08/08/14	05/14/16	6	2.8	51	278	345	1	1	A	F	14	22040	5.2	3.3	115	0	31300	1.4	RP	1	11/19/20	UNK
4119	5	11/18/20	08/08/14	05/14/16	6	2.8	51	278	345	1	1	A	F	14	22040	5.2	3.3	115	0	31300	1.4	OPEN	78	02/04/21	7AN476	O	11	D		Tech# 11
4119	5	11/18/20	08/08/14	05/14/16	6	2.8	51	278	345	1	1	A	F	14	22040	5.2	3.3	115	0	31300	1.4	PREG	114	03/12/21	7AN516	P	9	2		Josh
4119	5	11/18/20	08/08/14	05/14/16	6	2.8	51	278	345	1	1	A	F	14	22040	5.2	3.3	115	0	31300	1.4	MOVE	261	08/06/21	F009T010
4119	5	11/18/20	08/08/14	05/14/16	6	2.8	51	278	345	1	1	A	F	14	22040	5.2	3.3	115	0	31300	1.4	JOHNES	328	10/12/21	+
4119	5	11/18/20	08/08/14	05/14/16	6	2.8	51	278	345	1	1	A	F	14	22040	5.2	3.3	115	0	31300	1.4	DRY	341	10/25/21
4119	5	11/18/20	08/08/14	05/14/16	6	2.8	51	278	345	1	1	A	F	14	22040	5.2	3.3	115	0	31300	1.4	FOOTRIM	350	11/03/21	LRU
4119	5	11/18/20	08/08/14	05/14/16	6	2.8	51	278	345	1	1	A	F	14	22040	5.2	3.3	115	0	31300	1.4	TOCLOSE	376	11/29/21
4119	6	12/01/21	08/08/14	05/14/16	1	2.8	37	264	341	1	1	A	M	35	21700	4.6	2.8	101	0	28220	1.4	FRESH	0	12/01/21
4119	6	12/01/21	08/08/14	05/14/16	1	2.8	37	264	341	1	1	A	M	35	21700	4.6	2.8	101	0	28220	1.4	DNB	1	12/02/21	JOHNES+
4119	6	12/01/21	08/08/14	05/14/16	1	2.8	37	264	341	1	1	A	M	35	21700	4.6	2.8	101	0	28220	1.4	RP	1	12/02/21	EARLY
4119	6	12/01/21	08/08/14	05/14/16	1	2.8	37	264	341	1	1	A	M	35	21700	4.6	2.8	101	0	28220	1.4	RP	8	12/09/21	UNK
4119	6	12/01/21	08/08/14	05/14/16	1	2.8	37	264	341	1	1	A	M	35	21700	4.6	2.8	101	0	28220	1.4	MOVE	14	12/15/21	F001T012
4119	6	12/01/21	08/08/14	05/14/16	1	2.8	37	264	341	1	1	A	M	35	21700	4.6	2.8	101	0	28220	1.4	MOVE	31	01/01/22	F012T009
4121	4	11/25/19	08/12/14	06/11/16	6	5.0	49	277	305	1	1	A	F	9	24500	6.7	3.5	132	0	29030	1.8	FRESH	0	11/25/19
4121	4	11/25/19	08/12/14	06/11/16	6	5.0	49	277	305	1	1	A	F	9	24500	6.7	3.5	132	0	29030	1.8	MEASURE	0	11/25/19	1745
4121	4	11/25/19	08/12/14	06/11/16	6	5.0	49	277	305	1	1	A	F	9	24500	6.7	3.5	132	0	29030	1.8	PREG	80	02/13/20	7AN510	P	6	D		Ben
4121	4	11/25/19	08/12/14	06/11/16	6	5.0	49	277	305	1	1	A	F	9	24500	6.7	3.5	132	0	29030	1.8	LAME	213	06/25/20	5191
4121	4	11/25/19	08/12/14	06/11/16	6	5.0	49	277	305	1	1	A	F	9	24500	6.7	3.5	132	0	29030	1.8	LAME	213	06/25/20	BLRR
4121	4	11/25/19	08/12/14	06/11/16	6	5.0	49	277	305	1	1	A	F	9	24500	6.7	3.5	132	0	29030	1.8	FOOTRIM	253	08/04/20	BLRR
4121	4	11/25/19	08/12/14	06/11/16	6	5.0	49	277	305	1	1	A	F	9	24500	6.7	3.5	132	0	29030	1.8	DRY	308	09/28/20
4121	4	11/25/19	08/12/14	06/11/16	6	5.0	49	277	305	1	1	A	F	9	24500	6.7	3.5	132	0	29030	1.8	FOOTRIM	325	10/15/20	BLRR
4121	4	11/25/19	08/12/14	06/11/16	6	5.0	49	277	305	1	1	A	F	9	24500	6.7	3.5	132	0	29030	1.8	MOVE	343	11/02/20	F020T010
4121	4	11/25/19	08/12/14	06/11/16	6	5.0	49	277	305	1	1	A	F	9	24500	6.7	3.5	132	0	29030	1.8	XID	348	11/07/20	14121
4121	5	11/25/20	08/12/14	06/11/16	7	5.0	58	286	308	4	1	A	F	0	0	0	0	0	11	24750	0	FRESH	0	11/25/20
4121	5	11/25/20	08/12/14	06/11/16	7	5.0	58	286	308	4	1	A	F	0	0	0	0	0	11	24750	0	DA	8	12/03/20	100#ANG
4121	5	11/25/20	08/12/14	06/11/16	7	5.0	58	286	308	4	1	A	F	0	0	0	0	0	11	24750	0	SOLD	23	12/18/20	DCAR11
4122	3	12/02/18	08/15/14	07/23/16	6	2.8	48	276	308	1	1	A	M	31	31570	3.6	2.7	144	0	28490	0.1	DRY	367	12/04/19
4122	3	12/02/18	08/15/14	07/23/16	6	2.8	48	276	308	1	1	A	M	31	31570	3.6	2.7	144	0	28490	0.1	FOOTRIM	383	12/20/19	DD
4122	4	01/31/20	08/15/14	07/23/16	6	4.0	58	0	367	1	2	AA	FM	33	28800	3.7	2.6	141	0	30580	1.1	FRESH	0	01/31/20
4122	4	01/31/20	08/15/14	07/23/16	6	4.0	58	0	367	1	2	AA	FM	33	28800	3.7	2.6	141	0	30580	1.1	WEIGHT	1	02/01/20	1810
4122	4	01/31/20	08/15/14	07/23/16	6	4.0	58	0	367	1	2	AA	FM	33	28800	3.7	2.6	141	0	30580	1.1	FOOTRIM	11	02/11/20	ABS RR
4122	4	01/31/20	08/15/14	07/23/16	6	4.0	58	0	367	1	2	AA	FM	33	28800	3.7	2.6	141	0	30580	1.1	OPEN	76	04/16/20	507AN510	O	6	D		Ben
4122	4	01/31/20	08/15/14	07/23/16	6	4.0	58	0	367	1	2	AA	FM	33	28800	3.7	2.6	141	0	30580	1.1	OPEN	112	05/22/20	7AN408	O	6	D		Ben
4122	4	01/31/20	08/15/14	07/23/16	6	4.0	58	0	367	1	2	AA	FM	33	28800	3.7	2.6	141	0	30580	1.1	PREG	147	06/26/20	7AN408	A	6	2		Ben
4122	4	01/31/20	08/15/14	07/23/16	6	4.0	58	0	367	1	2	AA	FM	33	28800	3.7	2.6	141	0	30580	1.1	ABORT	183	08/01/20	36 DAYS
4122	4	01/31/20	08/15/14	07/23/16	6	4.0	58	0	367	1	2	AA	FM	33	28800	3.7	2.6	141	0	30580	1.1	PREG	196	08/14/20	1AN1360	P	6	2		Ben
4122	4	01/31/20	08/15/14	07/23/16	6	4.0	58	0	367	1	2	AA	FM	33	28800	3.7	2.6	141	0	30580	1.1	FOOTRIM	271	10/28/20	BR
4122	4	01/31/20	08/15/14	07/23/16	6	4.0	58	0	367	1	2	AA	FM	33	28800	3.7	2.6	141	0	30580	1.1	XID	281	11/07/20	14122
4122	4	01/31/20	08/15/14	07/23/16	6	4.0	58	0	367	1	2	AA	FM	33	28800	3.7	2.6	141	0	30580	1.1	METR	302	11/28/20	PO20/4
4122	4	01/31/20	08/15/14	07/23/16	6	4.0	58	0	367	1	2	AA	FM	33	28800	3.7	2.6	141	0	30580	1.1	KETOSIS	305	12/01/20
4122	4	01/31/20	08/15/14	07/23/16	6	4.0	58	0	367	1	2	AA	FM	33	28800	3.7	2.6	141	0	30580	1.1	FOOTRIM	326	12/22/20	C
4122	4	01/31/20	08/15/14	07/23/16	6	4.0	58	0	367	1	2	AA	FM	33	28800	3.7	2.6	141	0	30580	1.1	MOVE	326	12/22/20	F009T001
4122	4	01/31/20	08/15/14	07/23/16	6	4.0	58	0	367	1	2	AA	FM	33	28800	3.7	2.6	141	0	30580	1.1	DRY	409	03/15/21
4122	4	01/31/20	08/15/14	07/23/16	6	4.0	58	0	367	1	2	AA	FM	33	28800	3.7	2.6	141	0	30580	1.1	FOOTRIM	409	03/15/21	T
4122	4	01/31/20	08/15/14	07/23/16	6	4.0	58	0	367	1	2	AA	FM	33	28800	3.7	2.6	141	0	30580	1.1	MOVE	458	05/03/21	F020T013
4122	5	05/20/21	08/15/14	07/23/16	6	3.7	66	279	409	1	1	A	M	13	29270	5.1	2.7	165	0	29520	1.5	FRESH	0	05/20/21
4122	5	05/20/21	08/15/14	07/23/16	6	3.7	66	279	409	1	1	A	M	13	29270	5.1	2.7	165	0	29520	1.5	KETOSIS	5	05/25/21
4122	5	05/20/21	08/15/14	07/23/16	6	3.7	66	279	409	1	1	A	M	13	29270	5.1	2.7	165	0	29520	1.5	MOVE	18	06/07/21	F001T009
4122	5	05/20/21	08/15/14	07/23/16	6	3.7	66	279	409	1	1	A	M	13	29270	5.1	2.7	165	0	29520	1.5	PREG	77	08/05/21	151AN1551	P	9	D		Josh
4122	5	05/20/21	08/15/14	07/23/16	6	3.7	66	279	409	1	1	A	M	13	29270	5.1	2.7	165	0	29520	1.5	FOOTRIM	223	12/29/21	ABBLLR
4122	5	05/20/21	08/15/14	07/23/16	6	3.7	66	279	409	1	1	A	M	13	29270	5.1	2.7	165	0	29520	1.5	DRY	305	03/21/22
4122	5	05/20/21	08/15/14	07/23/16	6	3.7	66	279	409	1	1	A	M	13	29270	5.1	2.7	165	0	29520	1.5	FOOTRIM	306	03/22/22	T
4122	5	05/20/21	08/15/14	07/23/16	6	3.7	66	279	409	1	1	A	M	13	29270	5.1	2.7	165	0	29520	1.5	MOVE	333	04/18/22	F020T013
4122	6	05/05/22	08/15/14	07/23/16	1	3.7	45	273	305	1	1	A	M	27	26900	3.5	2.3	108	0	31280	4.6	FRESH	0	05/05/22
4122	6	05/05/22	08/15/14	07/23/16	1	3.7	45	273	305	1	1	A	M	27	26900	3.5	2.3	108	0	31280	4.6	KETOSIS	3	05/08/22
4122	6	05/05/22	08/15/14	07/23/16	1	3.7	45	273	305	1	1	A	M	27	26900	3.5	2.3	108	0	31280	4.6	DNB	7	05/12/22	CHRKET
4122	6	05/05/22	08/15/14	07/23/16	1	3.7	45	273	305	1	1	A	M	27	26900	3.5	2.3	108	0	31280	4.6	MOVE	7	05/12/22	F012T007
4122	6	05/05/22	08/15/14	07/23/16	1	3.7	45	273	305	1	1	A	M	27	26900	3.5	2.3	108	0	31280	4.6	MOVE	26	05/31/22	F007T012
4122	6	05/05/22	08/15/14	07/23/16	1	3.7	45	273	305	1	1	A	M	27	26900	3.5	2.3	108	0	31280	4.6	MOVE	28	06/02/22	F012T009
4122	6	05/05/22	08/15/14	07/23/16	1	3.7	45	273	305	1	1	A	M	27	26900	3.5	2.3	108	0	31280	4.6	MOVE	112	08/25/22	F009T007
4122	6	05/05/22	08/15/14	07/23/16	1	3.7	45	273	305	1	1	A	M	27	26900	3.5	2.3	108	0	31280	4.6	MAST	113	08/26/22	CSPRFRR5
4122	6	05/05/22	08/15/14	07/23/16	1	3.7	45	273	305	1	1	A	M	27	26900	3.5	2.3	108	0	31280	4.6	MOVE	121	09/03/22	F007T001
4122	6	05/05/22	08/15/14	07/23/16	1	3.7	45	273	305	1	1	A	M	27	26900	3.5	2.3	108	0	31280	4.6	LAME	125	09/07/22	LRRFRBL
4122	6	05/05/22	08/15/14	07/23/16	1	3.7	45	273	305	1	1	A	M	27	26900	3.5	2.3	108	0	31280	4.6	MOVE	129	09/11/22	F001T009
4125	3	02/14/19	08/21/14	06/24/16	6	0.9	59	286	534	1	1	A	M	20	28940	4.5	2.9	150	0	36210	0.1	DRY	305	12/16/19
4125	3	02/14/19	08/21/14	06/24/16	6	0.9	59	286	534	1	1	A	M	20	28940	4.5	2.9	150	0	36210	0.1	FOOTRIM	309	12/20/19	BLLR
4125	4	02/13/20	08/21/14	06/24/16	6	1.5	59	287	305	1	1	A	M	20	28750	3.9	3.1	137	0	38360	2.0	WEIGHT	0	02/13/20	1756
4125	4	02/13/20	08/21/14	06/24/16	6	1.5	59	287	305	1	1	A	M	20	28750	3.9	3.1	137	0	38360	2.0	FRESH	0	02/13/20
4125	4	02/13/20	08/21/14	06/24/16	6	1.5	59	287	305	1	1	A	M	20	28750	3.9	3.1	137	0	38360	2.0	RP	1	02/14/20
4125	4	02/13/20	08/21/14	06/24/16	6	1.5	59	287	305	1	1	A	M	20	28750	3.9	3.1	137	0	38360	2.0	METR	5	02/18/20	EX1.26
4125	4	02/13/20	08/21/14	06/24/16	6	1.5	59	287	305	1	1	A	M	20	28750	3.9	3.1	137	0	38360	2.0	METR	8	02/21/20	EX2.26
4125	4	02/13/20	08/21/14	06/24/16	6	1.5	59	287	305	1	1	A	M	20	28750	3.9	3.1	137	0	38360	2.0	METR	13	02/26/20	PO4/20
4125	4	02/13/20	08/21/14	06/24/16	6	1.5	59	287	305	1	1	A	M	20	28750	3.9	3.1	137	0	38360	2.0	PREG	77	04/30/20	507AN510	P	6	D		Ben
4125	4	02/13/20	08/21/14	06/24/16	6	1.5	59	287	305	1	1	A	M	20	28750	3.9	3.1	137	0	38360	2.0	XID	268	11/07/20	14125
4125	4	02/13/20	08/21/14	06/24/16	6	1.5	59	287	305	1	1	A	M	20	28750	3.9	3.1	137	0	38360	2.0	DRY	305	12/14/20
4125	4	02/13/20	08/21/14	06/24/16	6	1.5	59	287	305	1	1	A	M	20	28750	3.9	3.1	137	0	38360	2.0	FOOTRIM	307	12/16/20	T
4125	4	02/13/20	08/21/14	06/24/16	6	1.5	59	287	305	1	1	A	M	20	28750	3.9	3.1	137	0	38360	2.0	MOVE	340	01/18/21	F020T010
4125	5	02/08/21	08/21/14	06/24/16	6	1.2	56	284	305	1	1	A	M	23	26590	3.6	3.0	142	0	35680	0.1	FRESH	0	02/08/21
4125	5	02/08/21	08/21/14	06/24/16	6	1.2	56	284	305	1	1	A	M	23	26590	3.6	3.0	142	0	35680	0.1	MOVE	21	03/01/21	F001T009
4125	5	02/08/21	08/21/14	06/24/16	6	1.2	56	284	305	1	1	A	M	23	26590	3.6	3.0	142	0	35680	0.1	PREG	80	04/29/21	7AN516	P	9	D		Josh
4125	5	02/08/21	08/21/14	06/24/16	6	1.2	56	284	305	1	1	A	M	23	26590	3.6	3.0	142	0	35680	0.1	DRY	308	12/13/21
4125	5	02/08/21	08/21/14	06/24/16	6	1.2	56	284	305	1	1	A	M	23	26590	3.6	3.0	142	0	35680	0.1	FOOTRIM	310	12/15/21	T
4125	5	02/08/21	08/21/14	06/24/16	6	1.2	56	284	305	1	1	A	M	23	26590	3.6	3.0	142	0	35680	0.1	TOCLOSE	336	01/10/22
4125	6	02/02/22	08/21/14	06/24/16	7	1.2	51	279	308	1	2	AA	MM	0	0	0	0	0	6	36680	0	FRESH	0	02/02/22
4125	6	02/02/22	08/21/14	06/24/16	7	1.2	51	279	308	1	2	AA	MM	0	0	0	0	0	6	36680	0	DIED	1	02/03/22	COLD TWI
4128	4	07/07/19	08/23/14	06/02/16	6	3.3	48	275	344	1	1	A	M	31	30710	3.6	2.5	143	0	36540	2.0	RECHK	114	10/29/19	-
4128	4	07/07/19	08/23/14	06/02/16	6	3.3	48	275	344	1	1	A	M	31	30710	3.6	2.5	143	0	36540	2.0	DRY	309	05/11/20
4128	4	07/07/19	08/23/14	06/02/16	6	3.3	48	275	344	1	1	A	M	31	30710	3.6	2.5	143	0	36540	2.0	FOOTRIM	310	05/12/20	T
4128	5	07/05/20	08/23/14	06/02/16	6	4.4	55	283	309	1	1	A	F	31	28620	3.9	2.5	159	0	32960	5.1	FRESH	0	07/05/20
4128	5	07/05/20	08/23/14	06/02/16	6	4.4	55	283	309	1	1	A	F	31	28620	3.9	2.5	159	0	32960	5.1	MOVE	22	07/27/20	F001T009
4128	5	07/05/20	08/23/14	06/02/16	6	4.4	55	283	309	1	1	A	F	31	28620	3.9	2.5	159	0	32960	5.1	OPEN	81	09/24/20	7H14408	O	6	D		Ben
4128	5	07/05/20	08/23/14	06/02/16	6	4.4	55	283	309	1	1	A	F	31	28620	3.9	2.5	159	0	32960	5.1	OPEN	124	11/06/20	7AN583	O	6	C		Ben
4128	5	07/05/20	08/23/14	06/02/16	6	4.4	55	283	309	1	1	A	F	31	28620	3.9	2.5	159	0	32960	5.1	XID	125	11/07/20	14128
4128	5	07/05/20	08/23/14	06/02/16	6	4.4	55	283	309	1	1	A	F	31	28620	3.9	2.5	159	0	32960	5.1	OPEN	166	12/18/20	7AN476	O	9	C		Josh
4128	5	07/05/20	08/23/14	06/02/16	6	4.4	55	283	309	1	1	A	F	31	28620	3.9	2.5	159	0	32960	5.1	MOVE	198	01/19/21	F009T001
4128	5	07/05/20	08/23/14	06/02/16	6	4.4	55	283	309	1	1	A	F	31	28620	3.9	2.5	159	0	32960	5.1	FOOTRIM	201	01/22/21	LRBL
4128	5	07/05/20	08/23/14	06/02/16	6	4.4	55	283	309	1	1	A	F	31	28620	3.9	2.5	159	0	32960	5.1	LAME	204	01/25/21	EXC28
4128	5	07/05/20	08/23/14	06/02/16	6	4.4	55	283	309	1	1	A	F	31	28620	3.9	2.5	159	0	32960	5.1	PREG	208	01/29/21	7AN476	P	9	C		Josh
4128	5	07/05/20	08/23/14	06/02/16	6	4.4	55	283	309	1	1	A	F	31	28620	3.9	2.5	159	0	32960	5.1	MOVE	327	05/28/21	F009T010
4128	5	07/05/20	08/23/14	06/02/16	6	4.4	55	283	309	1	1	A	F	31	28620	3.9	2.5	159	0	32960	5.1	DRY	407	08/16/21
4128	5	07/05/20	08/23/14	06/02/16	6	4.4	55	283	309	1	1	A	F	31	28620	3.9	2.5	159	0	32960	5.1	FOOTRIM	411	08/20/21	T
4128	5	07/05/20	08/23/14	06/02/16	6	4.4	55	283	309	1	1	A	F	31	28620	3.9	2.5	159	0	32960	5.1	TOCLOSE	470	10/18/21
4128	6	11/06/21	08/23/14	06/02/16	7	0	82	281	407	1	1	A	M	25	19780	3.6	2.9	97	6	35510	2.4	FRESH	0	11/06/21
4128	6	11/06/21	08/23/14	06/02/16	7	0	82	281	407	1	1	A	M	25	19780	3.6	2.9	97	6	35510	2.4	MAST	0	11/06/21	SPRF3
4128	6	11/06/21	08/23/14	06/02/16	7	0	82	281	407	1	1	A	M	25	19780	3.6	2.9	97	6	35510	2.4	MOVE	11	11/17/21	F007T001
4128	6	11/06/21	08/23/14	06/02/16	7	0	82	281	407	1	1	A	M	25	19780	3.6	2.9	97	6	35510	2.4	MOVE	20	11/26/21	F001T009
4128	6	11/06/21	08/23/14	06/02/16	7	0	82	281	407	1	1	A	M	25	19780	3.6	2.9	97	6	35510	2.4	PREG	75	01/20/22	2SM84	P	9	D		Josh
4128	6	11/06/21	08/23/14	06/02/16	7	0	82	281	407	1	1	A	M	25	19780	3.6	2.9	97	6	35510	2.4	MAST	176	05/01/22	SPLF3LR5
4128	6	11/06/21	08/23/14	06/02/16	7	0	82	281	407	1	1	A	M	25	19780	3.6	2.9	97	6	35510	2.4	MOVE	176	05/01/22	F009T007
4128	6	11/06/21	08/23/14	06/02/16	7	0	82	281	407	1	1	A	M	25	19780	3.6	2.9	97	6	35510	2.4	MOVE	183	05/08/22	F007T009
4128	6	11/06/21	08/23/14	06/02/16	7	0	82	281	407	1	1	A	M	25	19780	3.6	2.9	97	6	35510	2.4	ILLMISC	197	05/22/22	PO26/6
4128	6	11/06/21	08/23/14	06/02/16	7	0	82	281	407	1	1	A	M	25	19780	3.6	2.9	97	6	35510	2.4	MOVE	197	05/22/22	F009T007
4128	6	11/06/21	08/23/14	06/02/16	7	0	82	281	407	1	1	A	M	25	19780	3.6	2.9	97	6	35510	2.4	FOOTRIM	206	05/31/22	C
4128	6	11/06/21	08/23/14	06/02/16	7	0	82	281	407	1	1	A	M	25	19780	3.6	2.9	97	6	35510	2.4	MOVE	207	06/01/22	F007T001
4128	6	11/06/21	08/23/14	06/02/16	7	0	82	281	407	1	1	A	M	25	19780	3.6	2.9	97	6	35510	2.4	PNEU	213	06/07/22	ALB21-3
4128	6	11/06/21	08/23/14	06/02/16	7	0	82	281	407	1	1	A	M	25	19780	3.6	2.9	97	6	35510	2.4	ILLMISC	217	06/11/22	PO29/3
4128	6	11/06/21	08/23/14	06/02/16	7	0	82	281	407	1	1	A	M	25	19780	3.6	2.9	97	6	35510	2.4	MOVE	217	06/11/22	F001T007
4128	6	11/06/21	08/23/14	06/02/16	7	0	82	281	407	1	1	A	M	25	19780	3.6	2.9	97	6	35510	2.4	MOVE	225	06/19/22	F007T001
4128	6	11/06/21	08/23/14	06/02/16	7	0	82	281	407	1	1	A	M	25	19780	3.6	2.9	97	6	35510	2.4	MOVE	233	06/27/22	F020T014
4128	6	11/06/21	08/23/14	06/02/16	7	0	82	281	407	1	1	A	M	25	19780	3.6	2.9	97	6	35510	2.4	DRY	233	06/27/22
4128	6	11/06/21	08/23/14	06/02/16	7	0	82	281	407	1	1	A	M	25	19780	3.6	2.9	97	6	35510	2.4	MOVE	244	07/08/22	F014T013
4128	6	11/06/21	08/23/14	06/02/16	7	0	82	281	407	1	1	A	M	25	19780	3.6	2.9	97	6	35510	2.4	DIED	250	07/14/22	6.63
4130	4	07/07/19	08/24/14	06/22/16	6	2.3	56	283	306	1	1	A	M	31	30020	3.5	2.7	131	0	33650	2.1	DRY	309	05/11/20
4130	4	07/07/19	08/24/14	06/22/16	6	2.3	56	283	306	1	1	A	M	31	30020	3.5	2.7	131	0	33650	2.1	FOOTRIM	310	05/12/20	T
4130	5	06/26/20	08/24/14	06/22/16	6	3.0	46	0	309	2	2	AA	FM	40	24920	3.7	2.9	139	0	36920	1.0	FRESH	0	06/26/20
4130	5	06/26/20	08/24/14	06/22/16	6	3.0	46	0	309	2	2	AA	FM	40	24920	3.7	2.9	139	0	36920	1.0	MOVE	17	07/13/20	F001T009
4130	5	06/26/20	08/24/14	06/22/16	6	3.0	46	0	309	2	2	AA	FM	40	24920	3.7	2.9	139	0	36920	1.0	OPEN	76	09/10/20	7AN463	O	6	D		Ben
4130	5	06/26/20	08/24/14	06/22/16	6	3.0	46	0	309	2	2	AA	FM	40	24920	3.7	2.9	139	0	36920	1.0	PREG	120	10/24/20	7AN556	A	6	C		Ben
4130	5	06/26/20	08/24/14	06/22/16	6	3.0	46	0	309	2	2	AA	FM	40	24920	3.7	2.9	139	0	36920	1.0	XID	134	11/07/20	14130
4130	5	06/26/20	08/24/14	06/22/16	6	3.0	46	0	309	2	2	AA	FM	40	24920	3.7	2.9	139	0	36920	1.0	ABORT	176	12/19/20	CIDR
4130	5	06/26/20	08/24/14	06/22/16	6	3.0	46	0	309	2	2	AA	FM	40	24920	3.7	2.9	139	0	36920	1.0	OPEN	196	01/08/21	151AN1507	O	11	C		Tech# 11
4130	5	06/26/20	08/24/14	06/22/16	6	3.0	46	0	309	2	2	AA	FM	40	24920	3.7	2.9	139	0	36920	1.0	PREG	238	02/19/21	7AN516	P	9	C		Josh
4130	5	06/26/20	08/24/14	06/22/16	6	3.0	46	0	309	2	2	AA	FM	40	24920	3.7	2.9	139	0	36920	1.0	MOVE	336	05/28/21	F009T010
4130	5	06/26/20	08/24/14	06/22/16	6	3.0	46	0	309	2	2	AA	FM	40	24920	3.7	2.9	139	0	36920	1.0	DRY	465	10/04/21
4130	5	06/26/20	08/24/14	06/22/16	6	3.0	46	0	309	2	2	AA	FM	40	24920	3.7	2.9	139	0	36920	1.0	FOOTRIM	466	10/05/21	T
4130	5	06/26/20	08/24/14	06/22/16	6	3.0	46	0	309	2	2	AA	FM	40	24920	3.7	2.9	139	0	36920	1.0	TOCLOSE	500	11/08/21
4130	6	11/13/21	08/24/14	06/22/16	7	3.0	40	267	465	1	1	A	F	0	0	0	0	0	6	33920	0	FRESH	0	11/13/21
4130	6	11/13/21	08/24/14	06/22/16	7	3.0	40	267	465	1	1	A	F	0	0	0	0	0	6	33920	0	MOVE	7	11/20/21	F001T007
4130	6	11/13/21	08/24/14	06/22/16	7	3.0	40	267	465	1	1	A	F	0	0	0	0	0	6	33920	0	DIED	13	11/26/21	EUTH/BLV
4137	4	09/28/19	09/13/14	06/06/16	6	3.4	82	274	354	1	1	A	M	39	26540	2.4	2.7	121	0	23590	0.2	OPEN	75	12/12/19	7H14330	O	6	D		Ben
4137	4	09/28/19	09/13/14	06/06/16	6	3.4	82	274	354	1	1	A	M	39	26540	2.4	2.7	121	0	23590	0.2	OPEN	118	01/24/20	7H12659	O	6	C		Ben
4137	4	09/28/19	09/13/14	06/06/16	6	3.4	82	274	354	1	1	A	M	39	26540	2.4	2.7	121	0	23590	0.2	OPEN	160	03/06/20	507AN510	O	6	C		Ben
4137	4	09/28/19	09/13/14	06/06/16	6	3.4	82	274	354	1	1	A	M	39	26540	2.4	2.7	121	0	23590	0.2	OPEN	184	03/30/20	507AN510	O	6	S		Ben
4137	4	09/28/19	09/13/14	06/06/16	6	3.4	82	274	354	1	1	A	M	39	26540	2.4	2.7	121	0	23590	0.2	PREG	216	05/01/20	7AN449	P	6	2		Ben
4137	4	09/28/19	09/13/14	06/06/16	6	3.4	82	274	354	1	1	A	M	39	26540	2.4	2.7	121	0	23590	0.2	FOOTRIM	255	06/09/20	BR
4137	4	09/28/19	09/13/14	06/06/16	6	3.4	82	274	354	1	1	A	M	39	26540	2.4	2.7	121	0	23590	0.2	FOOTRIM	360	09/22/20	BLRRLR
4137	4	09/28/19	09/13/14	06/06/16	6	3.4	82	274	354	1	1	A	M	39	26540	2.4	2.7	121	0	23590	0.2	DRY	373	10/05/20
4137	4	09/28/19	09/13/14	06/06/16	6	3.4	82	274	354	1	1	A	M	39	26540	2.4	2.7	121	0	23590	0.2	XID	406	11/07/20	14137
4137	4	09/28/19	09/13/14	06/06/16	6	3.4	82	274	354	1	1	A	M	39	26540	2.4	2.7	121	0	23590	0.2	MOVE	478	01/18/21	F006T010
4137	5	01/28/21	09/13/14	06/06/16	6	3.4	115	0	373	1	2	AA	FF	34	26090	3.4	2.8	130	0	29300	0.8	FRESH	0	01/28/21
4137	5	01/28/21	09/13/14	06/06/16	6	3.4	115	0	373	1	2	AA	FF	34	26090	3.4	2.8	130	0	29300	0.8	METR	0	01/28/21	EXC22-1
4137	5	01/28/21	09/13/14	06/06/16	6	3.4	115	0	373	1	2	AA	FF	34	26090	3.4	2.8	130	0	29300	0.8	METR	5	02/02/21	EXC22-2
4137	5	01/28/21	09/13/14	06/06/16	6	3.4	115	0	373	1	2	AA	FF	34	26090	3.4	2.8	130	0	29300	0.8	MOVE	25	02/22/21	F001T009
4137	5	01/28/21	09/13/14	06/06/16	6	3.4	115	0	373	1	2	AA	FF	34	26090	3.4	2.8	130	0	29300	0.8	OPEN	77	04/15/21	7AN516	O	9	D		Josh
4137	5	01/28/21	09/13/14	06/06/16	6	3.4	115	0	373	1	2	AA	FF	34	26090	3.4	2.8	130	0	29300	0.8	RECHK	110	05/18/21	-
4137	5	01/28/21	09/13/14	06/06/16	6	3.4	115	0	373	1	2	AA	FF	34	26090	3.4	2.8	130	0	29300	0.8	RECHK	117	05/25/21	-
4137	5	01/28/21	09/13/14	06/06/16	6	3.4	115	0	373	1	2	AA	FF	34	26090	3.4	2.8	130	0	29300	0.8	OPEN	118	05/26/21	7AN582	O	6	S		Ben
4137	5	01/28/21	09/13/14	06/06/16	6	3.4	115	0	373	1	2	AA	FF	34	26090	3.4	2.8	130	0	29300	0.8	PREG	162	07/09/21	7AN556	A	9	C		Josh
4137	5	01/28/21	09/13/14	06/06/16	6	3.4	115	0	373	1	2	AA	FF	34	26090	3.4	2.8	130	0	29300	0.8	ABORT	219	09/04/21	CIDR
4137	5	01/28/21	09/13/14	06/06/16	6	3.4	115	0	373	1	2	AA	FF	34	26090	3.4	2.8	130	0	29300	0.8	OPEN	239	09/24/21	614H15274	O	9	C		Josh
4137	5	01/28/21	09/13/14	06/06/16	6	3.4	115	0	373	1	2	AA	FF	34	26090	3.4	2.8	130	0	29300	0.8	PREG	274	10/29/21	2SM84	P	6	2		Ben
4137	5	01/28/21	09/13/14	06/06/16	6	3.4	115	0	373	1	2	AA	FF	34	26090	3.4	2.8	130	0	29300	0.8	FOOTRIM	306	11/30/21	RFBRBL
4137	5	01/28/21	09/13/14	06/06/16	6	3.4	115	0	373	1	2	AA	FF	34	26090	3.4	2.8	130	0	29300	0.8	DRY	424	03/28/22
4137	5	01/28/21	09/13/14	06/06/16	6	3.4	115	0	373	1	2	AA	FF	34	26090	3.4	2.8	130	0	29300	0.8	TOCLOSE	529	07/11/22
4137	6	08/04/22	09/13/14	06/06/16	7	3.4	129	279	424	3	1	A	M	0	0	0	0	0	6	31040	0	FRESH	0	08/04/22
4137	6	08/04/22	09/13/14	06/06/16	7	3.4	129	279	424	3	1	A	M	0	0	0	0	0	6	31040	0	KETOSIS	4	08/08/22	IVDXT
4137	6	08/04/22	09/13/14	06/06/16	7	3.4	129	279	424	3	1	A	M	0	0	0	0	0	6	31040	0	MF	6	08/10/22	CMPK
4137	6	08/04/22	09/13/14	06/06/16	7	3.4	129	279	424	3	1	A	M	0	0	0	0	0	6	31040	0	DIED	6	08/10/22	MILK FEV
4139	3	03/15/19	09/15/14	07/11/16	6	4.2	60	288	303	1	1	A	F	19	22240	3.4	3.5	141	0	40410	1.1	DRY	304	01/13/20
4139	3	03/15/19	09/15/14	07/11/16	6	4.2	60	288	303	1	1	A	F	19	22240	3.4	3.5	141	0	40410	1.1	FOOTRIM	314	01/23/20	T
4139	4	03/14/20	09/15/14	07/11/16	6	6.7	61	289	304	1	1	A	M	18	25790	4.1	3.0	181	0	31450	0.4	FRESH	0	03/14/20
4139	4	03/14/20	09/15/14	07/11/16	6	6.7	61	289	304	1	1	A	M	18	25790	4.1	3.0	181	0	31450	0.4	RP	2	03/16/20	RP
4139	4	03/14/20	09/15/14	07/11/16	6	6.7	61	289	304	1	1	A	M	18	25790	4.1	3.0	181	0	31450	0.4	OPEN	75	05/28/20	14H14698	O	6	D		Ben
4139	4	03/14/20	09/15/14	07/11/16	6	6.7	61	289	304	1	1	A	M	18	25790	4.1	3.0	181	0	31450	0.4	OPEN	111	07/03/20	14H14464	O	6	2		Ben
4139	4	03/14/20	09/15/14	07/11/16	6	6.7	61	289	304	1	1	A	M	18	25790	4.1	3.0	181	0	31450	0.4	PREG	146	08/07/20	7H14160	P	6	2		Ben
4139	4	03/14/20	09/15/14	07/11/16	6	6.7	61	289	304	1	1	A	M	18	25790	4.1	3.0	181	0	31450	0.4	XID	238	11/07/20	14139
4139	4	03/14/20	09/15/14	07/11/16	6	6.7	61	289	304	1	1	A	M	18	25790	4.1	3.0	181	0	31450	0.4	DRY	323	01/31/21
4139	4	03/14/20	09/15/14	07/11/16	6	6.7	61	289	304	1	1	A	M	18	25790	4.1	3.0	181	0	31450	0.4	MOVE	408	04/26/21	F020T013
4139	5	05/12/21	09/15/14	07/11/16	7	6.7	101	0	323	1	1	A	F	21	25970	3.8	2.7	159	8	35050	0.4	FRESH	0	05/12/21
4139	5	05/12/21	09/15/14	07/11/16	7	6.7	101	0	323	1	1	A	F	21	25970	3.8	2.7	159	8	35050	0.4	MOVE	26	06/07/21	F001T009
4139	5	05/12/21	09/15/14	07/11/16	7	6.7	101	0	323	1	1	A	F	21	25970	3.8	2.7	159	8	35050	0.4	PREG	78	07/29/21	151AN1551	A	9	D		Josh
4139	5	05/12/21	09/15/14	07/11/16	7	6.7	101	0	323	1	1	A	F	21	25970	3.8	2.7	159	8	35050	0.4	ABORT	134	09/23/21	56 DAYS
4139	5	05/12/21	09/15/14	07/11/16	7	6.7	101	0	323	1	1	A	F	21	25970	3.8	2.7	159	8	35050	0.4	OPEN	142	10/01/21	7AN575	O	9	L		Josh
4139	5	05/12/21	09/15/14	07/11/16	7	6.7	101	0	323	1	1	A	F	21	25970	3.8	2.7	159	8	35050	0.4	MOVE	177	11/05/21	F007T009
4139	5	05/12/21	09/15/14	07/11/16	7	6.7	101	0	323	1	1	A	F	21	25970	3.8	2.7	159	8	35050	0.4	MOVE	177	11/05/21	F009T007
4139	5	05/12/21	09/15/14	07/11/16	7	6.7	101	0	323	1	1	A	F	21	25970	3.8	2.7	159	8	35050	0.4	PREG	184	11/12/21	7AN476	A	6	C		Ben
4139	5	05/12/21	09/15/14	07/11/16	7	6.7	101	0	323	1	1	A	F	21	25970	3.8	2.7	159	8	35050	0.4	MOVE	186	11/14/21	F009T001
4139	5	05/12/21	09/15/14	07/11/16	7	6.7	101	0	323	1	1	A	F	21	25970	3.8	2.7	159	8	35050	0.4	MAST	189	11/17/21	CSPALL5
4139	5	05/12/21	09/15/14	07/11/16	7	6.7	101	0	323	1	1	A	F	21	25970	3.8	2.7	159	8	35050	0.4	MOVE	190	11/18/21	F001T007
4139	5	05/12/21	09/15/14	07/11/16	7	6.7	101	0	323	1	1	A	F	21	25970	3.8	2.7	159	8	35050	0.4	RECHK	216	12/14/21	GNRH
4139	5	05/12/21	09/15/14	07/11/16	7	6.7	101	0	323	1	1	A	F	21	25970	3.8	2.7	159	8	35050	0.4	ABORT	241	01/08/22	57 DAYS
4139	5	05/12/21	09/15/14	07/11/16	7	6.7	101	0	323	1	1	A	F	21	25970	3.8	2.7	159	8	35050	0.4	SOLD	267	02/03/22	DCAR8
[truncated: 41,012 more rows]
