# Supplementary material for: DairyCoPilot—Automated data compilation and analysis tools for DairyComp data assets
Source: PLoS One. 2024 Apr 18;19(4):e0297827. doi: 10.1371/journal.pone.0297827 (PMC11025776; doi:10.1371/journal.pone.0297827)
Supplement: S2 Dataset — Herd data cleaned CSV data using DairyCoPilot tool. (CSV) [file pone.0297827.s003.csv]

ID	LACT	FDAT	BDAT	FCDAT	RC	DRYLG	DDRY	PDCC	PDIM	EASE	CNUM	CLIVE	CSEX	FTDIM	FSTPJ	FSTBF	FSTPR	PEAKM	DCAR	PR305	LOG1	FOOTRIM_1_Date	FOOTRIM_1_Remark	FRESH_1_Date	FRESH_1_Remark	LAME_1_Date	LAME_1_Remark	KETOSIS_1_Date	KETOSIS_1_Remark	ILLMISC_1_Date	ILLMISC_1_Remark	MAST_1_Date	MAST_1_Remark	FOOTRIM_2_Date	FOOTRIM_2_Remark	FOOTRIM_3_Date	FOOTRIM_3_Remark	MAST_2_Date	MAST_2_Remark	RP_1_Date	RP_1_Remark	METR_1_Date	METR_1_Remark	KETOSIS_2_Date	KETOSIS_2_Remark	KETOSIS_3_Date	KETOSIS_3_Remark	ABORT_1_Date	ABORT_1_Remark
87	9	2020-10-17	2010-07-16	2012-08-15	7	2.4	54	282	309	1	1	A	M	18	21040	4.6	2.9	99	3	26460	0.4	NA	NA	2020-10-17	NA_NA_NA	NA	NA	2020-10-17	NA_NA_NA	2020-10-23	SALMEX22_NA_NA	2020-11-07	RFRR5SP_NA_NA	NA	NA	NA	NA	NA	NA	NA	NA	NA	NA	NA	NA	NA	NA	NA	NA
1015	9	2021-09-06	2011-02-11	2012-12-22	7	7.7	49	277	304	1	1	A	M	NA	NA	NA	NA	NA	11	28580	NA	NA	NA	2021-09-06	NA_NA_NA	NA	NA	NA	NA	NA	NA	NA	NA	NA	NA	NA	NA	NA	NA	NA	NA	NA	NA	NA	NA	NA	NA	NA	NA
1023	9	2021-09-20	2011-02-21	2013-02-02	6	5.8	70	270	277	1	1	A	M	16	25470	3.9	2.7	130	NA	22520	0.4	2022-03-22	D_NA_NA	2021-09-20	NA_NA_NA	2022-07-13	BLABLR_NA_NA	2021-09-27	NA_NA_NA	NA	NA	NA	NA	NA	NA	NA	NA	NA	NA	NA	NA	NA	NA	NA	NA	NA	NA	NA	NA
1023	10	2022-09-15	2011-02-21	2013-02-02	2	5.8	59	280	301	1	1	A	M	NA	NA	NA	NA	NA	NA	29680	NA	2022-09-16	T_NA_NA	2022-09-15	NA_NA_NA	NA	NA	2022-09-18	NA_NA_NA	NA	NA	NA	NA	NA	NA	NA	NA	NA	NA	NA	NA	NA	NA	2022-09-21	IVDXT_NA_NA	2022-09-28	IVDXT_NA_NA	NA	NA
1037	8	2021-01-06	2011-03-18	2013-03-21	7	7	58	286	305	1	1	A	M	28	22810	4.9	2.8	102	3	26890	0.1	NA	NA	2021-01-06	NA_NA_NA	NA	NA	NA	NA	NA	NA	2021-01-11	PO20/4_NA_NA	NA	NA	NA	NA	NA	NA	NA	NA	NA	NA	NA	NA	NA	NA	NA	NA
1170	8	2021-03-15	2011-12-29	2014-02-13	6	3.1	56	284	309	1	1	A	F	23	22730	5	3.3	102	NA	20660	0.1	2022-01-29	T_NA_NA	2021-03-15	NA_NA_NA	NA	NA	NA	NA	NA	NA	NA	NA	NA	NA	NA	NA	NA	NA	NA	NA	NA	NA	NA	NA	NA	NA	NA	NA
1170	9	2022-03-19	2011-12-29	2014-02-13	7	3.1	61	289	308	1	1	A	M	18	24510	6.6	3.3	88	4	22560	0.1	NA	NA	2022-03-19	NA_NA_NA	NA	NA	NA	NA	2022-06-05	GUTIVCAL_NA_NA	2022-07-11	SPRR5_NA_NA	NA	NA	NA	NA	NA	NA	NA	NA	NA	NA	NA	NA	NA	NA	NA	NA
2037	7	2021-06-13	2012-04-08	2014-01-29	7	2.4	55	282	375	2	1	A	M	24	13970	4.4	2.5	19	6	30580	3.8	NA	NA	2021-06-13	NA_NA_NA	NA	NA	NA	NA	NA	NA	NA	NA	NA	NA	NA	NA	NA	NA	NA	NA	NA	NA	NA	NA	NA	NA	NA	NA
2049	7	2021-05-31	2012-05-15	2014-05-01	7	5	42	269	383	1	2	AA	MM	37	25890	3.4	2.5	105	7	26550	6.4	2021-06-09	ABBLRF_NA_NA	2021-05-31	NA_NA_NA	NA	NA	NA	NA	NA	NA	NA	NA	NA	NA	NA	NA	NA	NA	NA	NA	NA	NA	NA	NA	NA	NA	NA	NA
2113	7	2021-07-18	2012-10-23	2014-07-22	7	5.8	13	240	386	1	2	DD	MM	NA	NA	NA	NA	NA	8	25350	NA	NA	NA	2021-07-18	NA_NA_NA	NA	NA	NA	NA	NA	NA	NA	NA	NA	NA	NA	NA	NA	NA	NA	NA	NA	NA	NA	NA	NA	NA	NA	NA
2116	7	2020-12-10	2012-10-27	2014-09-30	7	2.7	59	287	303	1	1	A	F	27	28630	3.7	2.9	159	4	32400	1.8	NA	NA	2020-12-10	NA_NA_NA	NA	NA	NA	NA	NA	NA	2021-06-08	SPRR5_NA_NA	NA	NA	NA	NA	NA	NA	NA	NA	NA	NA	NA	NA	NA	NA	NA	NA
2123	7	2021-11-07	2012-11-07	2014-09-01	7	4.4	83	275	353	1	1	A	M	NA	NA	NA	NA	NA	5	32780	NA	NA	NA	2021-11-07	NA_NA_NA	NA	NA	NA	NA	NA	NA	NA	NA	NA	NA	NA	NA	NA	NA	NA	NA	NA	NA	NA	NA	NA	NA	NA	NA
2125	6	2021-01-06	2012-11-07	2015-01-10	6	4.5	86	285	345	1	1	A	M	28	25630	5.6	2.6	136	NA	29670	2.3	2021-09-24	RF ABBL_NA_NA	2021-01-06	NA_NA_NA	NA	NA	NA	NA	NA	NA	2021-04-13	SPRF5_NA_NA	2021-11-21	T_NA_NA	NA	NA	NA	NA	NA	NA	NA	NA	NA	NA	NA	NA	NA	NA
2125	7	2021-12-30	2012-11-07	2015-01-10	7	4.5	52	280	306	1	1	A	M	NA	NA	NA	NA	NA	3	31380	NA	NA	NA	2021-12-30	NA_NA_NA	NA	NA	NA	NA	NA	NA	NA	NA	NA	NA	NA	NA	NA	NA	NA	NA	NA	NA	NA	NA	NA	NA	NA	NA
2131	7	2021-07-29	2012-11-21	2014-10-12	7	5.5	24	0	350	1	1	A	M	34	19450	5.7	3.3	91	5	31420	6.6	NA	NA	2021-07-29	NA_NA_NA	NA	NA	NA	NA	NA	NA	2021-10-13	SPLFR/23_NA_NA	NA	NA	NA	NA	2021-11-14	CSPALL5_NA_NA	NA	NA	NA	NA	NA	NA	NA	NA	2021-12-04	51 DAYS_NA_NA
2144	7	2021-03-04	2012-12-08	2014-11-10	7	0	59	279	402	1	1	A	F	34	20760	4.4	2.9	108	5	23460	2.1	NA	NA	2021-03-04	NA_NA_NA	NA	NA	2021-03-07	NA_NA_NA	NA	NA	NA	NA	NA	NA	NA	NA	NA	NA	NA	NA	NA	NA	NA	NA	NA	NA	NA	NA
2159	7	2021-05-03	2012-12-29	2014-12-16	6	0.4	56	0	387	1	1	A	F	30	25670	4.2	2.6	140	NA	26940	0.1	2022-03-22	DD_NA_NA	2021-05-03	NA_NA_NA	NA	NA	2021-05-06	NA_NA_NA	NA	NA	NA	NA	2022-07-27	T_NA_NA	NA	NA	NA	NA	NA	NA	NA	NA	2021-05-14	NA_NA_NA	NA	NA	2021-09-11	CIDR_NA_NA
2159	8	2022-09-21	2012-12-29	2014-12-16	2	0.4	58	285	448	1	1	A	M	14	22500	3.8	3.2	76	NA	33280	2.2	NA	NA	2022-09-21	NA_NA_NA	NA	NA	2022-09-26	NA_NA_NA	NA	NA	NA	NA	NA	NA	NA	NA	NA	NA	NA	NA	NA	NA	NA	NA	NA	NA	NA	NA
3020	7	2021-01-28	2013-01-30	2014-12-24	7	3.2	52	279	342	1	1	A	M	34	26220	4.6	2.9	146	1	32560	0.3	NA	NA	2021-01-28	NA_NA_NA	NA	NA	NA	NA	NA	NA	NA	NA	NA	NA	NA	NA	NA	NA	NA	NA	NA	NA	NA	NA	NA	NA	NA	NA
3023	6	2021-05-22	2013-02-01	2015-03-04	6	2	61	288	350	1	1	A	M	11	27800	4.8	3.2	119	NA	32610	1.1	2022-05-03	T_NA_NA	2021-05-22	NA_NA_NA	NA	NA	NA	NA	NA	NA	NA	NA	NA	NA	NA	NA	NA	NA	NA	NA	NA	NA	NA	NA	NA	NA	NA	NA
3023	7	2022-06-22	2013-02-01	2015-03-04	4	2	58	285	338	1	1	A	M	14	27920	4.6	3	142	NA	32600	0.2	NA	NA	2022-06-22	NA_NA_NA	NA	NA	2022-06-29	NA_NA_NA	NA	NA	2022-08-16	SPRR5_NA_NA	NA	NA	NA	NA	NA	NA	NA	NA	NA	NA	NA	NA	NA	NA	NA	NA
3049	6	2021-03-13	2013-03-24	2015-01-20	7	7.1	54	0	535	1	1	A	M	25	24530	4.7	2.8	126	8	33780	2	NA	NA	2021-03-13	NA_NA_NA	NA	NA	2021-03-20	NA_NA_NA	NA	NA	NA	NA	NA	NA	NA	NA	NA	NA	NA	NA	NA	NA	NA	NA	NA	NA	2021-12-11	57 DAYS_NA_NA
3057	7	2021-08-24	2013-04-28	2015-05-27	6	6.8	50	278	306	1	1	A	F	43	29950	3.6	2.6	125	NA	33150	6.3	2022-05-31	LRABBL_NA_NA	2021-08-24	NA_NA_NA	NA	NA	2021-09-02	IVDXT_NA_NA	NA	NA	2021-08-24	CSPLRRR5_NA_NA	2022-06-29	T_NA_NA	NA	NA	2021-11-06	SPLFLR3_NA_NA	NA	NA	NA	NA	NA	NA	NA	NA	NA	NA
3057	8	2022-08-18	2013-04-28	2015-05-27	2	6.8	52	280	307	1	1	A	M	13	22790	5	2.9	115	NA	33070	5	NA	NA	2022-08-18	NA_NA_NA	NA	NA	NA	NA	NA	NA	NA	NA	NA	NA	NA	NA	NA	NA	NA	NA	NA	NA	NA	NA	NA	NA	NA	NA
3072	6	2021-02-16	2013-05-26	2015-05-26	6	5	99	277	333	1	2	AA	FF	15	22170	4.8	3.1	111	NA	26230	6	2021-12-29	T_NA_NA	2021-02-16	NA_NA_NA	NA	NA	2021-02-23	NA_NA_NA	NA	NA	NA	NA	NA	NA	NA	NA	NA	NA	NA	NA	2021-02-18	EXC30-1_NA_NA	NA	NA	NA	NA	NA	NA
3072	7	2022-02-14	2013-05-26	2015-05-26	5	5	56	284	307	1	1	A	M	16	26880	6	2.9	115	NA	25430	2.2	NA	NA	2022-02-14	NA_NA_NA	NA	NA	NA	NA	NA	NA	2022-08-12	CSPLF5LR_NA_NA	NA	NA	NA	NA	NA	NA	NA	NA	NA	NA	NA	NA	NA	NA	NA	NA
3073	6	2021-03-08	2013-05-26	2015-03-07	6	2.4	49	283	499	1	1	A	M	30	22260	3.8	2.8	130	NA	33530	0.8	2021-09-24	T_NA_NA	2021-03-08	NA_NA_NA	NA	NA	2021-03-11	NA_NA_NA	NA	NA	NA	NA	2022-02-25	T_NA_NA	NA	NA	NA	NA	NA	NA	NA	NA	NA	NA	NA	NA	NA	NA
3073	7	2022-04-12	2013-05-26	2015-03-07	1	2.4	57	284	343	1	1	A	M	22	26620	3.8	2.9	139	NA	32190	0.3	NA	NA	2022-04-12	NA_NA_NA	NA	NA	NA	NA	NA	NA	NA	NA	NA	NA	NA	NA	NA	NA	NA	NA	NA	NA	NA	NA	NA	NA	NA	NA
3074	6	2020-11-22	2013-05-26	2015-05-26	7	4	62	289	383	1	1	A	M	10	23110	4.5	2.8	102	10	35520	0.1	NA	NA	2020-11-22	NA_NA_NA	NA	NA	NA	NA	NA	NA	NA	NA	NA	NA	NA	NA	NA	NA	NA	NA	NA	NA	NA	NA	NA	NA	NA	NA
3088	6	2020-10-15	2013-07-15	2015-07-27	6	1.5	52	279	374	1	1	A	M	20	23030	3.9	3	128	NA	35640	0.8	2021-11-03	T_NA_NA	2020-10-15	NA_NA_NA	NA	NA	NA	NA	NA	NA	NA	NA	NA	NA	NA	NA	NA	NA	NA	NA	2020-10-21	P[O4/20_NA_NA	NA	NA	NA	NA	NA	NA
3088	7	2021-12-18	2013-07-15	2015-07-27	7	1.5	54	281	375	1	1	A	M	18	24660	3.3	2.8	125	10	31670	2.4	NA	NA	2021-12-18	NA_NA_NA	NA	NA	NA	NA	NA	NA	NA	NA	NA	NA	NA	NA	NA	NA	NA	NA	NA	NA	NA	NA	NA	NA	NA	NA
3103	6	2021-04-23	2013-07-22	2015-04-27	6	2.8	53	281	378	1	1	A	M	12	23080	3.4	3.4	134	NA	34660	3.8	2022-05-18	T_NA_NA	2021-04-23	NA_NA_NA	NA	NA	2021-04-28	NA_NA_NA	NA	NA	NA	NA	NA	NA	NA	NA	NA	NA	NA	NA	NA	NA	NA	NA	NA	NA	NA	NA
3103	7	2022-07-03	2013-07-22	2015-04-27	4	2.8	48	275	388	1	1	A	M	31	23710	3.1	3	102	NA	31800	4.1	2022-07-13	T_NA_NA	2022-07-03	NA_NA_NA	NA	NA	NA	NA	NA	NA	2022-07-05	SPLF5_NA_NA	NA	NA	NA	NA	NA	NA	NA	NA	NA	NA	NA	NA	NA	NA	NA	NA
3106	6	2020-11-28	2013-07-28	2015-09-15	6	8.6	54	281	374	1	1	A	F	39	28040	4.4	3	156	NA	42070	3	2021-10-05	T_NA_NA	2020-11-28	NA_NA_NA	NA	NA	NA	NA	NA	NA	NA	NA	NA	NA	NA	NA	NA	NA	NA	NA	NA	NA	NA	NA	NA	NA	NA	NA
3106	7	2021-11-20	2013-07-28	2015-09-15	5	8.6	54	282	303	1	1	A	M	11	26430	4.3	3.4	116	NA	33080	5.5	NA	NA	2021-11-20	NA_NA_NA	NA	NA	NA	NA	NA	NA	2021-12-04	SPLRR/25_NA_NA	NA	NA	NA	NA	2022-01-17	SPL/2RR5_NA_NA	NA	NA	NA	NA	NA	NA	NA	NA	NA	NA
3142	6	2021-02-23	2013-10-13	2015-09-14	7	5.8	134	283	352	1	1	A	F	8	23220	4.7	3	117	4	27480	1.5	2021-12-15	RRU_NA_NA	2021-02-23	NA_NA_NA	NA	NA	NA	NA	NA	NA	NA	NA	NA	NA	NA	NA	NA	NA	NA	NA	NA	NA	NA	NA	NA	NA	NA	NA
3146	5	2020-11-14	2013-10-16	2015-10-01	6	3.8	89	281	382	1	1	A	M	18	23470	4.2	2.6	142	NA	29030	8	2021-07-12	LRAB_NA_NA	2020-11-14	NA_NA_NA	NA	NA	NA	NA	NA	NA	NA	NA	2021-12-15	T_NA_NA	NA	NA	NA	NA	NA	NA	NA	NA	NA	NA	NA	NA	NA	NA
3146	6	2022-01-24	2013-10-16	2015-10-01	1	3.8	49	0	387	1	1	A	M	9	27030	4.6	3.1	144	NA	34240	2.1	NA	NA	2022-01-24	NA_NA_NA	NA	NA	NA	NA	NA	NA	NA	NA	NA	NA	NA	NA	NA	NA	NA	NA	NA	NA	NA	NA	NA	NA	2022-06-04	51 DAYS_NA_NA
3150	7	2021-08-14	2013-10-25	2015-09-30	7	3.4	96	281	308	1	1	A	M	NA	NA	NA	NA	NA	11	26330	NA	NA	NA	2021-08-14	NA_NA_NA	NA	NA	NA	NA	NA	NA	NA	NA	NA	NA	NA	NA	NA	NA	NA	NA	NA	NA	NA	NA	NA	NA	NA	NA
3152	5	2020-11-14	2013-10-30	2015-12-26	6	0	54	282	307	1	1	A	M	18	25070	3.2	3.2	140	NA	34070	0.1	2021-10-19	T_NA_NA	2020-11-14	NA_NA_NA	NA	NA	2021-08-17	IV_NA_NA	NA	NA	NA	NA	NA	NA	NA	NA	NA	NA	NA	NA	NA	NA	NA	NA	NA	NA	NA	NA
3152	6	2021-12-12	2013-10-30	2015-12-26	5	0	55	282	338	1	1	A	M	24	23110	4.5	2.9	155	NA	34960	0.2	NA	NA	2021-12-12	NA_NA_NA	NA	NA	NA	NA	NA	NA	NA	NA	NA	NA	NA	NA	NA	NA	2021-12-13	UNK_NA_NA	NA	NA	NA	NA	NA	NA	NA	NA
3153	6	2021-03-25	2013-11-01	2015-11-05	7	3	59	280	302	1	1	A	M	13	22900	4.4	3.1	93	10	26430	1.8	NA	NA	2021-03-25	NA_NA_NA	NA	NA	NA	NA	NA	NA	NA	NA	NA	NA	NA	NA	NA	NA	NA	NA	NA	NA	NA	NA	NA	NA	NA	NA
3156	6	2021-04-17	2013-11-15	2015-09-15	7	3.4	54	281	379	1	1	A	M	18	23380	4.2	3.2	118	4	28740	4.9	2021-09-24	T_NA_NA	2021-04-17	NA_NA_NA	NA	NA	NA	NA	NA	NA	2021-06-14	SPLR5_NA_NA	2021-12-15	T_NA_NA	2021-12-29	T_NA_NA	NA	NA	NA	NA	NA	NA	NA	NA	NA	NA	NA	NA
3160	6	2021-01-14	2013-11-26	2015-11-10	7	1.3	52	279	343	1	1	A	M	NA	NA	NA	NA	NA	6	31570	NA	NA	NA	2021-01-14	NA_NA_NA	NA	NA	NA	NA	NA	NA	NA	NA	NA	NA	NA	NA	NA	NA	NA	NA	NA	NA	NA	NA	NA	NA	NA	NA
3161	6	2020-11-17	2013-11-26	2015-09-15	6	2.3	57	285	305	1	1	A	F	15	20550	4.3	3	96	NA	23680	0.1	2021-11-03	T_NA_NA	2020-11-17	NA_NA_NA	NA	NA	NA	NA	2021-03-26	GI_NA_NA	NA	NA	NA	NA	NA	NA	NA	NA	NA	NA	NA	NA	NA	NA	NA	NA	NA	NA
3161	7	2021-12-14	2013-11-26	2015-09-15	1	2.3	50	277	342	1	1	A	M	22	23160	5.2	2.4	105	NA	24260	1.7	NA	NA	2021-12-14	NA_NA_NA	NA	NA	2021-12-21	NA_NA_NA	NA	NA	NA	NA	NA	NA	NA	NA	NA	NA	NA	NA	NA	NA	NA	NA	NA	NA	NA	NA
3172	6	2022-01-30	2013-12-28	2015-10-10	5	0	83	282	436	1	1	A	M	31	23160	4.2	2.5	119	NA	29440	4	NA	NA	2022-01-30	NA_NA_NA	2022-09-10	RRUBL_NA_NA	2022-02-07	NA_NA_NA	NA	NA	NA	NA	NA	NA	NA	NA	NA	NA	NA	NA	NA	NA	NA	NA	NA	NA	NA	NA
4003	6	2021-08-27	2014-01-01	2015-11-04	7	4	74	287	367	1	1	A	M	40	21420	3.6	3.2	80	11	31320	0.8	NA	NA	2021-08-27	NA_NA_NA	NA	NA	NA	NA	NA	NA	NA	NA	NA	NA	NA	NA	NA	NA	NA	NA	NA	NA	NA	NA	NA	NA	NA	NA
4016	6	2021-09-07	2014-01-30	2015-11-18	7	5.4	43	0	340	2	1	A	M	29	24720	4	2.7	115	1	24190	8.3	NA	NA	2021-09-07	NA_NA_NA	NA	NA	NA	NA	NA	NA	2021-10-09	SPL/2RF5_NA_NA	NA	NA	NA	NA	2021-11-08	CSPRF5_NA_NA	NA	NA	NA	NA	NA	NA	NA	NA	2022-01-02	39 DAYS_NA_NA
4022	6	2020-11-19	2014-02-13	2015-12-23	7	1.6	52	280	305	1	1	A	F	13	23220	4.4	2.7	133	4	36670	0.3	NA	NA	2020-11-19	NA_NA_NA	NA	NA	NA	NA	NA	NA	NA	NA	NA	NA	NA	NA	NA	NA	NA	NA	NA	NA	NA	NA	NA	NA	NA	NA
4028	6	2021-07-08	2014-02-27	2015-12-26	6	7.8	52	280	307	1	1	A	M	27	22570	6.3	2.5	102	NA	31560	6	2022-05-18	T_NA_NA	2021-07-08	NA_NA_NA	NA	NA	2021-07-15	NA_NA_NA	NA	NA	2021-10-26	CSPRFLR5_NA_NA	NA	NA	NA	NA	NA	NA	NA	NA	NA	NA	NA	NA	NA	NA	NA	NA
4028	7	2022-09-06	2014-02-27	2015-12-26	2	7.8	120	270	305	1	2	AD	MM	29	21820	6.1	2.4	80	NA	24950	6.5	NA	NA	2022-09-06	NA_NA_NA	NA	NA	2022-09-09	NA_NA_NA	NA	NA	NA	NA	NA	NA	NA	NA	NA	NA	NA	NA	NA	NA	NA	NA	NA	NA	NA	NA
4034	6	2021-11-23	2014-03-06	2015-12-17	6	3.6	57	284	458	1	1	A	F	8	24900	5.2	3.5	147	NA	38180	4.4	2022-10-04	T_NA_NA	2021-11-23	NA_NA_NA	NA	NA	2021-11-30	NA_NA_NA	NA	NA	NA	NA	NA	NA	NA	NA	NA	NA	NA	NA	NA	NA	NA	NA	NA	NA	NA	NA
4035	6	2021-01-08	2014-03-06	2015-12-30	6	4.1	88	281	271	1	1	A	F	26	24490	5.8	3	142	NA	25330	2.1	2021-11-21	T_NA_NA	2021-01-08	NA_NA_NA	NA	NA	NA	NA	NA	NA	2021-07-17	SPLRRFLF_NA_NA	NA	NA	NA	NA	NA	NA	NA	NA	NA	NA	NA	NA	NA	NA	NA	NA
4035	7	2022-01-02	2014-03-06	2015-12-30	7	4.1	55	283	304	1	1	A	M	31	26560	5.4	2.7	111	10	26200	0.1	NA	NA	2022-01-02	NA_NA_NA	NA	NA	NA	NA	NA	NA	NA	NA	NA	NA	NA	NA	NA	NA	NA	NA	NA	NA	NA	NA	NA	NA	NA	NA
4041	6	2021-01-07	2014-03-13	2015-12-28	7	4.8	52	280	306	1	1	A	F	27	29270	4.3	2.8	153	7	35460	0.1	NA	NA	2021-01-07	NA_NA_NA	NA	NA	NA	NA	NA	NA	NA	NA	NA	NA	NA	NA	NA	NA	NA	NA	NA	NA	NA	NA	NA	NA	NA	NA
4047	6	2021-02-14	2014-03-06	2016-02-24	6	2.8	48	275	351	1	2	AA	MM	17	22250	3.8	3	143	NA	34960	0.1	2022-03-09	T_NA_NA	2021-02-14	NA_NA_NA	NA	NA	NA	NA	NA	NA	NA	NA	NA	NA	NA	NA	NA	NA	2021-02-16	NA_NA_NA	2021-02-21	PO20-4_NA_NA	NA	NA	NA	NA	NA	NA
4047	7	2022-04-27	2014-03-06	2016-02-24	5	2.8	51	278	386	1	1	A	M	7	25860	5.4	3.5	167	NA	35330	1.5	NA	NA	2022-04-27	NA_NA_NA	NA	NA	NA	NA	NA	NA	NA	NA	NA	NA	NA	NA	NA	NA	NA	NA	NA	NA	NA	NA	NA	NA	NA	NA
4057	6	2021-12-01	2014-04-29	2016-02-14	7	0	79	271	383	1	1	A	M	35	27730	3.8	2.5	143	1	30090	1.4	2022-07-13	T_NA_NA	2021-12-01	NA_NA_NA	NA	NA	2021-12-04	NA_NA_NA	NA	NA	NA	NA	NA	NA	NA	NA	NA	NA	NA	NA	NA	NA	NA	NA	NA	NA	NA	NA
4061	5	2021-01-30	2014-05-02	2016-04-10	6	0	47	276	325	1	1	A	M	32	29370	4.4	2.8	135	NA	29420	3.8	2021-06-28	T_NA_NA	2021-01-30	NA_NA_NA	NA	NA	NA	NA	NA	NA	2021-02-17	SPLRRR3_NA_NA	2021-11-30	ULRBL_NA_NA	NA	NA	NA	NA	NA	NA	NA	NA	NA	NA	NA	NA	NA	NA
4061	6	2022-01-13	2014-05-02	2016-04-10	1	0	45	273	303	1	1	A	M	20	27610	4.5	2.9	127	NA	29930	5.4	NA	NA	2022-01-13	NA_NA_NA	NA	NA	NA	NA	NA	NA	2022-03-17	SPLRRR/5_NA_NA	NA	NA	NA	NA	NA	NA	NA	NA	NA	NA	NA	NA	NA	NA	NA	NA
4063	5	2021-06-10	2014-05-06	2016-11-21	6	4.1	38	265	339	1	2	AA	MM	27	24870	3.1	2.6	140	NA	32250	1.2	2022-05-03	T_NA_NA	2021-06-10	NA_NA_NA	NA	NA	2021-06-15	PO25.5_NA_NA	NA	NA	2021-08-12	CSPRF8_NA_NA	2022-05-18	T_NA_NA	NA	NA	2021-09-09	SPLR5_NA_NA	2021-06-13	TWINS_NA_NA	NA	NA	NA	NA	NA	NA	NA	NA
4063	6	2022-07-04	2014-05-06	2016-11-21	4	4.1	49	276	340	3	1	A	M	30	28080	3.9	2.7	151	NA	32570	5	NA	NA	2022-07-04	NA_NA_NA	NA	NA	2022-07-07	NA_NA_NA	NA	NA	NA	NA	NA	NA	NA	NA	NA	NA	NA	NA	NA	NA	NA	NA	NA	NA	NA	NA
4065	5	2021-04-17	2014-05-12	2016-05-01	7	5	61	275	433	1	1	A	F	46	19600	5.1	2.4	117	1	26830	1	NA	NA	2021-04-17	NA_NA_NA	NA	NA	2021-05-01	PO25-4_NA_NA	NA	NA	NA	NA	NA	NA	NA	NA	NA	NA	NA	NA	NA	NA	2021-06-11	DXT_NA_NA	NA	NA	NA	NA
4066	6	2021-08-06	2014-05-14	2016-02-27	7	4.5	53	281	306	1	1	A	M	26	23150	4.6	2.6	137	3	27630	0.9	2021-08-10	URR_NA_NA	2021-08-06	NA_NA_NA	NA	NA	NA	NA	NA	NA	NA	NA	NA	NA	NA	NA	NA	NA	NA	NA	NA	NA	NA	NA	NA	NA	NA	NA
4070	6	2021-05-05	2014-05-22	2016-02-13	6	1.7	51	280	404	1	2	AA	FM	28	22820	3.9	2.8	140	1	31570	2.4	2022-01-29	DD_NA_NA	2021-05-05	NA_NA_NA	NA	NA	NA	NA	NA	NA	2021-10-13	SPRR3_NA_NA	2022-04-21	DD_NA_NA	NA	NA	NA	NA	NA	NA	NA	NA	NA	NA	NA	NA	NA	NA
4070	7	2022-06-10	2014-05-22	2016-02-13	4	1.7	60	287	341	1	1	A	M	26	29060	3.8	2.7	126	1	34390	0.1	NA	NA	2022-06-10	NA_NA_NA	NA	NA	2022-06-15	NA_NA_NA	NA	NA	NA	NA	NA	NA	NA	NA	NA	NA	NA	NA	NA	NA	NA	NA	NA	NA	NA	NA
4075	5	2021-02-04	2014-05-25	2016-04-23	7	3.3	52	279	446	1	1	A	M	27	25790	3.7	3	151	5	35290	1.2	2021-04-16	BLRF_NA_NA	2021-02-04	NA_NA_NA	NA	NA	NA	NA	NA	NA	NA	NA	NA	NA	NA	NA	NA	NA	NA	NA	NA	NA	NA	NA	NA	NA	NA	NA
4088	6	2021-09-16	2014-06-16	2016-09-23	6	4.1	52	279	340	1	1	A	F	20	24020	3.5	2.7	111	NA	31280	1.1	2021-09-29	LFABBL_NA_NA	2021-09-16	NA_NA_NA	NA	NA	NA	NA	NA	NA	2021-09-21	SPRR3_NA_NA	2022-07-27	T_NA_NA	NA	NA	NA	NA	NA	NA	NA	NA	NA	NA	NA	NA	NA	NA
4088	7	2022-09-03	2014-06-16	2016-09-23	2	4.1	47	275	305	1	2	AA	MM	32	22780	3.8	2.7	83	NA	26850	9.3	NA	NA	2022-09-03	NA_NA_NA	NA	NA	NA	NA	NA	NA	2022-09-05	CSPLFLR5_NA_NA	NA	NA	NA	NA	2022-09-12	SPRR8_NA_NA	2022-09-07	TWINS_NA_NA	2022-09-05	PO28/5_NA_NA	NA	NA	NA	NA	NA	NA
4094	5	2020-10-28	2014-06-18	2016-03-21	7	1.9	58	278	480	1	1	A	F	7	11940	4.3	3.1	133	11	32630	0	NA	NA	2020-10-28	NA_NA_NA	NA	NA	2020-11-03	NA_NA_NA	NA	NA	NA	NA	NA	NA	NA	NA	NA	NA	2020-10-29	NA_NA_NA	2020-11-02	PO20.4_NA_NA	NA	NA	NA	NA	NA	NA
4095	6	2021-03-15	2014-06-25	2016-05-07	6	2.5	49	277	308	1	1	A	F	23	24710	3.8	3.1	97	NA	24780	0.1	2022-02-25	T_NA_NA	2021-03-15	NA_NA_NA	NA	NA	NA	NA	NA	NA	NA	NA	NA	NA	NA	NA	NA	NA	NA	NA	NA	NA	NA	NA	NA	NA	NA	NA
4095	7	2022-04-13	2014-06-25	2016-05-07	7	2.5	51	278	343	1	1	A	M	21	22840	4.1	2.8	83	6	24700	0.1	NA	NA	2022-04-13	NA_NA_NA	NA	NA	NA	NA	NA	NA	NA	NA	NA	NA	NA	NA	NA	NA	NA	NA	NA	NA	NA	NA	NA	NA	NA	NA
4097	6	2021-07-29	2014-06-26	2016-06-11	7	4.1	45	273	309	1	1	A	M	34	20220	2.8	3.3	92	3	22490	2.1	NA	NA	2021-07-29	NA_NA_NA	NA	NA	NA	NA	NA	NA	2021-11-16	NOLFRF_NA_NA	NA	NA	NA	NA	NA	NA	NA	NA	NA	NA	NA	NA	NA	NA	NA	NA
4107	6	2021-07-02	2014-07-16	2016-04-16	7	3.2	60	281	296	1	1	A	M	NA	NA	NA	NA	NA	11	31910	NA	NA	NA	2021-07-02	NA_NA_NA	NA	NA	NA	NA	NA	NA	NA	NA	NA	NA	NA	NA	NA	NA	NA	NA	NA	NA	NA	NA	NA	NA	NA	NA
4109	6	2021-11-04	2014-07-17	2016-05-29	5	2.8	52	279	358	1	1	A	M	27	26600	4.1	3	150	NA	38010	3	NA	NA	2021-11-04	NA_NA_NA	NA	NA	NA	NA	NA	NA	NA	NA	NA	NA	NA	NA	NA	NA	NA	NA	NA	NA	NA	NA	NA	NA	NA	NA
4112	6	2021-08-30	2014-07-23	2016-04-24	6	1.2	63	290	348	1	1	A	F	37	29510	4.3	2.6	133	NA	44940	3.5	2021-09-24	RRABBL_NA_NA	2021-08-30	NA_NA_NA	NA	NA	2021-09-04	NA_NA_NA	2021-09-21	EXC25.5_NA_NA	NA	NA	2022-07-13	T_NA_NA	NA	NA	NA	NA	NA	NA	NA	NA	2021-09-19	IVDXT_NA_NA	2021-09-20	IVDXT_NA_NA	NA	NA
4112	7	2022-09-08	2014-07-23	2016-04-24	1	1.2	69	294	305	1	1	A	M	27	30150	3.6	2.7	126	NA	37410	2.1	NA	NA	2022-09-08	NA_NA_NA	NA	NA	2022-09-17	NA_NA_NA	NA	NA	NA	NA	NA	NA	NA	NA	NA	NA	NA	NA	NA	NA	NA	NA	NA	NA	NA	NA
4113	5	2020-12-08	2014-07-26	2016-07-16	7	6.4	57	285	304	1	1	A	M	29	23200	4.4	3.2	96	1	25310	3.1	NA	NA	2020-12-08	NA_NA_NA	NA	NA	NA	NA	NA	NA	NA	NA	NA	NA	NA	NA	NA	NA	NA	NA	NA	NA	NA	NA	NA	NA	NA	NA
4119	5	2020-11-18	2014-08-08	2016-05-14	6	2.8	51	278	345	1	1	A	F	14	22040	5.2	3.3	115	NA	31300	1.4	2021-11-03	LRU_NA_NA	2020-11-18	NA_NA_NA	NA	NA	NA	NA	NA	NA	NA	NA	NA	NA	NA	NA	NA	NA	2020-11-19	UNK_NA_NA	NA	NA	NA	NA	NA	NA	NA	NA
4119	6	2021-12-01	2014-08-08	2016-05-14	1	2.8	37	264	341	1	1	A	M	35	21700	4.6	2.8	101	NA	28220	1.4	NA	NA	2021-12-01	NA_NA_NA	NA	NA	NA	NA	NA	NA	NA	NA	NA	NA	NA	NA	NA	NA	2021-12-02	EARLY_NA_NA	NA	NA	NA	NA	NA	NA	NA	NA
4121	5	2020-11-25	2014-08-12	2016-06-11	7	5	58	286	308	4	1	A	F	NA	NA	NA	NA	NA	11	24750	NA	NA	NA	2020-11-25	NA_NA_NA	NA	NA	NA	NA	NA	NA	NA	NA	NA	NA	NA	NA	NA	NA	NA	NA	NA	NA	NA	NA	NA	NA	NA	NA
4122	5	2021-05-20	2014-08-15	2016-07-23	6	3.7	66	279	409	1	1	A	M	13	29270	5.1	2.7	165	NA	29520	1.5	2021-12-29	ABBLLR_NA_NA	2021-05-20	NA_NA_NA	NA	NA	2021-05-25	NA_NA_NA	NA	NA	NA	NA	2022-03-22	T_NA_NA	NA	NA	NA	NA	NA	NA	NA	NA	NA	NA	NA	NA	NA	NA
4122	6	2022-05-05	2014-08-15	2016-07-23	1	3.7	45	273	305	1	1	A	M	27	26900	3.5	2.3	108	NA	31280	4.6	NA	NA	2022-05-05	NA_NA_NA	2022-09-07	LRRFRBL_NA_NA	2022-05-08	NA_NA_NA	NA	NA	2022-08-26	CSPRFRR5_NA_NA	NA	NA	NA	NA	NA	NA	NA	NA	NA	NA	NA	NA	NA	NA	NA	NA
4125	5	2021-02-08	2014-08-21	2016-06-24	6	1.2	56	284	305	1	1	A	M	23	26590	3.6	3	142	NA	35680	0.1	2021-12-15	T_NA_NA	2021-02-08	NA_NA_NA	NA	NA	NA	NA	NA	NA	NA	NA	NA	NA	NA	NA	NA	NA	NA	NA	NA	NA	NA	NA	NA	NA	NA	NA
4125	6	2022-02-02	2014-08-21	2016-06-24	7	1.2	51	279	308	1	2	AA	MM	NA	NA	NA	NA	NA	6	36680	NA	NA	NA	2022-02-02	NA_NA_NA	NA	NA	NA	NA	NA	NA	NA	NA	NA	NA	NA	NA	NA	NA	NA	NA	NA	NA	NA	NA	NA	NA	NA	NA
4128	6	2021-11-06	2014-08-23	2016-06-02	7	0	82	281	407	1	1	A	M	25	19780	3.6	2.9	97	6	35510	2.4	2022-05-31	C_NA_NA	2021-11-06	NA_NA_NA	NA	NA	NA	NA	2022-05-22	PO26/6_NA_NA	2021-11-06	SPRF3_NA_NA	NA	NA	NA	NA	2022-05-01	SPLF3LR5_NA_NA	NA	NA	NA	NA	NA	NA	NA	NA	NA	NA
4130	6	2021-11-13	2014-08-24	2016-06-22	7	3	40	267	465	1	1	A	F	NA	NA	NA	NA	NA	6	33920	NA	NA	NA	2021-11-13	NA_NA_NA	NA	NA	NA	NA	NA	NA	NA	NA	NA	NA	NA	NA	NA	NA	NA	NA	NA	NA	NA	NA	NA	NA	NA	NA
4137	5	2021-01-28	2014-09-13	2016-06-06	6	3.4	115	0	373	1	2	AA	FF	34	26090	3.4	2.8	130	NA	29300	0.8	2021-11-30	RFBRBL_NA_NA	2021-01-28	NA_NA_NA	NA	NA	NA	NA	NA	NA	NA	NA	NA	NA	NA	NA	NA	NA	NA	NA	2021-01-28	EXC22-1_NA_NA	NA	NA	NA	NA	2021-09-04	CIDR_NA_NA
4137	6	2022-08-04	2014-09-13	2016-06-06	7	3.4	129	279	424	3	1	A	M	NA	NA	NA	NA	NA	6	31040	NA	NA	NA	2022-08-04	NA_NA_NA	NA	NA	2022-08-08	IVDXT_NA_NA	NA	NA	NA	NA	NA	NA	NA	NA	NA	NA	NA	NA	NA	NA	NA	NA	NA	NA	NA	NA
4139	5	2021-05-12	2014-09-15	2016-07-11	7	6.7	101	0	323	1	1	A	F	21	25970	3.8	2.7	159	8	35050	0.4	NA	NA	2021-05-12	NA_NA_NA	NA	NA	NA	NA	NA	NA	2021-11-17	CSPALL5_NA_NA	NA	NA	NA	NA	NA	NA	NA	NA	NA	NA	NA	NA	NA	NA	2021-09-23	56 DAYS_NA_NA
4140	6	2021-09-11	2014-09-16	2016-07-30	7	2.3	47	0	308	1	2	AA	MF	25	20570	1.4	2.8	136	4	38980	1.8	NA	NA	2021-09-11	NA_NA_NA	NA	NA	2021-09-14	NA_NA_NA	NA	NA	NA	NA	NA	NA	NA	NA	NA	NA	NA	NA	2021-09-16	BANIV12_NA_NA	NA	NA	NA	NA	2022-04-04	95 DAYS_NA_NA
4142	5	2021-01-19	2014-09-22	2016-07-01	6	5.4	50	278	308	1	1	A	M	15	26920	4.8	3.4	121	NA	24310	2.6	2021-06-09	T_NA_NA	2021-01-19	NA_NA_NA	NA	NA	NA	NA	NA	NA	NA	NA	2021-11-30	T_NA_NA	NA	NA	NA	NA	NA	NA	NA	NA	NA	NA	NA	NA	NA	NA
4142	6	2022-01-15	2014-09-22	2016-07-01	7	5.4	54	282	307	1	1	A	M	18	22000	4.4	3.2	102	6	25990	2.5	NA	NA	2022-01-15	NA_NA_NA	NA	NA	NA	NA	NA	NA	NA	NA	NA	NA	NA	NA	NA	NA	2022-01-16	NA_NA_NA	NA	NA	NA	NA	NA	NA	NA	NA
4143	6	2021-06-30	2014-09-23	2016-07-18	6	4.1	51	278	340	1	1	A	F	35	29910	3.9	2.7	143	NA	31150	1.9	2021-07-12	DD_NA_NA	2021-06-30	NA_NA_NA	2021-07-06	EXC30_NA_NA	2021-07-06	NA_NA_NA	NA	NA	2021-11-08	CSPRF5_NA_NA	2022-05-03	T_NA_NA	2022-05-18	T_NA_NA	NA	NA	NA	NA	NA	NA	NA	NA	NA	NA	NA	NA
4143	7	2022-06-19	2014-09-23	2016-07-18	5	4.1	48	276	306	1	1	A	M	17	23520	2.9	2.8	127	NA	31600	1	NA	NA	2022-06-19	NA_NA_NA	NA	NA	NA	NA	NA	NA	NA	NA	NA	NA	NA	NA	NA	NA	NA	NA	NA	NA	NA	NA	NA	NA	NA	NA
4145	5	2021-02-08	2014-09-25	2016-07-22	6	2.5	49	276	382	1	1	A	M	23	23740	4.7	2.9	108	NA	25510	0.1	2021-12-15	T_NA_NA	2021-02-08	NA_NA_NA	NA	NA	NA	NA	NA	NA	NA	NA	NA	NA	NA	NA	NA	NA	NA	NA	NA	NA	NA	NA	NA	NA	NA	NA
4145	6	2022-02-02	2014-09-25	2016-07-22	5	2.5	51	279	308	1	1	A	M	28	25930	4.2	2.6	122	NA	24210	0.4	NA	NA	2022-02-02	NA_NA_NA	NA	NA	NA	NA	NA	NA	2022-05-20	SPLR/5_NA_NA	NA	NA	NA	NA	NA	NA	NA	NA	NA	NA	NA	NA	NA	NA	NA	NA
4146	6	2021-12-11	2014-09-29	2016-07-06	7	3.4	47	274	380	1	1	A	M	25	26040	4	3	113	7	33780	8.2	NA	NA	2021-12-11	NA_NA_NA	NA	NA	NA	NA	NA	NA	2022-01-10	SPRF/5_NA_NA	NA	NA	NA	NA	NA	NA	NA	NA	NA	NA	NA	NA	NA	NA	NA	NA
4148	4	2020-10-24	2014-10-01	2016-09-13	7	3.1	54	274	409	1	2	AA	FF	11	22340	5.4	3.1	121	1	31120	3.1	NA	NA	2020-10-24	NA_NA_NA	NA	NA	NA	NA	NA	NA	NA	NA	NA	NA	NA	NA	NA	NA	NA	NA	NA	NA	NA	NA	NA	NA	NA	NA
4150	6	2021-07-05	2014-10-03	2016-07-24	6	2.2	56	284	307	1	1	A	F	30	29950	4.4	2.6	127	NA	30520	0.8	2022-08-23	T_NA_NA	2021-07-05	NA_NA_NA	NA	NA	NA	NA	NA	NA	NA	NA	NA	NA	NA	NA	NA	NA	NA	NA	NA	NA	NA	NA	NA	NA	NA	NA
4151	5	2021-02-21	2014-10-04	2016-08-03	6	1.9	76	282	320	1	1	A	M	10	24390	5.2	3	143	NA	31450	1.9	2022-01-04	DD_NA_NA	2021-02-21	NA_NA_NA	NA	NA	NA	NA	NA	NA	NA	NA	NA	NA	NA	NA	NA	NA	NA	NA	NA	NA	NA	NA	NA	NA	NA	NA
4151	6	2022-02-19	2014-10-04	2016-08-03	5	1.9	54	282	309	1	1	A	M	11	27390	4.7	2.9	138	NA	31480	1.3	NA	NA	2022-02-19	NA_NA_NA	NA	NA	NA	NA	NA	NA	NA	NA	NA	NA	NA	NA	NA	NA	NA	NA	NA	NA	NA	NA	NA	NA	NA	NA
4153	5	2020-11-29	2014-10-06	2016-07-20	7	3	6	234	309	1	NA	NA	NA	NA	NA	NA	NA	NA	8	28110	NA	NA	NA	NA	NA	NA	NA	NA	NA	NA	NA	NA	NA	NA	NA	NA	NA	NA	NA	NA	NA	NA	NA	NA	NA	NA	NA	2020-11-29	11/15/20_NA_NA
4157	6	2021-07-25	2014-10-12	2016-07-21	7	3.5	62	282	332	1	1	A	M	38	26550	2.4	2.7	141	7	20510	2.5	NA	NA	2021-07-25	NA_NA_NA	NA	NA	2021-08-03	NA_NA_NA	NA	NA	NA	NA	NA	NA	NA	NA	NA	NA	NA	NA	NA	NA	NA	NA	NA	NA	NA	NA
4158	5	2021-03-12	2014-10-14	2016-07-26	6	4.2	53	287	444	1	1	A	F	26	28600	4.2	2.7	172	NA	40770	0.8	2021-09-24	T_NA_NA	2021-03-12	NA_NA_NA	NA	NA	NA	NA	NA	NA	NA	NA	2022-05-31	T_NA_NA	NA	NA	NA	NA	2021-03-13	UNK_NA_NA	2021-03-17	EXC28-1_NA_NA	NA	NA	NA	NA	NA	NA
4158	6	2022-07-24	2014-10-14	2016-07-26	4	4.2	58	282	441	1	1	A	F	10	24680	4.5	3	169	NA	40720	2.8	NA	NA	2022-07-24	NA_NA_NA	NA	NA	2022-07-27	NA_NA_NA	NA	NA	NA	NA	NA	NA	NA	NA	NA	NA	NA	NA	2022-07-27	PO28/5_NA_NA	NA	NA	NA	NA	NA	NA
4160	6	2021-08-23	2014-10-21	2016-07-23	7	0.5	49	277	306	1	1	A	M	9	24680	4.5	3.2	138	4	30290	2.1	NA	NA	2021-08-23	NA_NA_NA	NA	NA	NA	NA	NA	NA	NA	NA	NA	NA	NA	NA	NA	NA	NA	NA	NA	NA	NA	NA	NA	NA	NA	NA
4166	5	2020-12-08	2014-10-26	2016-11-01	6	5.4	43	270	343	1	2	DD	MM	29	22730	2.8	3.4	141	NA	36970	2.1	NA	NA	2020-12-08	NA_NA_NA	NA	NA	NA	NA	NA	NA	2020-12-11	EX27/1_NA_NA	NA	NA	NA	NA	2021-05-15	CSPRRRF5_NA_NA	2020-12-10	TWINS_NA_NA	NA	NA	NA	NA	NA	NA	NA	NA
4166	6	2022-01-16	2014-10-26	2016-11-01	5	5.4	69	282	335	1	1	A	M	17	26160	4.4	2.9	139	NA	32110	5.4	NA	NA	2022-01-16	NA_NA_NA	2022-09-16	LRUBL_NA_NA	NA	NA	NA	NA	2022-08-18	CSPBLRR5_NA_NA	NA	NA	NA	NA	NA	NA	NA	NA	NA	NA	NA	NA	NA	NA	NA	NA
4167	6	2021-11-07	2014-10-26	2016-07-31	6	2	55	282	340	1	1	D	M	24	28850	4	2.9	134	NA	25320	0.6	2022-09-20	T_NA_NA	2021-11-07	NA_NA_NA	NA	NA	NA	NA	NA	NA	NA	NA	NA	NA	NA	NA	NA	NA	NA	NA	NA	NA	NA	NA	NA	NA	NA	NA
4181	6	2021-09-04	2014-11-14	2016-09-10	6	8.2	54	282	308	1	1	A	M	32	22000	4.4	2.8	100	NA	20840	4.2	2022-06-14	T_NA_NA	2021-09-04	NA_NA_NA	NA	NA	NA	NA	NA	NA	NA	NA	NA	NA	NA	NA	NA	NA	NA	NA	NA	NA	NA	NA	NA	NA	NA	NA
4181	7	2022-09-06	2014-11-14	2016-09-10	2	8.2	85	292	282	1	1	A	M	29	15820	6.6	2.8	40	NA	22060	8.7	NA	NA	2022-09-06	NA_NA_NA	NA	NA	NA	NA	NA	NA	NA	NA	NA	NA	NA	NA	NA	NA	NA	NA	NA	NA	NA	NA	NA	NA	NA	NA
4182	5	2021-12-01	2014-11-17	2016-10-04	4	4.2	44	0	466	1	1	A	M	35	26860	4.6	3	134	NA	30460	0.4	2022-03-22	BLRRLR_NA_NA	2021-12-01	NA_NA_NA	2022-07-13	RRHEMBL_NA_NA	NA	NA	NA	NA	NA	NA	NA	NA	NA	NA	NA	NA	NA	NA	NA	NA	NA	NA	NA	NA	2022-07-30	57 DAYS_NA_NA
4186	5	2020-11-05	2014-11-21	2016-09-01	7	6.4	80	279	381	1	1	A	M	27	19480	4.4	3	97	5	30430	1.2	2020-11-18	DD_NA_NA	2020-11-05	NA_NA_NA	NA	NA	NA	NA	NA	NA	NA	NA	2021-01-22	DD_NA_NA	NA	NA	NA	NA	NA	NA	NA	NA	NA	NA	NA	NA	NA	NA
4187	5	2020-12-11	2014-11-22	2016-11-20	6	2	67	294	339	1	1	A	F	26	23740	4.5	3.2	121	NA	24080	0.8	2021-10-19	T_NA_NA	2020-12-11	NA_NA_NA	NA	NA	NA	NA	NA	NA	NA	NA	NA	NA	NA	NA	NA	NA	NA	NA	NA	NA	NA	NA	NA	NA	NA	NA
4187	6	2021-12-02	2014-11-22	2016-11-20	1	2	45	0	311	1	1	A	M	34	24770	5.4	3.2	105	NA	27760	0.5	NA	NA	2021-12-02	NA_NA_NA	NA	NA	NA	NA	NA	NA	NA	NA	NA	NA	NA	NA	NA	NA	NA	NA	NA	NA	NA	NA	NA	NA	2022-04-16	58 DAYS_NA_NA
4188	6	2021-09-26	2014-11-23	2016-09-29	6	1.4	56	278	337	1	1	A	M	10	27640	3.8	3.1	140	NA	38730	0.6	2022-09-06	T_NA_NA	2021-09-26	NA_NA_NA	NA	NA	2021-10-03	NA_NA_NA	NA	NA	NA	NA	NA	NA	NA	NA	NA	NA	NA	NA	NA	NA	NA	NA	NA	NA	NA	NA
4196	5	2021-03-09	2014-12-08	2016-09-18	6	5.7	50	277	379	1	1	A	F	29	24010	3.9	2.8	100	NA	26060	3.5	NA	NA	2021-03-09	NA_NA_NA	NA	NA	NA	NA	NA	NA	NA	NA	NA	NA	NA	NA	NA	NA	NA	NA	NA	NA	NA	NA	NA	NA	NA	NA
4196	6	2022-05-08	2014-12-08	2016-09-18	4	5.7	69	275	356	2	1	A	M	24	25370	5.1	2.5	103	NA	23500	0.1	2022-05-25	DD_NA_NA	2022-05-08	NA_NA_NA	NA	NA	NA	NA	NA	NA	NA	NA	NA	NA	NA	NA	NA	NA	NA	NA	NA	NA	NA	NA	NA	NA	NA	NA
4201	5	2021-05-28	2014-12-15	2017-01-03	7	2	53	280	340	1	1	A	M	40	23640	3.9	2.7	99	1	28580	0.1	NA	NA	2021-05-28	NA_NA_NA	NA	NA	NA	NA	2021-06-15	BLV+_NA_NA	NA	NA	NA	NA	NA	NA	NA	NA	NA	NA	NA	NA	NA	NA	NA	NA	NA	NA
4203	5	2021-05-03	2014-12-18	2016-12-18	6	4.8	49	276	343	1	1	A	M	30	25600	2.6	2.8	137	NA	31100	0.4	2022-04-21	T_NA_NA	2021-05-03	NA_NA_NA	NA	NA	NA	NA	NA	NA	NA	NA	NA	NA	NA	NA	NA	NA	NA	NA	NA	NA	NA	NA	NA	NA	NA	NA
4203	6	2022-06-03	2014-12-18	2016-12-18	4	4.8	53	280	343	1	1	A	M	33	27400	3.5	2.8	139	NA	32860	1.4	NA	NA	2022-06-03	NA_NA_NA	2022-10-04	CLRRR_NA_NA	2022-06-08	NA_NA_NA	NA	NA	NA	NA	NA	NA	NA	NA	NA	NA	NA	NA	NA	NA	NA	NA	NA	NA	NA	NA
4207	5	2021-05-17	2014-12-28	2016-09-16	6	2.2	49	276	427	2	1	D	M	16	21110	5.6	2.7	130	NA	30390	1.8	2021-11-30	I;RB;_NA_NA	2021-05-17	NA_NA_NA	NA	NA	NA	NA	NA	NA	NA	NA	2022-03-22	T_NA_NA	NA	NA	NA	NA	NA	NA	NA	NA	NA	NA	NA	NA	NA	NA
4207	6	2022-05-10	2014-12-28	2016-09-16	1	2.2	50	278	308	1	1	A	M	22	25930	4.5	2.7	101	NA	31210	0.1	NA	NA	2022-05-10	NA_NA_NA	NA	NA	NA	NA	NA	NA	2022-07-10	SPLFRF/5_NA_NA	NA	NA	NA	NA	NA	NA	NA	NA	NA	NA	NA	NA	NA	NA	NA	NA
4213	5	2021-01-09	2015-01-11	2016-09-30	6	5.5	47	275	305	1	2	AD	FF	25	27580	3.2	2.9	144	NA	31480	1.3	2021-12-15	T_NA_NA	2021-01-09	NA_NA_NA	NA	NA	NA	NA	NA	NA	NA	NA	NA	NA	NA	NA	NA	NA	NA	NA	NA	NA	NA	NA	NA	NA	NA	NA
4213	6	2022-02-05	2015-01-11	2016-09-30	5	5.5	54	281	338	1	1	A	M	25	30430	4.3	3	142	NA	35690	5.8	NA	NA	2022-02-05	NA_NA_NA	NA	NA	NA	NA	NA	NA	NA	NA	NA	NA	NA	NA	NA	NA	NA	NA	NA	NA	NA	NA	NA	NA	NA	NA
4216	5	2021-08-27	2015-01-20	2017-01-06	6	9.4	53	281	305	1	1	A	F	40	31940	3.6	2.6	173	NA	36400	0.1	2022-03-09	DD_NA_NA	2021-08-27	NA_NA_NA	2022-06-14	BL THINK_NA_NA	2021-09-03	NA_NA_NA	2022-06-14	BLV+_NA_NA	NA	NA	NA	NA	NA	NA	NA	NA	NA	NA	NA	NA	NA	NA	NA	NA	NA	NA
4219	5	2020-12-16	2015-01-27	2016-11-09	7	4.7	51	279	307	1	1	A	M	NA	NA	NA	NA	NA	6	28950	NA	NA	NA	2020-12-16	NA_NA_NA	NA	NA	NA	NA	NA	NA	NA	NA	NA	NA	NA	NA	NA	NA	NA	NA	NA	NA	NA	NA	NA	NA	NA	NA
4220	5	2021-02-05	2015-01-30	2016-12-04	6	6.5	53	281	308	1	1	A	M	26	30210	4	2.6	156	NA	33360	0.7	2022-01-12	T_NA_NA	2021-02-05	NA_NA_NA	NA	NA	NA	NA	NA	NA	2021-09-08	SPLRRRRF_NA_NA	NA	NA	NA	NA	NA	NA	2021-02-10	NA_NA_NA	NA	NA	NA	NA	NA	NA	NA	NA
4220	6	2022-03-10	2015-01-30	2016-12-04	5	6.5	66	286	332	1	1	A	M	27	28590	3.2	2.4	157	NA	36040	0.5	NA	NA	2022-03-10	NA_NA_NA	NA	NA	NA	NA	NA	NA	2022-07-15	SPALL3_NA_NA	NA	NA	NA	NA	NA	NA	NA	NA	NA	NA	NA	NA	NA	NA	NA	NA
4221	5	2021-07-30	2015-01-31	2016-11-29	1	3	67	287	500	1	1	A	M	33	27740	5	2.5	131	NA	37170	3.7	2022-02-18	DD_NA_NA	2021-07-30	NA_NA_NA	2021-08-04	EXC28_NA_NA	2021-08-04	NA_NA_NA	NA	NA	NA	NA	NA	NA	NA	NA	NA	NA	NA	NA	NA	NA	NA	NA	NA	NA	NA	NA
4225	5	2021-02-05	2015-02-08	2016-11-14	7	2.1	53	280	344	1	1	A	F	26	24890	4.7	3	127	6	34420	1	2021-08-20	T_NA_NA	2021-02-05	NA_NA_NA	NA	NA	NA	NA	NA	NA	2021-08-10	CSPLF8_NA_NA	NA	NA	NA	NA	NA	NA	NA	NA	NA	NA	NA	NA	NA	NA	NA	NA
4226	5	2021-03-21	2015-02-08	2016-11-24	6	2.4	55	282	341	1	1	A	F	17	23910	5.3	3.3	152	NA	34290	0.5	2022-05-18	T_NA_NA	2021-03-21	NA_NA_NA	NA	NA	NA	NA	NA	NA	2021-08-08	BAN12IV_NA_NA	NA	NA	NA	NA	2021-09-04	CSPALL5_NA_NA	NA	NA	NA	NA	NA	NA	NA	NA	NA	NA
4226	6	2022-07-13	2015-02-08	2016-11-24	4	2.4	58	285	421	2	1	A	M	21	24840	4	2.9	120	NA	31010	2.1	NA	NA	2022-07-13	NA_NA_NA	NA	NA	2022-07-16	NA_NA_NA	NA	NA	NA	NA	NA	NA	NA	NA	NA	NA	NA	NA	NA	NA	2022-08-03	IVDXT_NA_NA	2022-08-19	NA_NA_NA	NA	NA
4228	5	2021-02-16	2015-02-11	2016-11-30	6	4.1	57	285	305	1	1	A	M	15	24320	3.3	3.2	139	NA	32230	0.1	2021-12-29	T_NA_NA	2021-02-16	NA_NA_NA	NA	NA	NA	NA	NA	NA	NA	NA	NA	NA	NA	NA	NA	NA	NA	NA	NA	NA	NA	NA	NA	NA	NA	NA
4228	6	2022-02-11	2015-02-11	2016-11-30	5	4.1	53	281	307	1	1	A	M	19	27000	4.6	2.8	134	NA	33880	0.1	NA	NA	2022-02-11	NA_NA_NA	NA	NA	NA	NA	NA	NA	2022-08-10	CSPRF5_NA_NA	NA	NA	NA	NA	2022-09-26	CSPBL8_NA_NA	NA	NA	NA	NA	NA	NA	NA	NA	NA	NA
4231	5	2021-03-05	2015-02-17	2016-11-19	6	5	46	274	307	1	1	A	M	33	29630	3.9	3	139	NA	34460	1.5	2022-01-12	T_NA_NA	2021-03-05	NA_NA_NA	NA	NA	NA	NA	NA	NA	NA	NA	NA	NA	NA	NA	NA	NA	NA	NA	NA	NA	NA	NA	NA	NA	NA	NA
4231	6	2022-02-23	2015-02-17	2016-11-19	4	5	51	0	304	2	1	A	M	7	23650	5.7	3.5	139	NA	37530	2.2	NA	NA	2022-02-23	NA_NA_NA	NA	NA	NA	NA	2022-07-12	BANIV12_NA_NA	NA	NA	NA	NA	NA	NA	NA	NA	NA	NA	NA	NA	NA	NA	NA	NA	2022-07-02	51 DAYS_NA_NA
4234	5	2021-03-09	2015-02-23	2016-12-23	6	1.6	50	277	344	1	1	A	M	29	29100	4.3	2.6	150	NA	34270	1.7	2021-03-22	RRC_NA_NA	2021-03-09	NA_NA_NA	NA	NA	NA	NA	NA	NA	NA	NA	2021-09-24	ULRBL_NA_NA	2022-01-12	RRUBL_NA_NA	NA	NA	NA	NA	NA	NA	NA	NA	NA	NA	NA	NA
4234	6	2022-03-08	2015-02-23	2016-12-23	4	1.6	57	285	307	2	1	A	M	29	27010	4.1	3	129	NA	35490	3.8	NA	NA	2022-03-08	NA_NA_NA	NA	NA	NA	NA	NA	NA	2022-06-16	SPLF/5_NA_NA	NA	NA	NA	NA	NA	NA	NA	NA	NA	NA	NA	NA	NA	NA	NA	NA
4248	5	2021-01-06	2015-03-15	2016-12-29	7	5.1	58	286	303	1	1	A	F	NA	NA	NA	NA	NA	6	29380	NA	NA	NA	2021-01-06	NA_NA_NA	NA	NA	NA	NA	NA	NA	NA	NA	NA	NA	NA	NA	NA	NA	NA	NA	NA	NA	NA	NA	NA	NA	NA	NA
4250	5	2022-01-27	2015-03-19	2017-01-14	1	3.4	59	286	415	1	1	A	M	34	24940	4.1	2.9	128	NA	33020	1.3	NA	NA	2022-01-27	NA_NA_NA	NA	NA	NA	NA	NA	NA	2022-08-08	CSPLF5_NA_NA	NA	NA	NA	NA	NA	NA	NA	NA	2022-02-04	EXC30/1_NA_NA	NA	NA	NA	NA	NA	NA
4255	5	2021-09-24	2015-04-07	2017-02-04	6	3.8	46	274	340	1	1	A	M	12	22060	3.6	3.2	106	NA	23020	0.1	2022-07-27	T_NA_NA	2021-09-24	NA_NA_NA	NA	NA	NA	NA	NA	NA	NA	NA	NA	NA	NA	NA	NA	NA	NA	NA	NA	NA	NA	NA	NA	NA	NA	NA
4255	6	2022-09-16	2015-04-07	2017-02-04	2	3.8	53	281	304	3	2	DA	MM	19	21400	4.4	3.1	70	NA	26420	0.1	NA	NA	2022-09-16	NA_NA_NA	NA	NA	2022-09-17	NA_NA_NA	NA	NA	NA	NA	NA	NA	NA	NA	NA	NA	NA	NA	NA	NA	NA	NA	NA	NA	NA	NA
4256	5	2021-05-29	2015-04-13	2017-03-10	6	1.8	54	0	417	1	2	DA	MM	39	25690	3.6	2.7	127	NA	30980	0.1	2021-11-03	DDC_NA_NA	2021-05-29	NA_NA_NA	NA	NA	NA	NA	NA	NA	NA	NA	2022-05-18	T_NA_NA	NA	NA	NA	NA	NA	NA	NA	NA	NA	NA	NA	NA	2021-09-20	39 DAYS_NA_NA
4256	6	2022-07-08	2015-04-13	2017-03-10	4	1.8	60	290	345	1	1	A	M	26	23500	2.6	3	121	NA	28940	5.2	NA	NA	2022-07-08	NA_NA_NA	2022-07-20	EXC28.5_NA_NA	NA	NA	NA	NA	NA	NA	NA	NA	NA	NA	NA	NA	NA	NA	NA	NA	NA	NA	NA	NA	NA	NA
4259	5	2021-05-30	2015-04-19	2017-04-07	6	9.4	55	0	309	1	1	A	M	38	32540	3.7	2.7	159	NA	41930	0.1	2022-07-27	T_NA_NA	2021-05-30	NA_NA_NA	NA	NA	2021-06-06	NA_NA_NA	NA	NA	2021-10-07	CSPRF5_NA_NA	NA	NA	NA	NA	NA	NA	NA	NA	NA	NA	NA	NA	NA	NA	2021-11-13	CIDR_NA_NA
4259	6	2022-09-12	2015-04-19	2017-04-07	2	9.4	56	283	414	1	1	A	M	23	30290	3.9	2.9	136	NA	37330	1.4	NA	NA	2022-09-12	NA_NA_NA	NA	NA	2022-09-17	NA_NA_NA	NA	NA	NA	NA	NA	NA	NA	NA	NA	NA	NA	NA	NA	NA	NA	NA	NA	NA	NA	NA
4261	5	2021-02-27	2015-04-22	2017-03-08	7	0	118	274	273	1	1	A	M	NA	NA	NA	NA	NA	6	31160	NA	2021-03-13	ROT_NA_NA	2021-02-27	NA_NA_NA	NA	NA	NA	NA	NA	NA	NA	NA	NA	NA	NA	NA	NA	NA	NA	NA	NA	NA	NA	NA	NA	NA	NA	NA
4263	4	2020-11-27	2015-04-23	2017-02-21	7	1.1	53	281	306	1	1	A	F	40	30180	4.5	3	154	4	37510	1.5	NA	NA	2020-11-27	NA_NA_NA	NA	NA	NA	NA	NA	NA	2021-02-23	SPLR5_NA_NA	NA	NA	NA	NA	2021-08-25	CSPLF5_NA_NA	NA	NA	NA	NA	NA	NA	NA	NA	NA	NA
4264	5	2021-07-02	2015-04-30	2017-03-29	6	3.1	53	280	340	1	1	A	M	33	15380	5.6	2.8	144	NA	38200	3.7	2022-05-03	DD_NA_NA	2021-07-02	NA_NA_NA	NA	NA	2021-07-07	NA_NA_NA	NA	NA	2021-08-22	SPLF5_NA_NA	NA	NA	NA	NA	NA	NA	NA	NA	NA	NA	NA	NA	NA	NA	NA	NA
4264	6	2022-06-19	2015-04-30	2017-03-29	4	3.1	48	276	304	1	1	A	M	17	28650	3.8	2.8	201	NA	30680	2.3	NA	NA	2022-06-19	NA_NA_NA	NA	NA	NA	NA	NA	NA	2022-06-21	SPLRRR5R_NA_NA	NA	NA	NA	NA	NA	NA	NA	NA	NA	NA	NA	NA	NA	NA	NA	NA
4265	5	2021-06-16	2015-05-04	2017-04-28	6	2.5	51	279	308	1	1	A	M	21	29100	3.5	2.6	134	NA	35490	2	2021-06-29	URR_NA_NA	2021-06-16	NA_NA_NA	2022-05-03	HEMBL_NA_NA	NA	NA	NA	NA	NA	NA	2021-11-03	RRU_NA_NA	NA	NA	NA	NA	NA	NA	NA	NA	NA	NA	NA	NA	NA	NA
4265	6	2022-06-13	2015-05-04	2017-04-28	5	2.5	49	276	313	1	1	A	F	23	26690	3.8	2.8	124	NA	32280	3.1	NA	NA	2022-06-13	NA_NA_NA	NA	NA	NA	NA	NA	NA	NA	NA	NA	NA	NA	NA	NA	NA	NA	NA	NA	NA	NA	NA	NA	NA	NA	NA
4274	5	2020-12-24	2015-05-27	2017-02-23	7	1.9	45	273	307	1	1	A	F	13	22520	4.5	3.4	125	1	34450	0.2	NA	NA	2020-12-24	NA_NA_NA	NA	NA	NA	NA	NA	NA	2022-03-17	SPALL/3_NA_NA	NA	NA	NA	NA	NA	NA	NA	NA	NA	NA	NA	NA	NA	NA	NA	NA
4276	5	2021-01-11	2015-05-29	2017-02-22	7	5.4	63	277	293	1	1	A	F	NA	NA	NA	NA	NA	11	21270	NA	NA	NA	2021-01-11	NA_NA_NA	NA	NA	2021-01-17	NA_NA_NA	NA	NA	NA	NA	NA	NA	NA	NA	NA	NA	NA	NA	NA	NA	NA	NA	NA	NA	NA	NA
4278	5	2022-02-15	2015-05-30	2017-04-28	5	4.2	99	277	400	1	1	A	M	15	22850	6.6	2.9	127	NA	27600	0.3	NA	NA	2022-02-15	NA_NA_NA	NA	NA	NA	NA	NA	NA	NA	NA	NA	NA	NA	NA	NA	NA	NA	NA	NA	NA	NA	NA	NA	NA	NA	NA
4279	5	2021-07-02	2015-05-30	2017-02-27	6	6.1	53	280	455	1	1	A	M	33	22350	2.5	2.7	103	NA	32290	0.7	2022-09-20	T_NA_NA	2021-07-02	NA_NA_NA	NA	NA	NA	NA	NA	NA	2021-09-08	SPLR5_NA_NA	NA	NA	NA	NA	NA	NA	NA	NA	NA	NA	NA	NA	NA	NA	NA	NA
4281	5	2021-06-07	2015-06-03	2017-03-17	7	3.6	49	276	374	1	1	A	M	NA	NA	NA	NA	NA	6	35980	NA	NA	NA	2021-06-07	NA_NA_NA	NA	NA	NA	NA	NA	NA	NA	NA	NA	NA	NA	NA	NA	NA	NA	NA	NA	NA	NA	NA	NA	NA	NA	NA
4285	5	2021-09-03	2015-06-09	2017-04-13	6	5.7	46	274	305	1	1	A	M	33	31490	3.4	2.6	144	NA	38180	4.4	2022-07-13	T_NA_NA	2021-09-03	NA_NA_NA	NA	NA	NA	NA	NA	NA	2022-01-17	SPRR/3_NA_NA	NA	NA	NA	NA	NA	NA	NA	NA	NA	NA	NA	NA	NA	NA	NA	NA
4285	6	2022-09-01	2015-06-09	2017-04-13	2	5.7	62	287	301	1	1	A	M	34	28240	3.9	2.3	117	NA	36740	2.4	NA	NA	2022-09-01	NA_NA_NA	NA	NA	2022-09-06	NA_NA_NA	NA	NA	NA	NA	NA	NA	NA	NA	NA	NA	NA	NA	NA	NA	NA	NA	NA	NA	NA	NA
4286	5	2021-07-24	2015-06-10	2017-03-23	7	2.3	26	253	418	1	NA	NA	NA	NA	NA	NA	NA	NA	8	32110	NA	NA	NA	NA	NA	NA	NA	NA	NA	NA	NA	NA	NA	NA	NA	NA	NA	NA	NA	NA	NA	NA	NA	NA	NA	NA	NA	2021-07-24	253 DAYS_NA_NA
4291	5	2021-05-19	2015-06-20	2017-04-20	7	6.2	51	278	342	1	1	A	M	NA	NA	NA	NA	NA	11	41110	NA	NA	NA	2021-05-19	NA_NA_NA	NA	NA	NA	NA	NA	NA	NA	NA	NA	NA	NA	NA	NA	NA	NA	NA	NA	NA	NA	NA	NA	NA	NA	NA
4292	5	2021-08-12	2015-06-26	2017-05-14	6	0	53	280	308	1	1	A	M	20	27900	4.3	2.6	144	NA	37910	2.7	2022-06-14	T_NA_NA	2021-08-12	NA_NA_NA	NA	NA	NA	NA	NA	NA	NA	NA	NA	NA	NA	NA	NA	NA	NA	NA	NA	NA	NA	NA	NA	NA	NA	NA
4292	6	2022-08-16	2015-06-26	2017-05-14	2	0	71	292	298	1	1	A	M	15	26400	4.1	3	126	NA	37610	0.4	NA	NA	2022-08-16	NA_NA_NA	NA	NA	2022-08-21	NA_NA_NA	2022-08-21	EXC125.5_NA_NA	NA	NA	NA	NA	NA	NA	NA	NA	2022-08-17	INDUCE_NA_NA	2022-08-24	EXC225.5_NA_NA	NA	NA	NA	NA	NA	NA
4293	4	2021-01-07	2015-06-27	2017-05-15	6	0	136	272	411	1	2	AA	MF	27	22820	3.2	3.1	153	NA	33970	0.1	2021-11-30	T_NA_NA	2021-01-07	NA_NA_NA	NA	NA	NA	NA	NA	NA	NA	NA	2021-12-15	T_NA_NA	2022-03-09	T_NA_NA	NA	NA	NA	NA	2021-01-19	PO20-4_NA_NA	NA	NA	NA	NA	2022-05-09	05/09/22_NA_NA
4293	5	2022-05-09	2015-06-27	2017-05-15	7	0	63	255	424	1	NA	NA	NA	NA	NA	NA	NA	NA	6	34740	NA	NA	NA	NA	NA	NA	NA	NA	NA	NA	NA	NA	NA	NA	NA	NA	NA	NA	NA	NA	NA	NA	NA	NA	NA	NA	NA	2022-05-09	05/09/22_NA_NA
4295	5	2021-05-21	2015-06-28	2017-06-02	6	1	60	288	309	1	1	A	M	12	24120	4.1	3	140	NA	33460	1.5	2022-03-22	T_NA_NA	2021-05-21	NA_NA_NA	NA	NA	2021-05-30	NA_NA_NA	NA	NA	NA	NA	NA	NA	NA	NA	NA	NA	NA	NA	NA	NA	NA	NA	NA	NA	NA	NA
4295	6	2022-05-15	2015-06-28	2017-06-02	7	0	55	283	304	1	1	A	M	17	24640	3.6	3.1	121	7	34880	0.5	NA	NA	2022-05-15	NA_NA_NA	NA	NA	NA	NA	NA	NA	2022-09-21	CSPLRRR5_NA_NA	NA	NA	NA	NA	NA	NA	NA	NA	NA	NA	NA	NA	NA	NA	NA	NA
4296	4	2020-12-10	2015-06-30	2017-04-13	6	2	59	286	564	1	1	A	M	27	29180	3.8	2.9	151	NA	44240	0.9	2021-10-19	5T_NA_NA	2020-12-10	NA_NA_NA	NA	NA	NA	NA	NA	NA	NA	NA	NA	NA	NA	NA	NA	NA	NA	NA	NA	NA	NA	NA	NA	NA	NA	NA
4296	5	2021-12-02	2015-06-30	2017-04-13	6	4	45	280	312	2	1	A	M	34	24530	4.1	3.2	111	NA	40210	0.9	NA	NA	2021-12-02	NA_NA_NA	NA	NA	NA	NA	NA	NA	NA	NA	NA	NA	NA	NA	NA	NA	NA	NA	NA	NA	NA	NA	NA	NA	NA	NA
4297	4	2021-02-05	2015-06-30	2017-06-15	7	2.5	53	282	371	1	1	A	M	26	28190	4.6	3	168	5	36740	0.1	2021-11-03	T_NA_NA	2021-02-05	NA_NA_NA	NA	NA	NA	NA	NA	NA	2021-10-24	CSPLFLR6_NA_NA	NA	NA	NA	NA	NA	NA	NA	NA	NA	NA	NA	NA	NA	NA	NA	NA
4301	5	2021-08-03	2015-07-04	2017-04-30	7	5	22	249	344	1	2	DD	MM	NA	NA	NA	NA	NA	6	30250	NA	NA	NA	2021-08-03	NA_NA_NA	NA	NA	NA	NA	NA	NA	NA	NA	NA	NA	NA	NA	NA	NA	NA	NA	NA	NA	NA	NA	NA	NA	NA	NA
4305	5	2021-07-23	2015-07-11	2017-05-16	7	4	60	281	297	1	1	A	M	NA	NA	NA	NA	NA	1	26050	NA	NA	NA	2021-07-23	NA_NA_NA	NA	NA	NA	NA	NA	NA	NA	NA	NA	NA	NA	NA	NA	NA	NA	NA	NA	NA	NA	NA	NA	NA	NA	NA
4306	5	2021-10-05	2015-07-12	2017-03-24	7	4.6	85	277	375	1	1	A	M	27	24960	3.9	3	129	11	35320	2.5	NA	NA	2021-10-05	NA_NA_NA	NA	NA	NA	NA	NA	NA	NA	NA	NA	NA	NA	NA	NA	NA	NA	NA	NA	NA	NA	NA	NA	NA	NA	NA
4307	5	2021-09-16	2015-07-12	2017-04-07	6	2.3	52	279	344	1	1	A	M	20	23790	5.4	3	92	NA	27310	3	2022-08-23	T_NA_NA	2021-09-16	NA_NA_NA	NA	NA	NA	NA	NA	NA	2021-12-04	SPLFLR3_NA_NA	NA	NA	NA	NA	NA	NA	NA	NA	NA	NA	NA	NA	NA	NA	NA	NA
4310	4	2021-01-07	2015-07-13	2017-04-24	7	5.3	52	279	452	2	1	A	M	27	25590	4	2.9	134	6	27680	1.4	NA	NA	2021-01-07	NA_NA_NA	NA	NA	NA	NA	NA	NA	NA	NA	NA	NA	NA	NA	NA	NA	NA	NA	NA	NA	NA	NA	NA	NA	NA	NA
4313	5	2021-07-02	2015-07-18	2017-05-26	6	2	53	281	303	1	1	A	M	33	30700	2.3	2.6	144	NA	35050	0.1	2022-07-13	T_NA_NA	2021-07-02	NA_NA_NA	NA	NA	NA	NA	NA	NA	2022-01-25	CSPRF/5_NA_NA	NA	NA	NA	NA	NA	NA	NA	NA	NA	NA	NA	NA	NA	NA	NA	NA
4313	6	2022-08-30	2015-07-18	2017-05-26	2	2	50	277	374	1	1	A	M	36	28910	3.5	2.7	128	NA	34800	0.1	NA	NA	2022-08-30	NA_NA_NA	NA	NA	2022-09-06	NA_NA_NA	NA	NA	NA	NA	NA	NA	NA	NA	NA	NA	NA	NA	NA	NA	NA	NA	NA	NA	NA	NA
4314	4	2021-06-09	2015-07-21	2017-06-05	6	4	114	278	485	1	1	A	F	56	32150	3.9	2.3	146	NA	32250	1.4	2022-04-21	T_NA_NA	2021-06-09	NA_NA_NA	NA	NA	2021-06-27	IV_NA_NA	NA	NA	NA	NA	NA	NA	NA	NA	NA	NA	NA	NA	NA	NA	2021-06-27	NA_NA_NA	NA	NA	NA	NA
4314	5	2022-06-08	2015-07-21	2017-06-05	5	4	58	286	306	1	1	A	M	28	30970	3.5	2.8	139	NA	33710	1.5	NA	NA	2022-06-08	NA_NA_NA	NA	NA	2022-06-13	NA_NA_NA	2022-06-16	EXC26_NA_NA	NA	NA	NA	NA	NA	NA	NA	NA	NA	NA	NA	NA	NA	NA	NA	NA	NA	NA
4317	5	2021-06-23	2015-07-23	2017-05-01	1	3	44	0	344	1	1	A	F	14	24950	3.9	3.2	129	NA	40110	1.9	NA	NA	2021-06-23	NA_NA_NA	NA	NA	NA	NA	NA	NA	NA	NA	NA	NA	NA	NA	NA	NA	NA	NA	NA	NA	NA	NA	NA	NA	2022-01-02	37 DAYS_NA_NA
4318	5	2022-02-13	2015-07-26	2017-05-06	4	5.6	55	0	449	1	1	A	M	17	25790	5.2	2.8	134	NA	34120	0.4	NA	NA	2022-02-13	NA_NA_NA	NA	NA	NA	NA	NA	NA	2022-04-25	SPALL/3_NA_NA	NA	NA	NA	NA	NA	NA	NA	NA	NA	NA	NA	NA	NA	NA	2022-06-25	51 DAYS_NA_NA
4319	5	2021-09-18	2015-07-26	2017-07-03	7	2.2	40	274	348	1	1	A	F	NA	NA	NA	NA	NA	11	36680	NA	NA	NA	2021-09-18	NA_NA_NA	NA	NA	NA	NA	NA	NA	NA	NA	NA	NA	NA	NA	NA	NA	NA	NA	NA	NA	NA	NA	NA	NA	NA	NA
4320	5	2021-09-15	2015-07-27	2017-05-29	6	2.5	58	286	305	1	1	A	M	21	19200	3.1	3	85	NA	31900	2.2	2022-07-27	T_NA_NA	2021-09-15	NA_NA_NA	NA	NA	NA	NA	NA	NA	NA	NA	NA	NA	NA	NA	NA	NA	NA	NA	NA	NA	NA	NA	NA	NA	NA	NA
4320	6	2022-09-13	2015-07-27	2017-05-29	2	2.5	57	285	306	2	1	A	M	22	27920	3.6	2.7	115	NA	21690	1.5	NA	NA	2022-09-13	NA_NA_NA	NA	NA	NA	NA	NA	NA	NA	NA	NA	NA	NA	NA	NA	NA	NA	NA	NA	NA	NA	NA	NA	NA	NA	NA
4323	5	2021-06-05	2015-08-01	2017-06-21	6	1.9	54	282	309	1	1	A	M	32	19680	3.7	2.2	125	NA	35920	0.8	2022-05-18	T_NA_NA	2021-06-05	NA_NA_NA	NA	NA	2021-06-06	NA_NA_NA	NA	NA	NA	NA	NA	NA	NA	NA	NA	NA	2021-06-08	HEAT_NA_NA	NA	NA	NA	NA	NA	NA	NA	NA
4323	6	2022-07-05	2015-08-01	2017-06-21	4	1.9	57	284	338	1	1	A	M	29	26030	3.6	2.6	136	NA	31510	2.1	NA	NA	2022-07-05	NA_NA_NA	NA	NA	2022-07-09	NA_NA_NA	NA	NA	NA	NA	NA	NA	NA	NA	NA	NA	NA	NA	NA	NA	2022-07-19	IVDXT_NA_NA	NA	NA	NA	NA
4326	5	2021-09-26	2015-08-10	2017-06-16	7	3	48	276	374	1	1	A	M	10	22240	2.5	3.2	115	10	26070	1	NA	NA	2021-09-26	NA_NA_NA	NA	NA	NA	NA	NA	NA	NA	NA	NA	NA	NA	NA	NA	NA	NA	NA	NA	NA	NA	NA	NA	NA	NA	NA
4329	4	2021-02-23	2015-08-12	2017-09-23	6	5.3	50	277	340	1	1	A	F	8	22470	5.7	3.6	136	NA	30750	0.9	2022-02-25	T_NA_NA	2021-02-23	NA_NA_NA	NA	NA	NA	NA	NA	NA	NA	NA	NA	NA	NA	NA	NA	NA	NA	NA	NA	NA	NA	NA	NA	NA	NA	NA
4329	5	2022-03-19	2015-08-12	2017-09-23	7	5.3	33	268	356	1	2	AA	MM	NA	NA	NA	NA	NA	11	30830	NA	NA	NA	2022-03-19	NA_NA_NA	NA	NA	NA	NA	NA	NA	NA	NA	NA	NA	NA	NA	NA	NA	NA	NA	NA	NA	NA	NA	NA	NA	NA	NA
4331	5	2021-06-12	2015-08-13	2017-05-26	7	2.6	68	281	291	1	1	A	M	25	27120	3.4	2.9	138	5	25000	5.4	NA	NA	2021-06-12	NA_NA_NA	NA	NA	NA	NA	NA	NA	2021-09-04	SPLFLRRR_NA_NA	NA	NA	NA	NA	NA	NA	NA	NA	NA	NA	NA	NA	NA	NA	NA	NA
4332	4	2020-11-20	2015-08-14	2017-05-19	6	1.3	46	273	499	1	1	A	F	12	22110	5.8	3.3	137	NA	32750	0.1	2021-09-24	T_NA_NA	2020-11-20	NA_NA_NA	NA	NA	NA	NA	NA	NA	NA	NA	NA	NA	NA	NA	NA	NA	NA	NA	NA	NA	NA	NA	NA	NA	NA	NA
4332	5	2021-11-07	2015-08-14	2017-05-19	7	1.3	48	276	304	1	1	A	M	NA	NA	NA	NA	NA	1	31350	NA	NA	NA	2021-11-07	NA_NA_NA	NA	NA	NA	NA	NA	NA	NA	NA	NA	NA	NA	NA	NA	NA	NA	NA	NA	NA	NA	NA	NA	NA	NA	NA
4333	5	2021-10-30	2015-08-19	2017-07-17	7	3.3	47	274	375	1	1	A	M	32	26920	3.6	3	121	1	34000	1.1	NA	NA	2021-10-30	NA_NA_NA	NA	NA	NA	NA	NA	NA	NA	NA	NA	NA	NA	NA	NA	NA	NA	NA	NA	NA	NA	NA	NA	NA	NA	NA
4336	4	2020-11-10	2015-08-23	2017-05-25	6	2.2	50	277	446	1	1	A	M	22	21380	4.5	2.9	138	NA	32630	0.2	2022-01-29	T_NA_NA	2020-11-10	NA_NA_NA	NA	NA	2020-11-15	NA_NA_NA	NA	NA	NA	NA	2022-04-21	T_NA_NA	NA	NA	NA	NA	NA	NA	NA	NA	NA	NA	NA	NA	NA	NA
4336	5	2022-05-31	2015-08-23	2017-05-25	4	2.2	50	277	517	1	1	A	M	36	26100	3.9	2.7	148	NA	32910	7.1	NA	NA	2022-05-31	NA_NA_NA	NA	NA	2022-06-08	IVDXT_NA_NA	2022-06-27	EXC24_NA_NA	2022-07-10	BANIV12_NA_NA	NA	NA	NA	NA	NA	NA	NA	NA	NA	NA	2022-06-09	IVDXT_NA_NA	2022-06-24	NA_NA_NA	NA	NA
4337	4	2021-04-01	2015-08-25	2017-08-05	6	2.4	52	279	383	1	1	A	F	34	26380	4.3	2.8	120	NA	34040	5.1	2022-05-25	T_NA_NA	2021-04-01	NA_NA_NA	2022-04-07	BLU_NA_NA	NA	NA	NA	NA	2021-04-19	SP43_NA_NA	NA	NA	NA	NA	2021-08-20	SPRRLR3_NA_NA	NA	NA	NA	NA	NA	NA	NA	NA	NA	NA
4337	5	2022-06-01	2015-08-25	2017-08-05	4	2.4	58	0	368	1	1	A	M	35	21580	3.3	2.6	98	NA	26510	3.8	NA	NA	2022-06-01	NA_NA_NA	NA	NA	NA	NA	NA	NA	2022-09-19	SPLRRR5_NA_NA	NA	NA	NA	NA	NA	NA	NA	NA	NA	NA	NA	NA	NA	NA	2022-09-10	CIDR_NA_NA
4338	4	2021-01-22	2015-08-25	2017-07-10	6	4.1	67	0	366	1	1	A	F	12	23390	5.3	3.1	139	NA	29290	1.4	2022-05-18	T_NA_NA	2021-01-22	NA_NA_NA	NA	NA	NA	NA	NA	NA	NA	NA	NA	NA	NA	NA	NA	NA	NA	NA	2021-02-02	EXC28-1_NA_NA	NA	NA	NA	NA	2021-08-21	CIDR_NA_NA
4338	5	2022-06-19	2015-08-25	2017-07-10	3	4.1	41	247	472	1	1	D	M	17	19420	4.5	3.2	101	NA	31530	2.2	NA	NA	2022-06-19	NA_NA_NA	NA	NA	NA	NA	NA	NA	NA	NA	NA	NA	NA	NA	NA	NA	NA	NA	NA	NA	NA	NA	NA	NA	NA	NA
4339	5	2021-06-06	2015-09-01	2017-04-30	6	6.4	48	0	303	1	2	AA	FF	31	23800	2.5	2.8	108	NA	27890	0.2	2022-01-12	RRABBL_NA_NA	2021-06-06	NA_NA_NA	NA	NA	2021-06-09	NA_NA_NA	NA	NA	2021-08-17	SPLRRR5_NA_NA	2022-07-27	T_NA_NA	NA	NA	2021-11-06	SPLRRR3_NA_NA	2021-06-06	TWINS_NA_NA	NA	NA	NA	NA	NA	NA	2021-11-27	57 DAYS_NA_NA
4339	6	2022-09-19	2015-09-01	2017-04-30	2	6.4	56	283	414	2	1	A	F	16	19380	4.6	3.2	60	NA	28380	4	NA	NA	2022-09-19	NA_NA_NA	NA	NA	2022-09-24	NA_NA_NA	NA	NA	NA	NA	NA	NA	NA	NA	NA	NA	NA	NA	NA	NA	NA	NA	NA	NA	NA	NA
4340	4	2021-10-07	2015-09-12	2018-01-22	5	2.7	53	0	338	1	1	A	F	25	24680	3.3	2.9	118	NA	32380	0.4	NA	NA	2021-10-07	NA_NA_NA	NA	NA	2021-10-13	NA_NA_NA	NA	NA	NA	NA	NA	NA	NA	NA	NA	NA	NA	NA	NA	NA	NA	NA	NA	NA	2022-05-07	135 DAYS_NA_NA
4344	4	2021-04-04	2015-09-15	2017-07-08	6	5.1	48	275	414	1	2	AA	FM	31	26000	3.8	2.5	137	NA	33890	0.4	2021-11-03	DD_NA_NA	2021-04-04	NA_NA_NA	NA	NA	2021-04-07	NA_NA_NA	NA	NA	2021-10-28	CSPLFRF5_NA_NA	2022-01-29	DD_NA_NA	NA	NA	NA	NA	NA	NA	NA	NA	2021-04-11	NA_NA_NA	NA	NA	NA	NA
4344	5	2022-03-13	2015-09-15	2017-07-08	5	5.1	55	279	288	1	1	A	M	24	27500	3.4	2.8	129	NA	29580	0.3	2022-08-23	DD_NA_NA	2022-03-13	NA_NA_NA	NA	NA	NA	NA	NA	NA	NA	NA	NA	NA	NA	NA	NA	NA	NA	NA	NA	NA	NA	NA	NA	NA	NA	NA
4348	4	2021-11-30	2015-09-22	2017-09-06	5	3.3	106	277	367	1	1	A	M	36	20290	5.4	2.6	146	NA	28420	3.6	NA	NA	2021-11-30	NA_NA_NA	NA	NA	2021-12-05	NA_NA_NA	NA	NA	2022-08-20	CSPRR3BL_NA_NA	NA	NA	NA	NA	NA	NA	NA	NA	NA	NA	NA	NA	NA	NA	NA	NA
4349	5	2021-09-01	2015-09-24	2017-07-04	5	1.5	58	285	346	1	1	A	M	35	29410	4.1	2.7	156	NA	39980	3.8	2021-11-03	LFUBL_NA_NA	2021-09-01	NA_NA_NA	NA	NA	2021-09-04	NA_NA_NA	NA	NA	NA	NA	NA	NA	NA	NA	NA	NA	NA	NA	NA	NA	NA	NA	NA	NA	NA	NA
4350	5	2021-09-06	2015-10-02	2017-07-15	6	5.2	119	291	251	1	1	A	F	30	23950	2.2	3	133	NA	23920	0.3	2022-06-14	T_NA_NA	2021-09-06	NA_NA_NA	NA	NA	2021-09-09	NA_NA_NA	NA	NA	NA	NA	NA	NA	NA	NA	NA	NA	NA	NA	NA	NA	NA	NA	NA	NA	NA	NA
4352	5	2021-05-03	2015-10-05	2017-07-04	6	4.7	35	263	304	2	2	DD	FM	30	24510	2.9	2.9	134	NA	35970	0.6	2022-06-29	T_NA_NA	2021-05-03	NA_NA_NA	NA	NA	2021-05-08	PO25-4_NA_NA	NA	NA	NA	NA	NA	NA	NA	NA	NA	NA	2021-05-04	TWINS_NA_NA	NA	NA	NA	NA	NA	NA	NA	NA
4352	6	2022-08-20	2015-10-05	2017-07-04	2	4.7	50	281	424	1	1	A	M	11	23470	5.5	3.1	115	NA	32420	1.3	NA	NA	2022-08-20	NA_NA_NA	NA	NA	NA	NA	NA	NA	NA	NA	NA	NA	NA	NA	NA	NA	NA	NA	NA	NA	NA	NA	NA	NA	NA	NA
4354	5	2021-06-16	2015-10-10	2017-08-03	7	2.4	51	279	304	1	1	A	F	NA	NA	NA	NA	NA	11	33670	NA	NA	NA	2021-06-16	NA_NA_NA	NA	NA	NA	NA	NA	NA	NA	NA	NA	NA	NA	NA	NA	NA	NA	NA	NA	NA	NA	NA	NA	NA	NA	NA
4355	5	2021-09-09	2015-10-14	2017-07-11	6	2.8	59	287	307	1	1	A	M	53	30340	3.9	2.7	133	NA	40580	0.3	2022-09-20	T_NA_NA	2021-09-09	NA_NA_NA	NA	NA	2021-09-26	NA_NA_NA	NA	NA	2021-11-25	CSPLR5_NA_NA	NA	NA	NA	NA	NA	NA	NA	NA	NA	NA	NA	NA	NA	NA	NA	NA
4357	4	2021-11-27	2015-10-15	2017-08-04	6	0	54	281	521	1	1	A	M	39	29040	3.9	2.7	163	NA	36350	0.2	2022-08-10	RRABBL_NA_NA	2021-11-27	NA_NA_NA	2022-08-18	ROT_NA_NA	2021-11-30	NA_NA_NA	NA	NA	2022-05-14	SPLFRF/3_NA_NA	NA	NA	NA	NA	NA	NA	NA	NA	NA	NA	NA	NA	NA	NA	NA	NA
4366	5	2021-08-25	2015-11-10	2017-08-18	6	1	58	286	305	1	1	A	F	42	29690	2.9	2.4	133	NA	32510	0.4	2022-03-15	DD_NA_NA	2021-08-25	NA_NA_NA	NA	NA	NA	NA	NA	NA	NA	NA	2022-06-29	DD_NA_NA	NA	NA	NA	NA	NA	NA	NA	NA	NA	NA	NA	NA	NA	NA
4366	6	2022-08-20	2015-11-10	2017-08-18	2	1	54	282	306	1	1	A	M	11	23590	3.7	3.2	117	NA	35000	1.1	NA	NA	2022-08-20	NA_NA_NA	NA	NA	NA	NA	NA	NA	NA	NA	NA	NA	NA	NA	NA	NA	NA	NA	NA	NA	NA	NA	NA	NA	NA	NA
4367	4	2020-11-28	2015-11-10	2017-10-03	6	1.4	47	275	307	1	2	AA	FF	39	22530	5	3.2	139	NA	19440	2.8	2021-10-05	T_NA_NA	2020-11-28	NA_NA_NA	NA	NA	NA	NA	2020-11-30	NAVRES_NA_NA	NA	NA	NA	NA	NA	NA	NA	NA	2020-11-29	TWINS_NA_NA	2020-12-01	EX25.5/1_NA_NA	NA	NA	NA	NA	NA	NA
4367	5	2021-11-18	2015-11-10	2017-10-03	5	1.4	52	0	303	1	1	A	M	13	24130	4.7	3.3	146	NA	34180	1.8	NA	NA	2021-11-18	NA_NA_NA	NA	NA	NA	NA	NA	NA	NA	NA	NA	NA	NA	NA	NA	NA	NA	NA	NA	NA	NA	NA	NA	NA	2022-03-26	CIDR_NA_NA
4369	4	2021-04-19	2015-11-12	2017-09-18	7	2.8	63	283	332	1	1	A	M	16	25140	4.3	2.7	167	4	27230	0.1	NA	NA	2021-04-19	NA_NA_NA	NA	NA	2021-04-24	NA_NA_NA	NA	NA	2021-08-12	BAN12IV_NA_NA	NA	NA	NA	NA	2021-09-04	CSPLFRR5_NA_NA	NA	NA	NA	NA	2021-05-04	IV DXT_NA_NA	NA	NA	NA	NA
4370	4	2020-12-23	2015-11-14	2017-10-27	6	3.1	51	278	377	1	1	A	F	14	26210	5.7	3.2	140	NA	39600	1.7	2021-06-09	BR LR_NA_NA	2020-12-23	NA_NA_NA	NA	NA	NA	NA	NA	NA	2020-12-31	EX28/1_NA_NA	2021-06-17	T_NA_NA	2022-03-22	T_NA_NA	NA	NA	NA	NA	NA	NA	NA	NA	NA	NA	NA	NA
4370	5	2022-05-05	2015-11-14	2017-10-27	4	3.1	52	0	446	2	1	A	F	27	31820	3.6	2.9	154	NA	36280	0.1	NA	NA	2022-05-05	NA_NA_NA	2022-10-04	LRRRAB_NA_NA	NA	NA	NA	NA	NA	NA	NA	NA	NA	NA	NA	NA	NA	NA	NA	NA	NA	NA	NA	NA	2022-09-10	CIDR_NA_NA
4371	5	2021-07-23	2015-11-14	2017-08-24	6	3.9	60	281	296	2	1	A	M	12	27590	4.1	2.9	133	NA	38110	2.2	2022-06-29	T_NA_NA	2021-07-23	NA_NA_NA	NA	NA	NA	NA	NA	NA	2022-03-17	SPALL/5_NA_NA	NA	NA	NA	NA	NA	NA	NA	NA	NA	NA	NA	NA	NA	NA	NA	NA
4371	6	2022-08-25	2015-11-14	2017-08-24	2	3.9	59	286	339	1	1	A	M	41	23530	4.3	3	96	NA	33600	5	NA	NA	2022-08-25	NA_NA_NA	NA	NA	2022-08-30	NA_NA_NA	NA	NA	NA	NA	NA	NA	NA	NA	NA	NA	NA	NA	NA	NA	NA	NA	NA	NA	NA	NA
4372	4	2020-10-16	2015-11-18	2017-10-20	6	2.7	53	280	342	1	1	A	M	19	22900	4.3	3.2	114	NA	33710	0.1	2021-09-24	T_NA_NA	2020-10-16	NA_NA_NA	NA	NA	NA	NA	2021-06-24	EXC21_NA_NA	NA	NA	NA	NA	NA	NA	NA	NA	NA	NA	NA	NA	NA	NA	NA	NA	NA	NA
4372	5	2021-11-12	2015-11-18	2017-10-20	7	2.7	53	280	339	1	1	A	M	19	25820	3.4	3	134	6	27370	0.4	NA	NA	2021-11-12	NA_NA_NA	NA	NA	NA	NA	NA	NA	NA	NA	NA	NA	NA	NA	NA	NA	NA	NA	NA	NA	NA	NA	NA	NA	NA	NA
4373	5	2021-09-19	2015-11-18	2017-08-06	5	2.3	55	283	306	1	1	A	M	17	30530	2.6	2.7	154	NA	33160	0.3	NA	NA	2021-09-19	NA_NA_NA	NA	NA	2021-09-24	NA_NA_NA	NA	NA	NA	NA	NA	NA	NA	NA	NA	NA	NA	NA	NA	NA	NA	NA	NA	NA	NA	NA
4374	5	2021-09-18	2015-11-18	2017-09-11	6	3.4	54	282	307	1	1	A	M	18	24620	3.9	3	108	NA	31330	5.1	2022-09-06	T_NA_NA	2021-09-18	NA_NA_NA	NA	NA	NA	NA	NA	NA	2022-02-10	SPLFLR/3_NA_NA	NA	NA	NA	NA	NA	NA	NA	NA	NA	NA	NA	NA	NA	NA	NA	NA
4375	4	2020-11-21	2015-11-20	2017-08-24	7	3.4	61	288	405	1	1	A	M	11	21680	5.2	3.3	128	4	36740	3.8	2021-09-24	T_NA_NA	2020-11-21	NA_NA_NA	NA	NA	2020-11-30	NA_NA_NA	NA	NA	2020-12-09	EX27!_NA_NA	NA	NA	NA	NA	NA	NA	NA	NA	NA	NA	NA	NA	NA	NA	NA	NA
4378	4	2020-11-19	2015-11-27	2017-10-20	6	3.1	52	280	309	1	1	A	F	13	22610	4.7	3.1	127	NA	28530	1.2	2021-03-13	T_NA_NA	2020-11-19	NA_NA_NA	NA	NA	NA	NA	NA	NA	2021-03-09	SPRR3_NA_NA	2021-09-24	T_NA_NA	NA	NA	NA	NA	NA	NA	NA	NA	NA	NA	NA	NA	NA	NA
4378	5	2021-11-14	2015-11-27	2017-10-20	5	3.1	55	283	305	1	1	A	M	17	21440	4	3.2	93	NA	27800	2.9	NA	NA	2021-11-14	NA_NA_NA	NA	NA	NA	NA	NA	NA	NA	NA	NA	NA	NA	NA	NA	NA	NA	NA	NA	NA	NA	NA	NA	NA	NA	NA
4380	4	2021-01-02	2015-11-28	2017-09-09	6	0.5	12	0	344	2	2	DA	MM	32	26350	3.7	3.6	134	NA	38630	1.3	2021-01-15	T_NA_NA	2021-01-02	NA_NA_NA	NA	NA	NA	NA	NA	NA	2021-01-03	PO20/4_NA_NA	NA	NA	NA	NA	NA	NA	NA	NA	NA	NA	NA	NA	NA	NA	2021-06-19	CIDR_NA_NA
4380	5	2022-05-12	2015-11-28	2017-09-09	4	0.5	107	283	388	1	1	A	M	20	25230	3.9	3	178	NA	33040	1	NA	NA	2022-05-12	NA_NA_NA	NA	NA	NA	NA	NA	NA	NA	NA	NA	NA	NA	NA	NA	NA	NA	NA	2022-05-21	EXC30/1_NA_NA	NA	NA	NA	NA	NA	NA
4382	4	2021-02-12	2015-12-01	2017-09-03	6	3.4	53	280	376	1	1	A	F	19	22080	4.4	3.5	130	NA	37870	2.6	2021-12-15	DD_NA_NA	2021-02-12	NA_NA_NA	NA	NA	2021-02-18	NA_NA_NA	NA	NA	NA	NA	NA	NA	NA	NA	NA	NA	2021-02-13	NA_NA_NA	NA	NA	NA	NA	NA	NA	NA	NA
4382	5	2022-01-25	2015-12-01	2017-09-03	7	3.4	43	271	304	1	1	A	M	NA	NA	NA	NA	NA	11	28080	NA	NA	NA	2022-01-25	NA_NA_NA	NA	NA	NA	NA	NA	NA	NA	NA	NA	NA	NA	NA	NA	NA	NA	NA	NA	NA	NA	NA	NA	NA	NA	NA
4383	4	2020-12-14	2015-12-06	2017-09-05	6	0	56	283	421	1	2	AA	MM	23	25130	4.1	3	124	NA	36530	1.6	2021-11-30	T_NA_NA	2020-12-14	NA_NA_NA	NA	NA	NA	NA	NA	NA	NA	NA	NA	NA	NA	NA	NA	NA	NA	NA	NA	NA	NA	NA	NA	NA	NA	NA
4383	5	2022-01-20	2015-12-06	2017-09-05	5	0	52	279	350	1	1	A	M	13	27660	4.9	3	121	NA	30720	1.4	NA	NA	2022-01-20	NA_NA_NA	NA	NA	NA	NA	NA	NA	NA	NA	NA	NA	NA	NA	NA	NA	NA	NA	NA	NA	NA	NA	NA	NA	NA	NA
4385	4	2020-10-25	2015-12-10	2017-10-02	7	2.4	55	0	343	1	2	DA	MM	10	18760	4.3	3.3	109	8	32970	3.4	2021-07-12	RRAB_NA_NA	2020-10-25	NA_NA_NA	NA	NA	NA	NA	NA	NA	NA	NA	NA	NA	NA	NA	NA	NA	NA	NA	2020-10-28	EX25_NA_NA	NA	NA	NA	NA	2021-04-17	57 DAYS_NA_NA
4387	4	2020-11-04	2015-12-12	2017-09-13	6	2.7	51	279	308	1	1	A	M	28	27530	4.1	2.8	136	NA	30390	5.2	2021-10-19	T_NA_NA	2020-11-04	NA_NA_NA	NA	NA	NA	NA	NA	NA	2021-02-17	SPLFRF5_NA_NA	NA	NA	NA	NA	NA	NA	NA	NA	2020-11-08	EX25_NA_NA	NA	NA	NA	NA	NA	NA
4387	5	2021-11-29	2015-12-12	2017-09-13	5	2.7	42	276	348	1	1	A	M	37	32970	4.1	3	159	NA	33640	1.4	NA	NA	2021-11-29	NA_NA_NA	NA	NA	NA	NA	NA	NA	NA	NA	NA	NA	NA	NA	NA	NA	NA	NA	NA	NA	NA	NA	NA	NA	NA	NA
4388	4	2020-12-12	2015-12-15	2017-11-11	6	4.2	47	275	304	1	1	A	M	25	27810	4.1	2.9	137	NA	34120	1.7	2021-09-24	T_NA_NA	2020-12-12	NA_NA_NA	NA	NA	NA	NA	NA	NA	NA	NA	NA	NA	NA	NA	NA	NA	NA	NA	NA	NA	NA	NA	NA	NA	NA	NA
4388	5	2022-02-06	2015-12-15	2017-11-11	7	4.2	48	275	373	1	1	D	M	NA	NA	NA	NA	NA	6	35260	NA	NA	NA	2022-02-06	NA_NA_NA	NA	NA	NA	NA	NA	NA	NA	NA	NA	NA	NA	NA	NA	NA	NA	NA	NA	NA	NA	NA	NA	NA	NA	NA
4390	4	2020-12-03	2015-12-17	2017-09-27	6	4.4	59	0	304	1	1	A	M	34	22020	4.1	3.6	111	NA	26300	2.4	2021-11-03	T_NA_NA	2020-12-03	NA_NA_NA	NA	NA	NA	NA	NA	NA	NA	NA	NA	NA	NA	NA	NA	NA	NA	NA	NA	NA	NA	NA	NA	NA	2021-04-10	CIDR_NA_NA
4390	5	2022-05-09	2015-12-17	2017-09-27	4	4.4	70	276	452	2	1	A	F	23	19400	2.6	2.6	104	NA	30810	0.4	NA	NA	2022-05-09	NA_NA_NA	NA	NA	NA	NA	NA	NA	2022-08-24	SPALL5_NA_NA	NA	NA	NA	NA	2022-09-08	CSPLR5_NA_NA	NA	NA	NA	NA	NA	NA	NA	NA	NA	NA
4391	4	2021-04-28	2015-12-18	2017-10-10	6	4.5	51	279	307	1	1	A	M	7	25370	5	3.7	124	NA	32690	1	2021-09-24	T_NA_NA	2021-04-28	NA_NA_NA	NA	NA	NA	NA	NA	NA	NA	NA	2022-03-09	T_NA_NA	NA	NA	NA	NA	NA	NA	NA	NA	NA	NA	NA	NA	NA	NA
4391	5	2022-04-27	2015-12-18	2017-10-10	5	4.5	58	286	306	1	1	A	M	7	24970	5.6	3.7	115	NA	32450	1.3	NA	NA	2022-04-27	NA_NA_NA	NA	NA	NA	NA	NA	NA	NA	NA	NA	NA	NA	NA	NA	NA	NA	NA	NA	NA	NA	NA	NA	NA	NA	NA
4395	4	2021-02-20	2015-12-22	2017-10-05	7	3.8	131	281	347	1	1	A	M	11	24440	4.7	2.8	95	6	30990	0.1	NA	NA	2021-02-20	NA_NA_NA	NA	NA	NA	NA	NA	NA	NA	NA	NA	NA	NA	NA	NA	NA	NA	NA	NA	NA	NA	NA	NA	NA	NA	NA
4400	5	2021-09-24	2015-12-25	2017-10-17	7	2.4	46	281	314	1	1	A	M	12	22060	3.8	3.1	130	4	31160	8.8	NA	NA	2021-09-24	NA_NA_NA	NA	NA	NA	NA	2022-07-15	PO25.5/4_NA_NA	2021-10-09	SPLRRR3_NA_NA	NA	NA	NA	NA	2022-07-07	SPRR/5_NA_NA	NA	NA	NA	NA	NA	NA	NA	NA	NA	NA
4403	5	2022-03-11	2015-12-30	2017-10-21	1	2.8	60	286	473	1	1	A	M	26	26590	5.8	2.5	122	NA	34960	4.9	NA	NA	2022-03-11	NA_NA_NA	NA	NA	NA	NA	NA	NA	NA	NA	NA	NA	NA	NA	NA	NA	NA	NA	NA	NA	NA	NA	NA	NA	NA	NA
4404	4	2020-12-22	2015-12-30	2017-09-26	6	4.2	57	285	305	1	1	A	M	15	24740	4.1	2.9	136	NA	30640	4.3	2021-06-09	DD_NA_NA	2020-12-22	NA_NA_NA	NA	NA	NA	NA	NA	NA	2021-02-23	SPALL3_NA_NA	2021-11-30	DD_NA_NA	NA	NA	2021-07-21	SPALL5_NA_NA	NA	NA	NA	NA	NA	NA	NA	NA	NA	NA
4404	5	2022-01-20	2015-12-30	2017-09-26	7	4.2	52	279	342	1	1	A	M	13	23980	5.2	2.9	160	7	29880	1.4	NA	NA	2022-01-20	NA_NA_NA	2022-09-07	LRABBL_NA_NA	NA	NA	NA	NA	2022-07-15	SPRF5LR3_NA_NA	NA	NA	NA	NA	2022-09-14	CSPALL5_NA_NA	NA	NA	NA	NA	NA	NA	NA	NA	NA	NA
4406	4	2021-09-12	2016-01-01	2018-03-05	6	1.8	55	0	447	1	1	A	F	24	24740	4.8	2.7	121	NA	32780	0.4	2022-05-31	LRAB_NA_NA	2021-09-12	NA_NA_NA	NA	NA	2021-09-15	NA_NA_NA	NA	NA	2022-06-17	SPLFRF/5_NA_NA	2022-10-04	T_NA_NA	NA	NA	NA	NA	NA	NA	NA	NA	NA	NA	NA	NA	2022-01-27	CIDR_NA_NA
4407	4	2020-12-16	2016-01-05	2017-10-13	6	0.4	58	286	308	1	1	A	F	21	24760	4.4	3.2	103	NA	22870	0.1	2021-05-01	T_NA_NA	2020-12-16	NA_NA_NA	NA	NA	NA	NA	NA	NA	2021-02-17	SPALL3_NA_NA	2021-10-19	T_NA_NA	NA	NA	NA	NA	NA	NA	NA	NA	NA	NA	NA	NA	NA	NA
4407	5	2021-12-09	2016-01-05	2017-10-13	7	0.4	52	280	306	1	1	D	M	NA	NA	NA	NA	NA	5	26010	NA	NA	NA	2021-12-09	NA_NA_NA	NA	NA	NA	NA	NA	NA	NA	NA	NA	NA	NA	NA	NA	NA	NA	NA	NA	NA	NA	NA	NA	NA	NA	NA
4411	4	2021-02-10	2016-01-10	2017-10-04	6	3.1	51	278	343	1	1	A	F	21	22280	6.9	3.2	112	NA	23760	0.1	2021-09-24	T_NA_NA	2021-02-10	NA_NA_NA	NA	NA	NA	NA	NA	NA	2021-12-09	SPLFR/23_NA_NA	2022-01-29	T_NA_NA	NA	NA	NA	NA	NA	NA	NA	NA	NA	NA	NA	NA	NA	NA
4411	5	2022-03-08	2016-01-10	2017-10-04	7	3.1	50	277	341	1	2	AA	FF	29	16370	3.8	2.9	82	7	26740	3.2	NA	NA	2022-03-08	NA_NA_NA	NA	NA	2022-03-11	NA_NA_NA	NA	NA	NA	NA	NA	NA	NA	NA	NA	NA	2022-03-09	TWINS_NA_NA	2022-03-10	PO24/3_NA_NA	NA	NA	NA	NA	NA	NA
4414	4	2020-11-11	2016-01-18	2017-10-31	6	1.7	51	278	351	1	1	A	F	21	27130	4.1	2.7	137	NA	31790	0.1	2021-10-19	T_NA_NA	2020-11-11	NA_NA_NA	NA	NA	NA	NA	NA	NA	NA	NA	NA	NA	NA	NA	NA	NA	NA	NA	NA	NA	NA	NA	NA	NA	NA	NA
4414	5	2021-12-07	2016-01-18	2017-10-31	7	1.7	50	277	341	1	1	A	M	29	28980	4.5	2.6	133	5	32990	0.1	NA	NA	2021-12-07	NA_NA_NA	NA	NA	NA	NA	NA	NA	NA	NA	NA	NA	NA	NA	NA	NA	NA	NA	NA	NA	NA	NA	NA	NA	NA	NA
4415	4	2020-10-20	2016-01-18	2017-10-21	6	5.7	50	278	309	1	1	A	F	15	27350	3.3	2.9	129	NA	35920	4	2021-10-05	T_NA_NA	2020-10-20	NA_NA_NA	NA	NA	NA	NA	NA	NA	2020-12-07	ALL4SP3_NA_NA	NA	NA	NA	NA	2020-12-18	RFFSP5_NA_NA	NA	NA	NA	NA	NA	NA	NA	NA	NA	NA
4415	5	2021-11-20	2016-01-18	2017-10-21	6	8.4	54	281	342	1	1	A	M	11	25380	4.3	3.3	136	NA	36340	6.8	2022-09-20	T_NA_NA	2021-11-20	NA_NA_NA	NA	NA	NA	NA	NA	NA	2021-12-04	SPLFLR3_NA_NA	NA	NA	NA	NA	2022-01-10	SPLRRR/3_NA_NA	NA	NA	NA	NA	NA	NA	NA	NA	NA	NA
4416	4	2021-03-28	2016-01-18	2017-12-07	6	5.7	41	0	306	1	2	AD	FF	10	23210	5.9	3.2	146	NA	29100	0.7	2022-05-03	T_NA_NA	2021-03-28	NA_NA_NA	2022-06-29	RRABBL_NA_NA	2021-03-31	NA_NA_NA	NA	NA	NA	NA	NA	NA	NA	NA	NA	NA	NA	NA	NA	NA	2022-06-15	NA_NA_NA	NA	NA	2021-08-26	CIDR_NA_NA
4416	5	2022-06-12	2016-01-18	2017-12-07	4	5.7	48	275	393	1	1	A	F	24	20750	3	2.8	121	NA	32220	0.2	NA	NA	2022-06-12	NA_NA_NA	NA	NA	2022-06-29	IVDXT_NA_NA	NA	NA	NA	NA	NA	NA	NA	NA	NA	NA	NA	NA	NA	NA	NA	NA	NA	NA	NA	NA
4422	4	2021-02-05	2016-02-01	2018-03-03	7	3	81	0	281	2	1	A	M	26	24950	4.9	2.9	121	8	16040	2.4	2021-06-09	ABRR_NA_NA	2021-02-05	NA_NA_NA	NA	NA	NA	NA	NA	NA	NA	NA	2022-01-29	T_NA_NA	NA	NA	NA	NA	NA	NA	2021-02-07	PO20-4_NA_NA	NA	NA	NA	NA	2021-06-12	CIDR_NA_NA
4423	4	2021-03-10	2016-02-02	2017-11-03	7	2.9	51	0	379	1	1	A	F	28	29250	4.3	2.8	139	4	34240	0.8	2021-03-27	LRAB_NA_NA	2021-03-10	NA_NA_NA	2021-03-17	ROTEXC29_NA_NA	NA	NA	NA	NA	2021-09-22	SPLFRF5_NA_NA	NA	NA	NA	NA	NA	NA	NA	NA	NA	NA	NA	NA	NA	NA	2021-08-28	CIDR_NA_NA
4426	4	2021-01-31	2016-02-05	2017-12-10	7	4.2	48	275	339	1	2	AA	FF	NA	NA	NA	NA	NA	3	29660	NA	NA	NA	2021-01-31	NA_NA_NA	NA	NA	NA	NA	NA	NA	NA	NA	NA	NA	NA	NA	NA	NA	2021-02-02	TWINS_NA_NA	NA	NA	NA	NA	NA	NA	NA	NA
4427	4	2021-07-15	2016-02-05	2017-11-07	6	0	52	281	331	1	1	A	M	20	27280	4.5	2.4	129	NA	32410	0.8	2021-11-30	RRUBL_NA_NA	2021-07-15	NA_NA_NA	2022-06-15	PO25.5/4_NA_NA	NA	NA	2022-07-13	PO24/4_NA_NA	2021-11-06	SPLFRR3_NA_NA	2021-12-15	T_NA_NA	2022-07-13	T_NA_NA	2022-01-17	SPALL/3_NA_NA	NA	NA	NA	NA	NA	NA	NA	NA	NA	NA
4427	5	2022-08-11	2016-02-05	2017-11-07	2	0	52	279	340	1	1	A	M	20	23270	3.1	2.9	120	NA	33600	2.9	NA	NA	2022-08-11	NA_NA_NA	NA	NA	2022-08-13	NA_NA_NA	NA	NA	NA	NA	NA	NA	NA	NA	NA	NA	NA	NA	NA	NA	NA	NA	NA	NA	NA	NA
4429	4	2021-03-05	2016-02-07	2017-12-08	6	0.5	46	281	310	1	1	A	M	33	29920	3.8	3	139	NA	34040	1.6	2022-01-12	T_NA_NA	2021-03-05	NA_NA_NA	NA	NA	NA	NA	NA	NA	2021-09-25	SPLFRF5_NA_NA	NA	NA	NA	NA	NA	NA	NA	NA	NA	NA	NA	NA	NA	NA	NA	NA
4429	5	2022-02-20	2016-02-07	2017-12-08	7	0.5	48	276	304	8	1	A	M	10	26420	4.7	3.1	152	6	33560	0.1	NA	NA	2022-02-20	NA_NA_NA	NA	NA	NA	NA	NA	NA	2022-08-18	CSPLFRF5_NA_NA	NA	NA	NA	NA	NA	NA	NA	NA	NA	NA	NA	NA	NA	NA	NA	NA
4430	4	2021-04-27	2016-02-10	2017-12-15	6	2.6	57	285	386	1	1	A	F	8	24310	4.1	3.5	134	NA	28850	1.4	2021-06-17	DD_NA_NA	2021-04-27	NA_NA_NA	NA	NA	NA	NA	NA	NA	NA	NA	2021-12-15	T_NA_NA	2022-03-22	T_NA_NA	NA	NA	NA	NA	NA	NA	NA	NA	NA	NA	NA	NA
4430	5	2022-05-21	2016-02-10	2017-12-15	4	2.6	61	287	328	2	1	A	M	11	19870	3.1	2.9	138	NA	34110	3	NA	NA	2022-05-21	NA_NA_NA	NA	NA	NA	NA	NA	NA	NA	NA	NA	NA	NA	NA	NA	NA	NA	NA	NA	NA	NA	NA	NA	NA	NA	NA
4432	4	2021-04-13	2016-02-13	2018-02-22	6	7.1	85	277	305	1	1	A	F	22	26240	3.8	3.1	127	NA	26250	0.1	2022-06-14	T_NA_NA	2021-04-13	NA_NA_NA	NA	NA	NA	NA	NA	NA	2021-07-21	SPLRRR5_NA_NA	NA	NA	NA	NA	NA	NA	NA	NA	NA	NA	NA	NA	NA	NA	NA	NA
4433	4	2021-04-01	2016-02-13	2018-01-14	6	3.9	52	279	374	1	1	A	M	34	23130	3.2	2.8	108	NA	26350	0.7	2022-04-21	T_NA_NA	2021-04-01	NA_NA_NA	NA	NA	NA	NA	NA	NA	NA	NA	NA	NA	NA	NA	NA	NA	NA	NA	NA	NA	NA	NA	NA	NA	NA	NA
4433	5	2022-06-03	2016-02-13	2018-01-14	5	3.9	53	280	375	1	1	A	M	33	23750	3.7	2.8	107	NA	27930	1.3	NA	NA	2022-06-03	NA_NA_NA	NA	NA	NA	NA	NA	NA	NA	NA	NA	NA	NA	NA	NA	NA	NA	NA	NA	NA	NA	NA	NA	NA	NA	NA
4434	4	2021-07-12	2016-02-14	2018-01-02	6	2.2	49	276	374	1	1	A	M	23	33390	3.3	2.7	159	NA	36010	1.6	2022-06-29	T_NA_NA	2021-07-12	NA_NA_NA	NA	NA	NA	NA	NA	NA	NA	NA	NA	NA	NA	NA	NA	NA	NA	NA	NA	NA	NA	NA	NA	NA	NA	NA
4434	5	2022-07-23	2016-02-14	2018-01-02	4	2.2	33	260	343	1	1	A	M	11	22060	3.9	3.4	131	NA	38790	1.3	NA	NA	2022-07-23	NA_NA_NA	NA	NA	NA	NA	NA	NA	NA	NA	NA	NA	NA	NA	NA	NA	NA	NA	NA	NA	NA	NA	NA	NA	NA	NA
4436	4	2021-03-19	2016-02-18	2017-12-10	6	2.7	60	287	341	1	1	A	M	19	30630	3.9	2.8	151	NA	30050	0.1	2022-02-25	T_NA_NA	2021-03-19	NA_NA_NA	NA	NA	NA	NA	NA	NA	NA	NA	NA	NA	NA	NA	NA	NA	NA	NA	NA	NA	NA	NA	NA	NA	NA	NA
4436	5	2022-04-23	2016-02-18	2017-12-10	7	2.7	61	288	339	1	2	AA	MM	11	25520	4.1	3.1	124	7	35630	1.4	NA	NA	2022-04-23	NA_NA_NA	NA	NA	NA	NA	NA	NA	2022-06-10	EXC23_NA_NA	NA	NA	NA	NA	NA	NA	NA	NA	NA	NA	NA	NA	NA	NA	NA	NA
4437	4	2021-02-21	2016-02-20	2018-01-13	6	3.3	55	282	340	1	1	A	F	10	24260	4.2	3.5	142	NA	34140	1	2021-09-29	ABFLBL_NA_NA	2021-02-21	NA_NA_NA	NA	NA	NA	NA	NA	NA	NA	NA	2021-12-29	T_NA_NA	NA	NA	NA	NA	NA	NA	NA	NA	NA	NA	NA	NA	NA	NA
4437	5	2022-02-18	2016-02-20	2018-01-13	5	3.3	53	283	309	1	1	A	M	12	23510	4.6	3.3	112	NA	31610	0.3	NA	NA	2022-02-18	NA_NA_NA	NA	NA	2022-02-22	NA_NA_NA	NA	NA	NA	NA	NA	NA	NA	NA	NA	NA	2022-02-20	NA_NA_NA	NA	NA	NA	NA	NA	NA	NA	NA
4438	4	2021-05-12	2016-02-21	2017-11-29	7	4.3	58	285	347	1	1	A	M	NA	NA	NA	NA	NA	6	40720	NA	NA	NA	2021-05-12	NA_NA_NA	NA	NA	NA	NA	NA	NA	NA	NA	NA	NA	NA	NA	NA	NA	NA	NA	NA	NA	NA	NA	NA	NA	NA	NA
4440	4	2021-01-13	2016-02-24	2018-01-06	6	1.7	51	278	343	1	1	A	F	21	24830	4.6	3.2	127	NA	29020	0.5	2021-12-29	T_NA_NA	2021-01-13	NA_NA_NA	NA	NA	NA	NA	NA	NA	NA	NA	NA	NA	NA	NA	NA	NA	NA	NA	NA	NA	NA	NA	NA	NA	NA	NA
4440	5	2022-02-08	2016-02-24	2018-01-06	5	1.7	50	277	341	1	1	A	M	22	26160	6	3.4	130	NA	34110	1.6	NA	NA	2022-02-08	NA_NA_NA	2022-08-18	LRABBL_NA_NA	NA	NA	NA	NA	NA	NA	NA	NA	NA	NA	NA	NA	NA	NA	NA	NA	NA	NA	NA	NA	NA	NA
4441	4	2021-04-13	2016-02-25	2018-01-17	6	2.6	29	256	346	1	NA	NA	NA	22	21980	3.9	2.9	118	NA	28850	1.2	2021-09-24	T_NA_NA	2021-04-13	NA_NA_NA	NA	NA	NA	NA	2022-08-29	PRED15_NA_NA	NA	NA	2022-07-13	T_NA_NA	NA	NA	NA	NA	2021-04-15	EARLY_NA_NA	NA	NA	NA	NA	NA	NA	NA	NA
4441	5	2022-09-10	2016-02-25	2018-01-17	2	2.6	71	274	444	2	1	A	M	25	24250	3.5	2.9	100	NA	29650	1.2	NA	NA	2022-09-10	NA_NA_NA	NA	NA	2022-09-13	NA_NA_NA	NA	NA	NA	NA	NA	NA	NA	NA	NA	NA	NA	NA	NA	NA	2022-09-17	IVDXT_NA_NA	NA	NA	NA	NA
4442	4	2020-12-05	2016-02-25	2017-12-18	7	4.8	81	282	280	1	1	A	M	32	25620	4.6	3.2	120	4	24280	0.4	NA	NA	2020-12-05	NA_NA_NA	NA	NA	NA	NA	NA	NA	NA	NA	NA	NA	NA	NA	NA	NA	NA	NA	NA	NA	NA	NA	NA	NA	NA	NA
4447	4	2020-12-22	2016-03-05	2017-12-06	6	5.1	50	278	308	1	1	A	F	15	24590	5.3	3.5	134	NA	31800	3.3	2021-11-30	T_NA_NA	2020-12-22	NA_NA_NA	NA	NA	NA	NA	NA	NA	2021-03-15	SPRF5_NA_NA	NA	NA	NA	NA	2021-06-14	SPLFLR5_NA_NA	NA	NA	NA	NA	NA	NA	NA	NA	NA	NA
4447	5	2022-01-21	2016-03-05	2017-12-06	5	5.1	53	280	342	1	1	A	M	12	24680	5.6	3.5	111	NA	32600	6.8	NA	NA	2022-01-21	NA_NA_NA	NA	NA	NA	NA	NA	NA	2022-02-09	SPLRRF/5_NA_NA	NA	NA	NA	NA	2022-06-08	SPL/2RR5_NA_NA	NA	NA	NA	NA	NA	NA	NA	NA	NA	NA
4450	4	2021-07-12	2016-03-11	2018-05-02	6	5	49	277	307	1	1	A	F	23	29750	4.7	3.1	127	NA	23250	1.3	NA	NA	2021-07-12	NA_NA_NA	NA	NA	NA	NA	NA	NA	NA	NA	NA	NA	NA	NA	NA	NA	NA	NA	NA	NA	NA	NA	NA	NA	NA	NA
4450	5	2022-08-13	2016-03-11	2018-05-02	7	5	54	281	343	1	1	A	M	NA	NA	NA	NA	NA	10	25820	NA	NA	NA	2022-08-13	NA_NA_NA	2022-08-23	LRUBL_NA_NA	2022-08-20	NA_NA_NA	NA	NA	NA	NA	NA	NA	NA	NA	NA	NA	NA	NA	NA	NA	NA	NA	NA	NA	NA	NA
4453	4	2021-02-21	2016-03-16	2018-04-14	6	2.2	27	255	306	1	2	DD	MM	10	20070	5.3	3.2	94	NA	25700	2.2	2022-02-08	DD_NA_NA	2021-02-21	NA_NA_NA	NA	NA	NA	NA	NA	NA	NA	NA	NA	NA	NA	NA	NA	NA	NA	NA	2021-03-04	PO20-5_NA_NA	NA	NA	NA	NA	NA	NA
4453	5	2022-03-26	2016-03-16	2018-04-14	5	1.4	54	281	344	1	1	A	F	39	18400	3.7	3.2	94	NA	24550	7.3	NA	NA	2022-03-26	NA_NA_NA	NA	NA	2022-03-29	IVDXT_NA_NA	NA	NA	2022-05-20	SPLF/5_NA_NA	NA	NA	NA	NA	NA	NA	NA	NA	2022-03-31	PO24/3_NA_NA	NA	NA	NA	NA	NA	NA
4461	4	2022-03-03	2016-04-09	2018-03-30	7	5.4	115	272	494	1	2	AA	MM	NA	NA	NA	NA	NA	11	29290	NA	NA	NA	2022-03-03	NA_NA_NA	NA	NA	NA	NA	NA	NA	NA	NA	NA	NA	NA	NA	NA	NA	NA	NA	NA	NA	NA	NA	NA	NA	NA	NA
4462	4	2021-02-20	2016-04-10	2018-03-11	6	3.4	54	282	309	1	1	A	M	11	26470	5.2	3.2	115	NA	26180	1.1	2021-12-29	T_NA_NA	2021-02-20	NA_NA_NA	NA	NA	NA	NA	NA	NA	2021-05-15	SPRR5_NA_NA	NA	NA	NA	NA	NA	NA	NA	NA	NA	NA	NA	NA	NA	NA	NA	NA
4462	5	2022-02-14	2016-04-10	2018-03-11	7	3.4	56	284	303	1	1	A	F	51	17800	4.4	2.9	66	10	26280	0.1	NA	NA	2022-02-14	NA_NA_NA	NA	NA	2022-02-19	NA_NA_NA	2022-03-05	PO24/6_NA_NA	NA	NA	NA	NA	NA	NA	NA	NA	NA	NA	NA	NA	2022-03-07	IVDXT_NA_NA	NA	NA	NA	NA
4464	4	2021-05-08	2016-04-11	2018-01-19	6	1.9	54	282	308	1	1	A	M	25	28120	5	2.8	121	NA	30830	0.4	2021-05-22	T_NA_NA	2021-05-08	NA_NA_NA	NA	NA	NA	NA	NA	NA	NA	NA	2022-03-09	T_NA_NA	NA	NA	NA	NA	NA	NA	NA	NA	NA	NA	NA	NA	NA	NA
4464	5	2022-04-28	2016-04-11	2018-01-19	4	1.9	52	280	303	1	1	A	M	34	28290	4.6	3	127	NA	30890	0.1	NA	NA	2022-04-28	NA_NA_NA	NA	NA	NA	NA	NA	NA	2022-09-14	SPBRLR3_NA_NA	NA	NA	NA	NA	NA	NA	NA	NA	NA	NA	NA	NA	NA	NA	NA	NA
4465	4	2021-03-10	2016-04-16	2018-01-22	7	5.2	51	278	343	1	1	A	F	28	32270	2.3	2.5	157	1	39660	1.5	2021-03-22	DD_NA_NA	2021-03-10	NA_NA_NA	NA	NA	NA	NA	NA	NA	2021-07-12	SPALL5_NA_NA	2021-08-20	RRAB_NA_NA	NA	NA	NA	NA	NA	NA	NA	NA	NA	NA	NA	NA	NA	NA
4466	4	2021-03-15	2016-04-18	2018-01-27	6	1.4	56	283	341	1	1	A	M	23	31110	5	2.7	151	NA	37260	2.1	2022-01-29	T_NA_NA	2021-03-15	NA_NA_NA	NA	NA	NA	NA	NA	NA	NA	NA	NA	NA	NA	NA	NA	NA	NA	NA	NA	NA	NA	NA	NA	NA	NA	NA
4466	5	2022-03-14	2016-04-18	2018-01-27	5	1.4	56	284	308	1	2	AA	MM	23	30710	3.5	3.1	151	NA	37670	0.1	2022-08-10	LFABBL_NA_NA	2022-03-14	NA_NA_NA	NA	NA	2022-03-17	NA_NA_NA	NA	NA	NA	NA	NA	NA	NA	NA	NA	NA	NA	NA	NA	NA	NA	NA	NA	NA	NA	NA
4467	4	2021-07-04	2016-04-24	2018-02-25	7	2.7	55	282	452	1	1	A	M	NA	NA	NA	NA	NA	11	25210	NA	2021-07-12	DD_NA_NA	2021-07-04	NA_NA_NA	NA	NA	NA	NA	NA	NA	NA	NA	NA	NA	NA	NA	NA	NA	NA	NA	NA	NA	NA	NA	NA	NA	NA	NA
4468	4	2020-12-24	2016-04-30	2018-01-29	6	3.4	45	273	307	1	1	A	F	13	23690	6.1	3.3	111	NA	31330	0.1	2021-11-30	T_NA_NA	2020-12-24	NA_NA_NA	NA	NA	NA	NA	NA	NA	NA	NA	NA	NA	NA	NA	NA	NA	NA	NA	NA	NA	NA	NA	NA	NA	NA	NA
4468	5	2022-01-22	2016-04-30	2018-01-29	5	3.4	54	281	340	1	1	A	M	11	22240	4.7	3.6	99	NA	29280	1.1	NA	NA	2022-01-22	NA_NA_NA	NA	NA	NA	NA	NA	NA	2022-05-27	CPLR/5_NA_NA	NA	NA	NA	NA	NA	NA	NA	NA	NA	NA	NA	NA	NA	NA	NA	NA
4469	3	2021-03-13	2016-05-01	2018-02-28	6	0	54	281	380	1	1	A	M	25	29050	5.3	2.7	153	NA	37000	1	NA	NA	2021-03-13	NA_NA_NA	NA	NA	2021-03-20	NA_NA_NA	NA	NA	NA	NA	NA	NA	NA	NA	NA	NA	NA	NA	2021-03-17	EXC27-1_NA_NA	NA	NA	NA	NA	NA	NA
4469	4	2022-05-18	2016-05-01	2018-02-28	5	0	72	285	359	1	1	A	M	14	23590	5.3	2.4	143	NA	37640	0.7	NA	NA	2022-05-18	NA_NA_NA	NA	NA	2022-05-25	NA_NA_NA	2022-06-05	PO26/3_NA_NA	NA	NA	NA	NA	NA	NA	NA	NA	NA	NA	NA	NA	NA	NA	NA	NA	NA	NA
4472	4	2021-07-17	2016-05-11	2018-03-28	6	2.2	54	281	343	1	1	A	M	18	24660	3.6	2.9	137	NA	29280	1.2	2022-05-18	T_NA_NA	2021-07-17	NA_NA_NA	NA	NA	2021-07-22	NA_NA_NA	NA	NA	NA	NA	NA	NA	NA	NA	NA	NA	NA	NA	NA	NA	NA	NA	NA	NA	NA	NA
4472	5	2022-07-07	2016-05-11	2018-03-28	4	2.2	52	280	303	1	1	A	M	27	26590	4.8	2.8	134	NA	30940	0.1	NA	NA	2022-07-07	NA_NA_NA	NA	NA	2022-07-10	NA_NA_NA	NA	NA	NA	NA	NA	NA	NA	NA	NA	NA	NA	NA	NA	NA	NA	NA	NA	NA	NA	NA
4475	4	2021-02-07	2016-05-14	2018-03-10	6	2.4	48	276	305	1	1	A	M	24	24000	5	3.5	99	NA	33740	2.2	2022-02-25	T_NA_NA	2021-02-07	NA_NA_NA	NA	NA	NA	NA	NA	NA	NA	NA	NA	NA	NA	NA	NA	NA	NA	NA	NA	NA	NA	NA	NA	NA	NA	NA
4475	5	2022-04-19	2016-05-14	2018-03-10	4	2.4	57	284	379	3	1	A	M	15	23140	4.4	3.2	133	NA	25900	0.1	NA	NA	2022-04-19	NA_NA_NA	NA	NA	2022-04-24	NA_NA_NA	NA	NA	NA	NA	NA	NA	NA	NA	NA	NA	NA	NA	NA	NA	NA	NA	NA	NA	NA	NA
4476	4	2021-01-26	2016-05-14	2018-02-22	6	4.8	106	278	253	1	1	A	F	8	22810	5.1	3.7	94	NA	18670	0.8	NA	NA	2021-01-26	NA_NA_NA	NA	NA	NA	NA	NA	NA	NA	NA	NA	NA	NA	NA	NA	NA	2021-01-26	NA_NA_NA	NA	NA	NA	NA	NA	NA	NA	NA
4476	5	2022-04-08	2016-05-14	2018-02-22	5	4.8	81	273	356	1	2	AA	MM	26	19970	4.2	3.2	93	NA	21320	2	NA	NA	2022-04-08	NA_NA_NA	NA	NA	2022-04-11	NA_NA_NA	NA	NA	NA	NA	NA	NA	NA	NA	NA	NA	NA	NA	2022-04-12	PO25/3_NA_NA	NA	NA	NA	NA	NA	NA
4479	4	2021-02-22	2016-05-19	2018-03-19	6	2	49	0	308	1	1	A	M	9	23910	4.5	3.7	139	NA	33510	1.2	2022-02-08	T_NA_NA	2021-02-22	NA_NA_NA	NA	NA	NA	NA	NA	NA	NA	NA	NA	NA	NA	NA	NA	NA	NA	NA	NA	NA	NA	NA	NA	NA	NA	NA
4479	5	2022-03-26	2016-05-19	2018-03-19	5	2	54	281	343	1	1	A	M	39	23490	3.2	3.1	115	NA	34930	1.4	NA	NA	2022-03-26	NA_NA_NA	NA	NA	2022-03-29	NA_NA_NA	NA	NA	NA	NA	NA	NA	NA	NA	NA	NA	NA	NA	NA	NA	NA	NA	NA	NA	NA	NA
4483	4	2021-02-28	2016-05-28	2018-02-24	7	2	41	276	310	3	1	A	F	NA	NA	NA	NA	NA	6	31550	NA	NA	NA	2021-02-28	NA_NA_NA	NA	NA	NA	NA	NA	NA	NA	NA	NA	NA	NA	NA	NA	NA	NA	NA	NA	NA	NA	NA	NA	NA	NA	NA
4485	4	2021-04-17	2016-05-29	2018-03-24	6	3.4	82	274	338	1	1	A	F	18	24230	5.5	2.6	144	NA	24730	1	2022-02-08	T_NA_NA	2021-04-17	NA_NA_NA	NA	NA	2021-04-23	NA_NA_NA	NA	NA	NA	NA	2022-03-09	DD_NA_NA	NA	NA	NA	NA	NA	NA	NA	NA	NA	NA	NA	NA	NA	NA
4485	5	2022-03-20	2016-05-29	2018-03-24	7	3.4	41	262	296	1	1	D	M	NA	NA	NA	NA	NA	3	26180	NA	NA	NA	2022-03-20	NA_NA_NA	NA	NA	NA	NA	NA	NA	NA	NA	NA	NA	NA	NA	NA	NA	NA	NA	NA	NA	NA	NA	NA	NA	NA	NA
4486	4	2021-07-27	2016-05-29	2018-07-16	6	0	50	278	309	1	1	A	M	36	26120	3.8	2.4	104	NA	35500	6.4	2022-05-03	T_NA_NA	2021-07-27	NA_NA_NA	2022-07-27	ABLRBL_NA_NA	NA	NA	NA	NA	2021-09-04	SPLR5_NA_NA	2022-07-13	U_NA_NA	NA	NA	NA	NA	NA	NA	NA	NA	NA	NA	NA	NA	NA	NA
4486	5	2022-08-31	2016-05-29	2018-07-16	1	0	51	278	349	1	1	A	M	35	27700	3.8	2.4	120	NA	27590	0.1	NA	NA	2022-08-31	NA_NA_NA	NA	NA	2022-09-05	NA_NA_NA	2022-10-04	BLV+_NA_NA	NA	NA	NA	NA	NA	NA	NA	NA	NA	NA	NA	NA	2022-09-21	IVDXT_NA_NA	NA	NA	NA	NA
4488	4	2021-07-24	2016-06-05	2018-05-14	7	2.2	61	283	326	1	1	A	M	NA	NA	NA	NA	NA	11	32890	NA	2021-08-10	ABRR_NA_NA	2021-07-24	NA_NA_NA	NA	NA	NA	NA	NA	NA	NA	NA	NA	NA	NA	NA	NA	NA	NA	NA	NA	NA	NA	NA	NA	NA	NA	NA
4493	4	2022-01-29	2016-06-18	2018-04-25	5	4	47	274	449	1	1	A	M	32	24910	5.2	2.8	131	NA	28390	2	NA	NA	2022-01-29	NA_NA_NA	NA	NA	NA	NA	NA	NA	NA	NA	NA	NA	NA	NA	NA	NA	NA	NA	NA	NA	NA	NA	NA	NA	NA	NA
4497	4	2021-08-16	2016-06-22	2018-05-11	7	4	98	0	383	1	1	A	M	16	22580	4.3	2.7	114	7	27470	1.4	NA	NA	2021-08-16	NA_NA_NA	NA	NA	NA	NA	NA	NA	NA	NA	NA	NA	NA	NA	NA	NA	NA	NA	NA	NA	NA	NA	NA	NA	2022-02-12	57 DAYS_NA_NA
4500	4	2021-07-11	2016-06-25	2018-05-20	6	2.7	62	275	370	1	1	A	F	52	26070	4.5	2.6	119	NA	26410	4.1	2022-05-18	T_NA_NA	2021-07-11	NA_NA_NA	NA	NA	2021-07-20	IV_NA_NA	NA	NA	NA	NA	NA	NA	NA	NA	NA	NA	NA	NA	NA	NA	NA	NA	NA	NA	NA	NA
4500	5	2022-07-12	2016-06-25	2018-05-20	4	2.7	57	285	309	1	1	A	F	22	27580	4.6	2.8	130	NA	29290	1.4	2022-08-10	LRUBL_NA_NA	2022-07-12	NA_NA_NA	NA	NA	NA	NA	NA	NA	NA	NA	NA	NA	NA	NA	NA	NA	NA	NA	NA	NA	NA	NA	NA	NA	NA	NA
4502	3	2020-11-19	2016-07-05	2018-05-01	6	6	45	272	531	1	1	A	F	13	22520	6	3.2	105	NA	28010	0.9	2021-11-03	T_NA_NA	2020-11-19	NA_NA_NA	NA	NA	NA	NA	NA	NA	NA	NA	NA	NA	NA	NA	NA	NA	NA	NA	NA	NA	NA	NA	NA	NA	NA	NA
4502	4	2021-12-18	2016-07-05	2018-05-01	5	6	54	281	340	1	1	A	M	18	22580	5.2	3.4	122	NA	25970	0.6	NA	NA	2021-12-18	NA_NA_NA	NA	NA	NA	NA	NA	NA	NA	NA	NA	NA	NA	NA	NA	NA	NA	NA	NA	NA	NA	NA	NA	NA	NA	NA
4503	4	2021-04-26	2016-07-05	2018-04-11	6	2.6	49	276	342	1	2	AA	MM	37	28170	3.9	2.6	137	NA	35650	3.3	2021-11-30	RRBRBL_NA_NA	2021-04-26	NA_NA_NA	NA	NA	2021-05-01	PO25-4_NA_NA	NA	NA	NA	NA	2021-12-15	T_NA_NA	2022-05-18	T_NA_NA	NA	NA	NA	NA	NA	NA	NA	NA	NA	NA	NA	NA
4503	5	2022-07-14	2016-07-05	2018-04-11	4	2.6	59	286	385	1	1	A	M	20	26210	3.4	2.7	136	NA	33890	1.9	2022-08-10	T_NA_NA	2022-07-14	NA_NA_NA	NA	NA	NA	NA	NA	NA	NA	NA	NA	NA	NA	NA	NA	NA	NA	NA	NA	NA	NA	NA	NA	NA	NA	NA
4506	4	2021-10-27	2016-07-07	2018-04-22	1	2	54	278	412	1	1	A	M	35	28840	4.3	2.9	136	NA	31050	0.1	NA	NA	2021-10-27	NA_NA_NA	NA	NA	2021-11-02	NA_NA_NA	NA	NA	NA	NA	NA	NA	NA	NA	NA	NA	NA	NA	NA	NA	NA	NA	NA	NA	NA	NA
4507	4	2021-10-03	2016-07-07	2018-05-08	6	1	49	275	338	1	1	A	M	29	30960	4.2	2.9	144	NA	38260	1.4	2022-08-10	T_NA_NA	2021-10-03	NA_NA_NA	NA	NA	NA	NA	NA	NA	NA	NA	NA	NA	NA	NA	NA	NA	NA	NA	NA	NA	NA	NA	NA	NA	NA	NA
4507	5	2022-10-01	2016-07-07	2018-05-08	2	1	54	282	309	1	1	A	F	NA	NA	NA	NA	NA	NA	34880	NA	NA	NA	2022-10-01	NA_NA_NA	NA	NA	NA	NA	NA	NA	NA	NA	NA	NA	NA	NA	NA	NA	NA	NA	NA	NA	NA	NA	NA	NA	NA	NA
4508	4	2021-09-30	2016-07-08	2018-05-23	6	4	52	280	308	1	1	A	M	32	29480	4.7	2.9	133	NA	29650	0.8	2022-01-29	LFABBL_NA_NA	2021-09-30	NA_NA_NA	NA	NA	NA	NA	NA	NA	NA	NA	NA	NA	NA	NA	NA	NA	NA	NA	NA	NA	NA	NA	NA	NA	NA	NA
4508	5	2022-09-22	2016-07-08	2018-05-23	2	4	52	280	305	1	1	A	F	13	22590	4.2	3.3	76	NA	30380	6.4	NA	NA	2022-09-22	NA_NA_NA	NA	NA	2022-09-29	NA_NA_NA	NA	NA	NA	NA	NA	NA	NA	NA	NA	NA	NA	NA	NA	NA	NA	NA	NA	NA	NA	NA
4509	4	2021-09-14	2016-07-08	2018-08-30	5	3.3	50	0	305	1	1	A	M	22	29650	4.1	2.8	154	NA	30880	6.4	NA	NA	2021-09-14	NA_NA_NA	NA	NA	NA	NA	NA	NA	2021-10-13	SPRFRR3_NA_NA	NA	NA	NA	NA	NA	NA	NA	NA	NA	NA	NA	NA	NA	NA	2022-01-22	CIDR_NA_NA
4511	4	2021-06-08	2016-07-09	2018-05-27	6	2.5	50	277	306	1	1	A	M	29	20560	4.7	2.1	130	NA	29500	2.7	2022-04-21	T_NA_NA	2021-06-08	NA_NA_NA	NA	NA	2021-06-10	EXC18-2_NA_NA	NA	NA	NA	NA	NA	NA	NA	NA	NA	NA	2021-06-11	HEAT_NA_NA	NA	NA	2021-06-14	EXC24-2_NA_NA	2021-06-15	NA_NA_NA	NA	NA
4511	5	2022-06-02	2016-07-09	2018-05-27	7	2.5	52	280	307	1	1	A	M	34	29290	2.4	2.7	128	6	32820	2.9	2022-06-14	DD_NA_NA	2022-06-02	NA_NA_NA	NA	NA	2022-06-07	NA_NA_NA	NA	NA	NA	NA	NA	NA	NA	NA	NA	NA	NA	NA	NA	NA	NA	NA	NA	NA	NA	NA
4512	4	2021-07-05	2016-07-09	2018-04-14	6	2	56	283	342	1	1	A	M	30	29400	2.9	2.8	134	NA	35250	0.1	2022-07-27	T_NA_NA	2021-07-05	NA_NA_NA	NA	NA	2021-08-06	NA_NA_NA	NA	NA	NA	NA	NA	NA	NA	NA	NA	NA	NA	NA	NA	NA	NA	NA	NA	NA	NA	NA
4512	5	2022-09-19	2016-07-09	2018-04-14	2	2	56	283	385	1	1	A	M	16	24190	4.4	3.2	95	NA	34100	1.8	NA	NA	2022-09-19	NA_NA_NA	NA	NA	2022-09-29	NA_NA_NA	NA	NA	NA	NA	NA	NA	NA	NA	NA	NA	NA	NA	NA	NA	NA	NA	NA	NA	NA	NA
4516	4	2021-06-28	2016-07-15	2018-06-13	7	7.1	56	284	303	1	1	A	M	9	25840	4.5	3.4	130	6	33070	5.8	NA	NA	2021-06-28	NA_NA_NA	NA	NA	NA	NA	NA	NA	2021-08-17	SPLRRR5_NA_NA	NA	NA	NA	NA	NA	NA	NA	NA	NA	NA	NA	NA	NA	NA	NA	NA
4517	4	2021-06-16	2016-07-16	2018-04-26	6	4.8	51	278	343	1	2	AA	FF	21	27170	2.8	3	142	NA	34970	0.4	2022-05-31	T_NA_NA	2021-06-16	NA_NA_NA	NA	NA	NA	NA	NA	NA	NA	NA	2022-09-06	T_NA_NA	NA	NA	NA	NA	NA	NA	NA	NA	NA	NA	NA	NA	NA	NA
4520	4	2021-06-18	2016-07-18	2018-04-21	7	4.2	46	273	419	1	1	A	F	19	24540	3.9	2.4	118	4	27920	1	2022-07-13	T_NA_NA	2021-06-18	NA_NA_NA	NA	NA	NA	NA	NA	NA	2021-08-17	SPLRRR5_NA_NA	NA	NA	NA	NA	2021-08-28	CSPLR5_NA_NA	NA	NA	NA	NA	NA	NA	NA	NA	NA	NA
4521	4	2021-08-05	2016-07-18	2018-06-09	7	2.5	80	259	258	2	2	AD	MM	NA	NA	NA	NA	NA	8	21510	NA	NA	NA	2021-08-05	NA_NA_NA	NA	NA	NA	NA	NA	NA	NA	NA	NA	NA	NA	NA	NA	NA	NA	NA	NA	NA	NA	NA	NA	NA	NA	NA
4524	4	2021-04-19	2016-07-22	2018-04-24	6	5.2	49	277	305	1	1	A	F	16	27280	5.5	3.1	112	NA	27220	0.1	2021-06-28	T_NA_NA	2021-04-19	NA_NA_NA	NA	NA	2021-05-04	NA_NA_NA	NA	NA	NA	NA	2022-02-25	T_NA_NA	NA	NA	NA	NA	NA	NA	NA	NA	NA	NA	NA	NA	NA	NA
4524	5	2022-04-19	2016-07-22	2018-04-24	5	5.2	57	285	308	1	1	A	M	15	25190	5.5	3.5	118	NA	28170	0.1	NA	NA	2022-04-19	NA_NA_NA	NA	NA	NA	NA	NA	NA	2022-09-14	SPLFRR3_NA_NA	NA	NA	NA	NA	NA	NA	NA	NA	NA	NA	NA	NA	NA	NA	NA	NA
4525	4	2022-05-03	2016-07-23	2018-04-23	4	2.7	50	284	527	1	1	A	M	29	31560	3.4	2.8	157	NA	41250	0.4	NA	NA	2022-05-03	NA_NA_NA	NA	NA	2022-05-10	NA_NA_NA	NA	NA	NA	NA	NA	NA	NA	NA	NA	NA	NA	NA	NA	NA	NA	NA	NA	NA	NA	NA
4526	4	2021-10-11	2016-07-23	2018-04-28	7	3.1	57	283	348	1	1	A	M	21	24840	6	2.5	104	10	33030	1.6	NA	NA	2021-10-11	NA_NA_NA	NA	NA	NA	NA	NA	NA	NA	NA	NA	NA	NA	NA	NA	NA	NA	NA	NA	NA	NA	NA	NA	NA	NA	NA
4527	4	2021-04-21	2016-07-24	2018-06-07	6	3.7	44	272	304	1	1	A	F	14	25920	4.5	3	159	NA	30490	0.1	2022-05-03	T_NA_NA	2021-04-21	NA_NA_NA	NA	NA	NA	NA	NA	NA	NA	NA	NA	NA	NA	NA	NA	NA	NA	NA	NA	NA	NA	NA	NA	NA	NA	NA
4527	5	2022-06-15	2016-07-24	2018-06-07	5	3.7	44	271	376	1	1	A	M	21	25980	4.9	2.6	124	NA	34710	1	NA	NA	2022-06-15	NA_NA_NA	NA	NA	2022-06-18	NA_NA_NA	NA	NA	NA	NA	NA	NA	NA	NA	NA	NA	NA	NA	NA	NA	NA	NA	NA	NA	NA	NA
4528	4	2021-11-08	2016-07-24	2018-05-23	6	5.6	49	276	376	1	1	A	M	23	24690	5.2	3.2	111	NA	25140	4	NA	NA	2021-11-08	NA_NA_NA	NA	NA	NA	NA	NA	NA	2021-11-11	SPLR5_NA_NA	NA	NA	NA	NA	NA	NA	NA	NA	NA	NA	NA	NA	NA	NA	NA	NA
4528	5	2022-09-17	2016-07-24	2018-05-23	2	5.6	5	233	308	1	1	D	M	18	20360	3.2	3.6	59	NA	23460	5.2	NA	NA	2022-09-17	NA_NA_NA	NA	NA	NA	NA	NA	NA	2022-09-19	SPALL5_NA_NA	NA	NA	NA	NA	NA	NA	NA	NA	2022-09-19	PO27.5/5_NA_NA	NA	NA	NA	NA	NA	NA
4529	4	2021-09-07	2016-07-26	2018-07-04	5	4	43	270	408	1	1	A	M	29	24240	4.1	2.8	112	NA	27630	3.9	NA	NA	2021-09-07	NA_NA_NA	NA	NA	NA	NA	NA	NA	2022-01-17	SPRRRF/3_NA_NA	NA	NA	NA	NA	NA	NA	NA	NA	NA	NA	NA	NA	NA	NA	NA	NA
4530	4	2021-08-01	2016-07-27	2018-07-16	6	2.5	55	283	307	1	1	A	M	31	32280	2.9	2.5	154	NA	39290	0.4	2022-07-13	T_NA_NA	2021-08-01	NA_NA_NA	NA	NA	NA	NA	NA	NA	NA	NA	NA	NA	NA	NA	NA	NA	NA	NA	NA	NA	NA	NA	NA	NA	NA	NA
4530	5	2022-09-02	2016-07-27	2018-07-16	2	2.5	53	280	344	1	1	A	M	33	25890	2.1	2.7	109	NA	42200	2.6	NA	NA	2022-09-02	NA_NA_NA	NA	NA	2022-09-06	NA_NA_NA	NA	NA	NA	NA	NA	NA	NA	NA	NA	NA	NA	NA	NA	NA	NA	NA	NA	NA	NA	NA
4532	4	2021-06-08	2016-07-31	2018-05-28	6	2.6	50	277	309	1	1	A	F	29	28740	3.8	2.8	119	NA	27920	0.1	2022-04-21	T_NA_NA	2021-06-08	NA_NA_NA	NA	NA	NA	NA	NA	NA	NA	NA	NA	NA	NA	NA	NA	NA	NA	NA	NA	NA	NA	NA	NA	NA	NA	NA
4532	5	2022-06-02	2016-07-31	2018-05-28	4	2.6	52	280	307	1	1	A	M	34	26640	4.9	2.9	109	NA	27540	0.1	NA	NA	2022-06-02	NA_NA_NA	NA	NA	2022-06-03	NA_NA_NA	NA	NA	NA	NA	NA	NA	NA	NA	NA	NA	NA	NA	NA	NA	NA	NA	NA	NA	NA	NA
4535	3	2020-11-05	2016-08-04	2018-05-18	6	5.1	52	279	497	1	1	A	M	27	23130	4.9	2.7	123	NA	29530	2.5	2021-02-08	DD_NA_NA	2020-11-05	NA_NA_NA	NA	NA	NA	NA	NA	NA	NA	NA	2021-03-27	T_NA_NA	2021-10-19	T_NA_NA	NA	NA	NA	NA	NA	NA	NA	NA	NA	NA	NA	NA
4535	4	2021-12-05	2016-08-04	2018-05-18	5	5.1	48	0	347	1	1	A	M	31	26640	4.3	2.9	134	NA	29900	1.1	NA	NA	2021-12-05	NA_NA_NA	NA	NA	NA	NA	NA	NA	2022-04-18	SPRF/5_NA_NA	NA	NA	NA	NA	NA	NA	NA	NA	NA	NA	NA	NA	NA	NA	2022-04-16	51 DAYS_NA_NA
4536	4	2021-11-07	2016-08-05	2018-06-23	6	0.9	48	275	346	1	2	AA	MM	24	27970	3.5	3	140	NA	36300	1.1	2022-09-20	T_NA_NA	2021-11-07	NA_NA_NA	NA	NA	NA	NA	NA	NA	NA	NA	NA	NA	NA	NA	NA	NA	NA	NA	NA	NA	NA	NA	NA	NA	NA	NA
4537	4	2021-08-05	2016-08-07	2018-07-28	6	2.2	52	279	350	1	1	A	M	62	30200	3.4	2.6	133	NA	43270	1.2	2022-06-29	T_NA_NA	2021-08-05	NA_NA_NA	NA	NA	2021-08-10	NA_NA_NA	NA	NA	NA	NA	NA	NA	NA	NA	NA	NA	NA	NA	2021-08-14	PO21/4_NA_NA	NA	NA	NA	NA	NA	NA
4537	5	2022-08-16	2016-08-07	2018-07-28	7	2.2	50	278	326	1	1	A	M	NA	NA	NA	NA	NA	6	35220	NA	NA	NA	2022-08-16	NA_NA_NA	NA	NA	NA	NA	NA	NA	NA	NA	NA	NA	NA	NA	NA	NA	NA	NA	NA	NA	NA	NA	NA	NA	NA	NA
4538	4	2022-04-14	2016-08-07	2018-06-02	5	4.5	87	272	480	1	1	A	M	20	21650	5	2.7	126	NA	36100	0.5	2022-08-10	RRUBL_NA_NA	2022-04-14	NA_NA_NA	NA	NA	2022-04-17	NA_NA_NA	NA	NA	NA	NA	NA	NA	NA	NA	NA	NA	NA	NA	NA	NA	NA	NA	NA	NA	NA	NA
4540	4	2021-05-10	2016-08-09	2018-06-07	7	3.8	21	248	304	1	NA	NA	NA	NA	NA	NA	NA	NA	8	27180	NA	NA	NA	2021-05-10	NA_NA_NA	NA	NA	NA	NA	NA	NA	NA	NA	NA	NA	NA	NA	NA	NA	NA	NA	NA	NA	NA	NA	NA	NA	NA	NA
4542	3	2020-11-14	2016-08-14	2018-08-13	6	0	54	281	414	1	1	A	F	18	23790	4.3	3.1	151	NA	40660	2.7	2021-11-30	T_NA_NA	2020-11-14	NA_NA_NA	NA	NA	2021-08-14	IV_NA_NA	NA	NA	NA	NA	NA	NA	NA	NA	NA	NA	NA	NA	NA	NA	NA	NA	NA	NA	NA	NA
4542	4	2022-01-12	2016-08-14	2018-08-13	5	0	51	278	373	1	1	A	M	21	28390	3.9	2.7	150	NA	36700	0.1	2022-03-22	DD_NA_NA	2022-01-12	NA_NA_NA	NA	NA	NA	NA	NA	NA	NA	NA	2022-05-03	T_NA_NA	NA	NA	NA	NA	NA	NA	NA	NA	NA	NA	NA	NA	NA	NA
4543	4	2021-09-12	2016-08-16	2018-05-16	7	1.7	55	283	308	1	1	A	M	24	28940	5.4	2.8	119	3	23090	0.4	NA	NA	2021-09-12	NA_NA_NA	NA	NA	2021-09-18	NA_NA_NA	NA	NA	NA	NA	NA	NA	NA	NA	NA	NA	NA	NA	NA	NA	NA	NA	NA	NA	NA	NA
4548	3	2020-12-19	2016-08-24	2018-08-13	7	0	131	281	373	1	1	A	M	18	26410	5	3.4	154	8	28850	1.7	NA	NA	2020-12-19	NA_NA_NA	NA	NA	NA	NA	NA	NA	NA	NA	NA	NA	NA	NA	NA	NA	NA	NA	NA	NA	NA	NA	NA	NA	NA	NA
4548	3	2020-12-19	2016-08-24	2018-08-13	7	0	131	281	373	1	1	A	M	18	26410	5	3.4	154	4	28850	1.7	NA	NA	NA	NA	NA	NA	NA	NA	NA	NA	NA	NA	NA	NA	NA	NA	NA	NA	NA	NA	NA	NA	NA	NA	NA	NA	NA	NA
4550	4	2021-08-24	2016-08-26	2018-06-11	6	4	43	263	379	2	2	DD	FM	8	20600	4.3	3.4	118	NA	35410	0.5	2022-09-20	T_NA_NA	2021-08-24	NA_NA_NA	NA	NA	NA	NA	NA	NA	NA	NA	NA	NA	NA	NA	NA	NA	2021-08-25	TWINS E_NA_NA	2021-08-24	EXC22.5-_NA_NA	NA	NA	NA	NA	NA	NA
4551	4	2021-05-06	2016-08-26	2018-06-04	7	2.8	45	273	306	1	2	AD	FM	NA	NA	NA	NA	NA	11	23950	NA	NA	NA	2021-05-06	NA_NA_NA	NA	NA	NA	NA	NA	NA	NA	NA	NA	NA	NA	NA	NA	NA	NA	NA	NA	NA	NA	NA	NA	NA	NA	NA
4553	4	2021-06-07	2016-08-27	2018-06-19	6	4.4	49	276	307	1	1	A	F	30	28140	2.9	2.7	118	NA	35830	0.1	2022-04-21	T_NA_NA	2021-06-07	NA_NA_NA	NA	NA	NA	NA	NA	NA	NA	NA	NA	NA	NA	NA	NA	NA	NA	NA	NA	NA	NA	NA	NA	NA	NA	NA
4553	5	2022-06-02	2016-08-27	2018-06-19	4	4.4	52	280	308	1	2	AA	MM	34	27110	3.3	2.8	112	NA	34630	0.1	NA	NA	2022-06-02	NA_NA_NA	NA	NA	NA	NA	NA	NA	NA	NA	NA	NA	NA	NA	NA	NA	2022-06-03	TWINS_NA_NA	2022-06-05	PO24.5/4_NA_NA	NA	NA	NA	NA	NA	NA
4556	4	2021-06-26	2016-08-30	2018-06-18	6	0.9	61	281	337	1	1	A	M	11	24070	4.8	2.8	135	NA	35480	1.1	2022-05-31	T_NA_NA	2021-06-26	NA_NA_NA	NA	NA	NA	NA	NA	NA	2021-12-09	SPLF/3_NA_NA	NA	NA	NA	NA	NA	NA	2021-06-27	NA_NA_NA	NA	NA	NA	NA	NA	NA	NA	NA
4556	5	2022-07-23	2016-08-30	2018-06-18	4	0.9	57	281	335	1	1	A	M	11	26290	4	3	145	NA	33780	3.4	NA	NA	2022-07-23	NA_NA_NA	NA	NA	NA	NA	NA	NA	NA	NA	NA	NA	NA	NA	NA	NA	NA	NA	NA	NA	NA	NA	NA	NA	NA	NA
4557	4	2021-07-01	2016-08-30	2018-05-16	6	3.1	45	272	351	1	2	AD	FF	34	28920	2.8	2.8	141	NA	37390	4.2	2021-11-30	T_NA_NA	2021-07-01	NA_NA_NA	NA	NA	NA	NA	NA	NA	NA	NA	2022-06-14	T_NA_NA	NA	NA	NA	NA	NA	NA	NA	NA	NA	NA	NA	NA	NA	NA
4557	5	2022-08-01	2016-08-30	2018-05-16	2	3.1	56	283	340	1	1	A	M	30	26280	3.8	2.6	110	NA	35990	1.8	NA	NA	2022-08-01	NA_NA_NA	NA	NA	NA	NA	NA	NA	NA	NA	NA	NA	NA	NA	NA	NA	NA	NA	NA	NA	NA	NA	NA	NA	NA	NA
4558	3	2020-12-09	2016-08-31	2018-08-06	7	3.2	51	0	413	1	1	A	F	28	13030	6.4	3.4	115	8	32100	6.8	NA	NA	2020-12-09	NA_NA_NA	NA	NA	NA	NA	2021-01-02	PREXC25/_NA_NA	2021-01-10	SPRFLFRR_NA_NA	NA	NA	NA	NA	NA	NA	NA	NA	NA	NA	NA	NA	NA	NA	2021-05-31	95 DAYS_NA_NA
4559	3	2021-01-14	2016-09-01	2018-07-08	6	3	52	280	309	1	1	A	M	20	26890	3.8	3.2	153	NA	36970	0.4	2021-12-29	T_NA_NA	2021-01-14	NA_NA_NA	NA	NA	NA	NA	NA	NA	NA	NA	NA	NA	NA	NA	NA	NA	NA	NA	NA	NA	NA	NA	NA	NA	NA	NA
4559	4	2022-02-09	2016-09-01	2018-07-08	5	3	51	278	340	1	1	A	M	21	28830	4.1	3.1	157	NA	39000	2.1	NA	NA	2022-02-09	NA_NA_NA	NA	NA	NA	NA	2022-06-14	BLV+_NA_NA	2022-04-18	SPLRRR/3_NA_NA	NA	NA	NA	NA	NA	NA	NA	NA	NA	NA	NA	NA	NA	NA	NA	NA
4560	4	2021-09-02	2016-09-01	2018-06-10	7	2	52	279	344	1	1	A	M	NA	NA	NA	NA	NA	11	40040	NA	NA	NA	2021-09-02	NA_NA_NA	NA	NA	NA	NA	NA	NA	NA	NA	NA	NA	NA	NA	NA	NA	NA	NA	NA	NA	NA	NA	NA	NA	NA	NA
4561	4	2021-11-04	2016-09-01	2018-07-05	6	1.3	52	279	349	1	1	A	M	27	26150	2.9	2.9	131	NA	33700	3.4	2022-08-10	T_NA_NA	2021-11-04	NA_NA_NA	NA	NA	NA	NA	NA	NA	NA	NA	2022-09-06	T_NA_NA	NA	NA	NA	NA	NA	NA	NA	NA	NA	NA	NA	NA	NA	NA
4565	3	2020-11-21	2016-09-06	2018-08-25	6	4	54	282	305	1	1	A	F	11	26890	4.7	3.5	137	NA	34190	1	2021-11-03	NA_NA_NA	2020-11-21	NA_NA_NA	NA	NA	NA	NA	NA	NA	NA	NA	NA	NA	NA	NA	NA	NA	NA	NA	NA	NA	NA	NA	NA	NA	NA	NA
4565	4	2021-12-20	2016-09-06	2018-08-25	5	4	49	276	345	1	1	A	M	16	24170	6.5	3.2	113	NA	32420	9.4	NA	NA	2021-12-20	NA_NA_NA	NA	NA	NA	NA	NA	NA	2022-01-10	SPRR/5_NA_NA	NA	NA	NA	NA	2022-06-08	SPRR/3_NA_NA	NA	NA	NA	NA	NA	NA	NA	NA	NA	NA
4570	4	2021-09-28	2016-09-10	2018-09-05	6	3.8	64	291	338	1	1	A	M	8	25540	5.1	3.7	130	NA	34940	6	2022-08-10	T_NA_NA	2021-09-28	NA_NA_NA	NA	NA	NA	NA	NA	NA	2021-11-21	SPLF5_NA_NA	NA	NA	NA	NA	2022-01-10	SPLFRR/3_NA_NA	NA	NA	NA	NA	NA	NA	NA	NA	NA	NA
4570	5	2022-10-03	2016-09-10	2018-09-05	2	3.8	63	291	307	1	1	A	M	NA	NA	NA	NA	NA	NA	31150	NA	NA	NA	2022-10-03	NA_NA_NA	NA	NA	NA	NA	NA	NA	NA	NA	NA	NA	NA	NA	NA	NA	NA	NA	NA	NA	NA	NA	NA	NA	NA	NA
4571	4	2021-09-26	2016-09-10	2018-07-02	6	3.3	48	282	347	1	1	A	F	10	28340	3.8	3.3	138	NA	33940	1	2022-08-10	T_NA_NA	2021-09-26	NA_NA_NA	NA	NA	2021-10-01	NA_NA_NA	NA	NA	NA	NA	NA	NA	NA	NA	NA	NA	NA	NA	NA	NA	NA	NA	NA	NA	NA	NA
4571	5	2022-09-21	2016-09-10	2018-07-02	2	3.3	51	279	309	1	1	A	M	14	20880	5.1	3	65	NA	30550	1.5	NA	NA	2022-09-21	NA_NA_NA	NA	NA	NA	NA	NA	NA	NA	NA	NA	NA	NA	NA	NA	NA	NA	NA	NA	NA	NA	NA	NA	NA	NA	NA
4575	1	2021-06-24	2016-09-16	2018-06-29	6	2.8	NA	266	NA	1	1	A	M	41	26480	3.5	2.9	113	NA	30010	0.1	2022-06-14	T_NA_NA	2021-06-24	NA_NA_NA	NA	NA	2021-06-29	NA_NA_NA	NA	NA	NA	NA	NA	NA	NA	NA	NA	NA	2021-06-26	NA_NA_NA	NA	NA	2021-07-01	PO25-4_NA_NA	NA	NA	NA	NA
4575	2	2022-07-19	2016-09-16	2018-06-29	7	2.8	43	263	347	1	1	A	F	NA	NA	NA	NA	NA	10	31800	NA	NA	NA	2022-07-19	NA_NA_NA	NA	NA	2022-07-20	IVDXT_NA_NA	2022-07-20	PO27/3_NA_NA	NA	NA	NA	NA	NA	NA	NA	NA	NA	NA	NA	NA	NA	NA	NA	NA	NA	NA
4576	4	2021-09-15	2016-09-16	2018-08-08	6	3.1	37	272	316	1	1	A	M	21	29040	3.6	2.9	133	NA	27510	4.5	2022-08-23	T_NA_NA	2021-09-15	NA_NA_NA	NA	NA	2021-09-19	NA_NA_NA	NA	NA	NA	NA	NA	NA	NA	NA	NA	NA	NA	NA	NA	NA	NA	NA	NA	NA	NA	NA
4581	4	2022-01-24	2016-09-21	2018-07-21	5	3.8	56	283	480	1	1	A	M	9	25130	5.6	3.6	144	NA	36710	1.1	2022-05-03	DD_NA_NA	2022-01-24	NA_NA_NA	NA	NA	NA	NA	NA	NA	NA	NA	2022-05-17	DD_NA_NA	2022-05-31	DD_NA_NA	NA	NA	NA	NA	NA	NA	NA	NA	NA	NA	NA	NA
4586	3	2020-10-30	2016-09-27	2018-09-04	6	2.7	60	0	350	1	1	A	F	33	26210	4.8	2.9	114	NA	28810	0.7	2021-06-17	T_NA_NA	2020-10-30	NA_NA_NA	NA	NA	NA	NA	NA	NA	NA	NA	2021-12-29	T_NA_NA	NA	NA	NA	NA	NA	NA	NA	NA	NA	NA	NA	NA	2021-04-17	CIDR_NA_NA
4586	4	2022-02-04	2016-09-27	2018-09-04	5	2.7	46	273	416	1	1	A	M	26	22770	6.3	3	116	NA	28860	2.3	NA	NA	2022-02-04	NA_NA_NA	NA	NA	2022-02-11	NA_NA_NA	NA	NA	NA	NA	NA	NA	NA	NA	NA	NA	NA	NA	NA	NA	NA	NA	NA	NA	NA	NA
4588	4	2021-06-28	2016-09-27	2018-07-23	7	5.1	63	277	295	1	1	A	F	NA	NA	NA	NA	NA	6	22680	NA	NA	NA	2021-06-28	NA_NA_NA	NA	NA	NA	NA	NA	NA	NA	NA	NA	NA	NA	NA	NA	NA	NA	NA	NA	NA	NA	NA	NA	NA	NA	NA
4589	4	2021-10-06	2016-09-28	2018-07-08	7	4.2	52	278	337	1	2	AA	FM	26	23970	3.6	3.1	103	6	27230	1.6	2022-01-29	DD_NA_NA	2021-10-06	NA_NA_NA	NA	NA	2021-10-09	NA_NA_NA	NA	NA	2021-11-05	SPRRL/23_NA_NA	2022-03-09	DD_NA_NA	NA	NA	NA	NA	2021-10-07	TWINS_NA_NA	2021-10-10	PO25.5/4_NA_NA	NA	NA	NA	NA	NA	NA
4590	4	2021-12-12	2016-09-29	2018-07-06	5	2.5	55	282	415	1	1	A	M	24	27560	4.7	2.9	160	NA	44000	1	NA	NA	2021-12-12	NA_NA_NA	NA	NA	2021-12-15	NA_NA_NA	NA	NA	NA	NA	NA	NA	NA	NA	NA	NA	NA	NA	NA	NA	NA	NA	NA	NA	NA	NA
4591	4	2021-06-24	2016-09-30	2018-07-10	6	3.8	52	0	308	1	1	A	M	41	29950	3.2	2.6	127	NA	32580	0.7	2022-08-23	DD_NA_NA	2021-06-24	NA_NA_NA	NA	NA	2021-06-29	NA_NA_NA	NA	NA	NA	NA	NA	NA	NA	NA	NA	NA	2021-06-26	NA_NA_NA	NA	NA	2021-06-30	EXC21-1_NA_NA	2021-07-03	EXC21-1_NA_NA	2021-10-21	TWINS_NA_NA
4592	3	2020-11-23	2016-09-30	2018-11-05	6	3	49	277	304	1	1	A	F	9	24450	5.4	3.9	106	NA	29520	1.5	2022-01-12	T_NA_NA	2020-11-23	NA_NA_NA	NA	NA	NA	NA	2020-11-24	NAVRES_NA_NA	NA	NA	NA	NA	NA	NA	NA	NA	NA	NA	NA	NA	NA	NA	NA	NA	NA	NA
4592	4	2022-03-04	2016-09-30	2018-11-05	5	3	53	280	413	1	1	A	M	33	25000	5.2	2.8	114	NA	28020	2.8	NA	NA	2022-03-04	NA_NA_NA	NA	NA	2022-03-09	NA_NA_NA	NA	NA	NA	NA	NA	NA	NA	NA	NA	NA	NA	NA	NA	NA	NA	NA	NA	NA	NA	NA
4594	4	2021-08-26	2016-10-09	2018-07-12	6	2.8	80	279	315	1	1	A	M	41	28190	4.4	2.6	127	NA	28680	2.4	2022-06-29	T_NA_NA	2021-08-26	NA_NA_NA	NA	NA	NA	NA	NA	NA	NA	NA	NA	NA	NA	NA	NA	NA	NA	NA	NA	NA	NA	NA	NA	NA	NA	NA
4594	5	2022-08-20	2016-10-09	2018-07-12	2	2.8	54	282	305	1	1	A	M	11	22620	4.6	3.2	117	NA	31910	0.5	NA	NA	2022-08-20	NA_NA_NA	NA	NA	2022-08-27	NA_NA_NA	NA	NA	NA	NA	NA	NA	NA	NA	NA	NA	NA	NA	NA	NA	NA	NA	NA	NA	NA	NA
4595	4	2022-03-19	2016-10-12	2018-10-21	7	4.6	61	274	468	1	2	AA	MM	18	25240	4.5	2.9	117	7	27200	3	NA	NA	2022-03-19	NA_NA_NA	NA	NA	2022-03-22	NA_NA_NA	NA	NA	2022-05-20	SPLR/5_NA_NA	NA	NA	NA	NA	2022-06-01	EXC24_NA_NA	NA	NA	NA	NA	NA	NA	NA	NA	NA	NA
4596	3	2021-02-10	2016-10-17	2019-01-26	6	2.4	51	279	309	1	1	A	F	21	30060	4.9	3.1	144	NA	36070	1.8	2022-02-25	DD_NA_NA	2021-02-10	NA_NA_NA	NA	NA	NA	NA	NA	NA	NA	NA	NA	NA	NA	NA	NA	NA	NA	NA	NA	NA	NA	NA	NA	NA	NA	NA
4596	4	2022-04-12	2016-10-17	2019-01-26	4	2.4	50	277	376	1	1	A	M	22	25080	3.7	3	154	NA	37230	1	NA	NA	2022-04-12	NA_NA_NA	NA	NA	NA	NA	NA	NA	NA	NA	NA	NA	NA	NA	NA	NA	NA	NA	NA	NA	NA	NA	NA	NA	NA	NA
4597	4	2021-07-16	2016-10-20	2018-07-07	7	4.1	53	281	308	1	1	A	F	19	25970	5.4	2.9	126	1	23530	0.1	NA	NA	2021-07-16	NA_NA_NA	NA	NA	2021-08-31	NA_NA_NA	NA	NA	NA	NA	NA	NA	NA	NA	NA	NA	NA	NA	NA	NA	NA	NA	NA	NA	NA	NA
4599	3	2021-02-03	2016-10-21	2018-10-27	7	3.8	114	278	315	1	1	A	F	28	25040	5	3.3	127	4	26440	0.1	2021-05-22	LFAB_NA_NA	2021-02-03	NA_NA_NA	NA	NA	NA	NA	NA	NA	NA	NA	NA	NA	NA	NA	NA	NA	NA	NA	NA	NA	NA	NA	NA	NA	NA	NA
4600	3	2021-03-08	2016-10-22	2018-09-30	6	1.8	49	283	434	1	1	A	F	30	30740	5.9	3.1	148	NA	31580	1	2022-01-12	T_NA_NA	2021-03-08	NA_NA_NA	NA	NA	NA	NA	NA	NA	NA	NA	NA	NA	NA	NA	NA	NA	NA	NA	NA	NA	NA	NA	NA	NA	NA	NA
4600	4	2022-03-14	2016-10-22	2018-09-30	4	1.8	63	291	308	1	1	A	M	23	28080	5.6	3.1	122	NA	32770	0.4	NA	NA	2022-03-14	NA_NA_NA	NA	NA	NA	NA	NA	NA	NA	NA	NA	NA	NA	NA	NA	NA	NA	NA	NA	NA	NA	NA	NA	NA	NA	NA
4601	3	2021-01-28	2016-10-26	2018-09-04	7	3.5	52	279	349	1	1	A	M	34	36140	5.3	2.9	182	4	34830	0.1	2021-06-17	DD_NA_NA	2021-01-28	NA_NA_NA	NA	NA	NA	NA	NA	NA	NA	NA	NA	NA	NA	NA	NA	NA	NA	NA	NA	NA	NA	NA	NA	NA	NA	NA
4603	3	2020-10-22	2016-10-28	2018-08-19	6	1.8	52	272	386	1	1	A	M	13	25900	5.7	3.2	137	NA	36680	2.2	2021-01-22	DD_NA_NA	2020-10-22	NA_NA_NA	NA	NA	NA	NA	NA	NA	NA	NA	2021-08-31	T_NA_NA	NA	NA	NA	NA	NA	NA	NA	NA	NA	NA	NA	NA	NA	NA
4603	4	2021-10-06	2016-10-28	2018-08-19	6	3.8	44	272	305	1	1	A	F	26	25170	5	3.3	124	NA	33600	1.4	2022-08-10	T_NA_NA	2021-10-06	NA_NA_NA	NA	NA	NA	NA	NA	NA	NA	NA	NA	NA	NA	NA	NA	NA	NA	NA	NA	NA	NA	NA	NA	NA	NA	NA
4603	5	2022-09-27	2016-10-28	2018-08-19	2	3.8	50	278	306	1	1	A	M	8	25510	4.6	3.8	92	NA	31680	5.7	NA	NA	2022-09-27	NA_NA_NA	NA	NA	NA	NA	NA	NA	NA	NA	NA	NA	NA	NA	NA	NA	NA	NA	NA	NA	NA	NA	NA	NA	NA	NA
4604	4	2021-09-27	2016-10-28	2018-10-08	5	2.2	49	277	304	1	1	A	M	9	26210	4.5	3.1	140	NA	34360	1.5	NA	NA	2021-09-27	NA_NA_NA	NA	NA	2021-10-04	NA_NA_NA	2022-07-25	BLV+_NA_NA	NA	NA	NA	NA	NA	NA	NA	NA	NA	NA	NA	NA	NA	NA	NA	NA	NA	NA
4605	3	2021-01-03	2016-11-01	2018-09-06	7	4.4	83	275	339	1	1	A	M	31	25120	3.1	3	138	4	28420	0.1	2021-04-16	T_NA_NA	2021-01-03	NA_NA_NA	NA	NA	NA	NA	NA	NA	NA	NA	NA	NA	NA	NA	NA	NA	NA	NA	NA	NA	NA	NA	NA	NA	NA	NA
4606	3	2021-02-25	2016-11-04	2018-10-16	6	1.4	52	279	339	1	1	A	F	41	24890	7.6	2.8	167	NA	41410	0.1	2022-02-11	T_NA_NA	2021-02-25	NA_NA_NA	NA	NA	NA	NA	NA	NA	NA	NA	NA	NA	NA	NA	NA	NA	NA	NA	NA	NA	NA	NA	NA	NA	NA	NA
4606	4	2022-03-26	2016-11-04	2018-10-16	5	1.4	54	281	340	1	1	A	F	11	26510	4.9	3.5	157	NA	39220	0.1	NA	NA	2022-03-26	NA_NA_NA	NA	NA	NA	NA	NA	NA	NA	NA	NA	NA	NA	NA	NA	NA	NA	NA	NA	NA	NA	NA	NA	NA	NA	NA
4610	3	2021-01-19	2016-11-09	2018-09-10	6	4.5	113	0	322	1	1	A	F	15	26660	4	3	151	NA	30910	1	NA	NA	2021-01-19	NA_NA_NA	NA	NA	NA	NA	NA	NA	NA	NA	NA	NA	NA	NA	NA	NA	NA	NA	NA	NA	NA	NA	NA	NA	2021-07-10	CIDR_NA_NA
4610	4	2022-04-26	2016-11-09	2018-09-10	7	4.5	57	270	405	3	2	AD	MM	NA	NA	NA	NA	NA	6	37790	NA	NA	NA	2022-04-26	NA_NA_NA	NA	NA	NA	NA	NA	NA	NA	NA	NA	NA	NA	NA	NA	NA	NA	NA	NA	NA	NA	NA	NA	NA	NA	NA
4612	3	2020-12-29	2016-11-12	2018-09-26	6	0	50	277	380	1	1	A	M	8	22180	4.8	3.3	145	NA	38150	1.8	2022-03-09	DD_NA_NA	2020-12-29	NA_NA_NA	NA	NA	NA	NA	NA	NA	2021-01-08	EX25/2_NA_NA	NA	NA	NA	NA	NA	NA	NA	NA	NA	NA	NA	NA	NA	NA	NA	NA
4612	4	2022-05-03	2016-11-12	2018-09-26	7	0	57	279	433	3	1	A	M	29	18980	4.4	2.5	60	8	33390	1	NA	NA	2022-05-03	NA_NA_NA	NA	NA	NA	NA	NA	NA	NA	NA	NA	NA	NA	NA	NA	NA	NA	NA	2022-05-06	PO28/3_NA_NA	NA	NA	NA	NA	NA	NA
4613	4	2021-07-30	2016-11-14	2018-07-31	6	3.9	46	273	341	1	1	A	M	33	27810	3.6	2.8	120	NA	32620	3.6	2022-05-31	T_NA_NA	2021-07-30	NA_NA_NA	NA	NA	2021-08-04	NA_NA_NA	NA	NA	NA	NA	NA	NA	NA	NA	NA	NA	NA	NA	2021-08-07	EXC24-1_NA_NA	NA	NA	NA	NA	NA	NA
4613	5	2022-07-11	2016-11-14	2018-07-31	4	3.9	45	270	301	1	1	A	M	23	26750	4.6	3	116	NA	28540	6.8	NA	NA	2022-07-11	NA_NA_NA	NA	NA	NA	NA	NA	NA	2022-09-12	SPLRRF5_NA_NA	NA	NA	NA	NA	NA	NA	NA	NA	NA	NA	NA	NA	NA	NA	NA	NA
4616	3	2021-06-22	2016-11-24	2018-10-13	1	5.2	71	0	458	1	1	A	M	43	23760	3.7	2.9	128	NA	30370	7	2021-08-10	T_NA_NA	2021-06-22	NA_NA_NA	NA	NA	2021-06-27	NA_NA_NA	NA	NA	NA	NA	NA	NA	NA	NA	NA	NA	NA	NA	NA	NA	2021-06-29	IV_NA_NA	NA	NA	2022-01-02	44 DAYS_NA_NA
4617	4	2021-09-26	2016-11-24	2018-09-01	7	0.1	56	283	307	1	1	A	M	10	26580	3.2	3.2	163	4	40720	3.7	2022-07-20	T ANKLE3_NA_NA	2021-09-26	NA_NA_NA	NA	NA	NA	NA	NA	NA	NA	NA	NA	NA	NA	NA	NA	NA	NA	NA	NA	NA	NA	NA	NA	NA	NA	NA
4618	3	2020-12-13	2016-11-26	2018-08-28	6	4.3	55	282	422	1	1	A	F	24	23910	4.2	2.9	115	NA	31900	5.3	2021-10-19	T_NA_NA	2020-12-13	NA_NA_NA	NA	NA	NA	NA	NA	NA	2021-02-27	LFRR3SP_NA_NA	NA	NA	NA	NA	NA	NA	NA	NA	NA	NA	NA	NA	NA	NA	NA	NA
4618	4	2021-12-09	2016-11-26	2018-08-28	6	6.5	52	280	309	1	1	A	M	27	23140	4.7	2.9	111	NA	25570	8.4	NA	NA	2021-12-09	NA_NA_NA	NA	NA	NA	NA	NA	NA	2022-01-10	SPLR/5_NA_NA	NA	NA	NA	NA	2022-05-14	SPRF3LR5_NA_NA	NA	NA	NA	NA	NA	NA	NA	NA	NA	NA
4619	3	2021-10-09	2016-11-27	2018-11-14	1	1.3	47	274	420	1	1	A	M	23	25640	6.9	3.1	110	NA	28690	1.9	NA	NA	2021-10-09	NA_NA_NA	NA	NA	NA	NA	NA	NA	NA	NA	NA	NA	NA	NA	NA	NA	NA	NA	NA	NA	NA	NA	NA	NA	NA	NA
4621	4	2021-09-08	2016-11-29	2018-09-04	7	3.2	72	300	305	2	1	D	M	NA	NA	NA	NA	NA	6	30160	NA	NA	NA	2021-09-08	NA_NA_NA	NA	NA	NA	NA	NA	NA	NA	NA	NA	NA	NA	NA	NA	NA	NA	NA	NA	NA	NA	NA	NA	NA	NA	NA
4622	3	2020-11-30	2016-11-29	2018-08-31	6	3.2	49	276	416	1	1	A	F	37	28590	2.4	2.9	132	NA	38300	2	2021-10-05	T_NA_NA	2020-11-30	NA_NA_NA	NA	NA	NA	NA	NA	NA	NA	NA	NA	NA	NA	NA	NA	NA	NA	NA	NA	NA	NA	NA	NA	NA	NA	NA
4622	4	2021-11-28	2016-11-29	2018-08-31	5	3.2	55	283	308	1	1	A	M	38	31730	3.3	2.7	162	NA	31410	1.3	NA	NA	2021-11-28	NA_NA_NA	NA	NA	2021-12-03	NA_NA_NA	NA	NA	NA	NA	NA	NA	NA	NA	NA	NA	NA	NA	NA	NA	NA	NA	NA	NA	NA	NA
4623	4	2021-09-11	2016-11-29	2018-09-05	6	4.8	47	275	306	1	1	A	M	25	26210	4.4	2.5	131	NA	34850	0.1	2022-08-23	T_NA_NA	2021-09-11	NA_NA_NA	NA	NA	2021-09-16	NA_NA_NA	NA	NA	NA	NA	NA	NA	NA	NA	NA	NA	NA	NA	NA	NA	NA	NA	NA	NA	NA	NA
4623	5	2022-10-08	2016-11-29	2018-09-05	2	4.8	54	282	338	3	1	A	M	NA	NA	NA	NA	NA	NA	31720	NA	NA	NA	2022-10-08	NA_NA_NA	NA	NA	NA	NA	NA	NA	NA	NA	NA	NA	NA	NA	NA	NA	NA	NA	NA	NA	NA	NA	NA	NA	NA	NA
4624	3	2021-03-07	2016-11-30	2018-09-24	7	4.1	48	275	486	1	1	A	M	NA	NA	NA	NA	NA	11	31620	NA	NA	NA	2021-03-07	NA_NA_NA	NA	NA	NA	NA	NA	NA	NA	NA	NA	NA	NA	NA	NA	NA	NA	NA	NA	NA	NA	NA	NA	NA	NA	NA
4625	3	2021-01-21	2016-11-30	2018-09-29	7	0	52	272	369	1	1	A	F	NA	NA	NA	NA	NA	6	28700	NA	NA	NA	2021-01-21	NA_NA_NA	NA	NA	NA	NA	NA	NA	NA	NA	NA	NA	NA	NA	NA	NA	NA	NA	NA	NA	NA	NA	NA	NA	NA	NA
4626	3	2021-05-12	2016-11-30	2018-12-06	7	3.5	114	278	418	1	1	A	M	NA	NA	NA	NA	NA	11	27310	NA	NA	NA	2021-05-12	NA_NA_NA	NA	NA	NA	NA	NA	NA	NA	NA	NA	NA	NA	NA	NA	NA	NA	NA	NA	NA	NA	NA	NA	NA	NA	NA
4627	3	2020-12-03	2016-11-30	2018-09-02	6	2.9	52	279	415	1	1	A	M	34	27000	4.9	2.5	154	NA	33730	1.2	2021-10-05	T_NA_NA	2020-12-03	NA_NA_NA	NA	NA	NA	NA	NA	NA	NA	NA	NA	NA	NA	NA	NA	NA	NA	NA	NA	NA	NA	NA	NA	NA	NA	NA
4627	4	2021-11-20	2016-11-30	2018-09-02	5	2.9	47	275	305	1	1	A	M	11	27550	4	2.8	151	NA	35930	1.9	NA	NA	2021-11-20	NA_NA_NA	NA	NA	NA	NA	NA	NA	2022-02-04	CSPRF/5_NA_NA	NA	NA	NA	NA	NA	NA	NA	NA	NA	NA	NA	NA	NA	NA	NA	NA
4629	4	2022-02-22	2016-12-03	2018-10-04	7	3.3	57	284	458	1	1	A	M	8	24450	4.9	3	110	1	40110	1.5	NA	NA	2022-02-22	NA_NA_NA	NA	NA	NA	NA	NA	NA	NA	NA	NA	NA	NA	NA	NA	NA	NA	NA	NA	NA	NA	NA	NA	NA	NA	NA
4630	4	2021-09-27	2016-12-04	2018-10-27	6	3	43	270	308	1	1	A	F	9	24640	4.4	3.7	106	NA	28970	1.4	2021-09-29	T_NA_NA	2021-09-27	NA_NA_NA	NA	NA	NA	NA	NA	NA	NA	NA	2021-11-03	DD_NA_NA	NA	NA	NA	NA	NA	NA	NA	NA	NA	NA	NA	NA	NA	NA
4630	5	2022-09-22	2016-12-04	2018-10-27	2	3	52	280	308	1	1	A	F	13	24420	4.4	3.5	87	NA	28380	1.1	NA	NA	2022-09-22	NA_NA_NA	NA	NA	NA	NA	NA	NA	NA	NA	NA	NA	NA	NA	NA	NA	NA	NA	NA	NA	NA	NA	NA	NA	NA	NA
4631	3	2021-01-30	2016-12-04	2018-09-24	6	3.8	54	281	412	1	1	A	M	32	33710	5.1	2.7	167	NA	34280	1.2	2022-02-25	T_NA_NA	2021-01-30	NA_NA_NA	NA	NA	NA	NA	NA	NA	NA	NA	NA	NA	NA	NA	NA	NA	NA	NA	NA	NA	NA	NA	NA	NA	NA	NA
4631	4	2022-04-07	2016-12-04	2018-09-24	4	3.8	52	286	380	1	1	A	M	55	28560	4	2.2	139	NA	33460	0.4	NA	NA	2022-04-07	NA_NA_NA	NA	NA	2022-04-10	NA_NA_NA	NA	NA	NA	NA	NA	NA	NA	NA	NA	NA	NA	NA	NA	NA	2022-04-18	NA_NA_NA	NA	NA	NA	NA
4634	3	2020-12-08	2016-12-06	2018-12-19	6	1.3	50	278	308	1	1	A	F	29	22330	4.4	3.3	98	NA	23500	0.5	2022-02-25	T_NA_NA	2020-12-08	NA_NA_NA	NA	NA	NA	NA	NA	NA	NA	NA	NA	NA	NA	NA	NA	NA	NA	NA	NA	NA	NA	NA	NA	NA	NA	NA
4634	4	2022-04-13	2016-12-06	2018-12-19	5	1.3	58	285	433	1	1	A	M	21	23150	4.3	3	115	NA	25800	0.3	NA	NA	2022-04-13	NA_NA_NA	NA	NA	2022-04-20	NA_NA_NA	2022-04-16	GUTHYPER_NA_NA	NA	NA	NA	NA	NA	NA	NA	NA	NA	NA	NA	NA	NA	NA	NA	NA	NA	NA
4635	4	2021-09-27	2016-12-06	2018-09-12	6	2.8	77	277	316	1	1	A	M	9	20530	4	3.4	112	NA	27840	0.4	2021-09-29	DD_NA_NA	2021-09-27	NA_NA_NA	NA	NA	NA	NA	NA	NA	NA	NA	2022-08-10	T_NA_NA	NA	NA	NA	NA	NA	NA	NA	NA	NA	NA	NA	NA	NA	NA
4635	5	2022-09-28	2016-12-06	2018-09-12	2	2.8	58	286	308	1	2	AA	MM	NA	NA	NA	NA	NA	NA	25600	NA	NA	NA	2022-09-28	NA_NA_NA	NA	NA	2022-10-01	NA_NA_NA	NA	NA	NA	NA	NA	NA	NA	NA	NA	NA	2022-09-30	TWINS_NA_NA	NA	NA	NA	NA	NA	NA	NA	NA
4638	3	2021-02-05	2016-12-10	2018-10-01	6	4.9	53	280	374	1	1	A	F	26	19250	1.8	3	131	NA	28410	3.4	2022-01-12	T_NA_NA	2021-02-05	NA_NA_NA	NA	NA	NA	NA	NA	NA	NA	NA	NA	NA	NA	NA	NA	NA	NA	NA	NA	NA	NA	NA	NA	NA	NA	NA
4638	4	2022-03-11	2016-12-10	2018-10-01	1	4.9	60	287	339	1	1	A	M	26	26620	4.3	2.9	116	NA	29250	4	NA	NA	2022-03-11	NA_NA_NA	NA	NA	2022-03-16	NA_NA_NA	NA	NA	2022-05-14	SPLRRR/3_NA_NA	NA	NA	NA	NA	NA	NA	NA	NA	NA	NA	NA	NA	NA	NA	NA	NA
4639	4	2021-10-18	2016-12-10	2018-10-14	7	0.8	49	276	338	1	1	A	F	14	25530	4.6	3.5	118	1	32550	0.2	NA	NA	2021-10-18	NA_NA_NA	NA	NA	NA	NA	NA	NA	NA	NA	NA	NA	NA	NA	NA	NA	NA	NA	NA	NA	NA	NA	NA	NA	NA	NA
4640	3	2021-02-19	2016-12-13	2018-11-03	7	3.4	60	287	425	1	1	A	M	NA	NA	NA	NA	NA	6	36310	NA	NA	NA	2021-02-19	NA_NA_NA	NA	NA	NA	NA	NA	NA	NA	NA	NA	NA	NA	NA	NA	NA	NA	NA	NA	NA	NA	NA	NA	NA	NA	NA
4641	3	2021-01-17	2016-12-14	2019-01-09	7	2.2	48	275	338	1	1	A	F	17	25980	4	3.2	114	1	34970	1.3	NA	NA	2021-01-17	NA_NA_NA	NA	NA	NA	NA	NA	NA	NA	NA	NA	NA	NA	NA	NA	NA	NA	NA	NA	NA	NA	NA	NA	NA	NA	NA
4642	3	2020-12-09	2016-12-15	2018-10-09	6	5.7	58	285	338	1	1	A	F	28	24620	4.4	2.7	125	NA	35310	2.3	2021-11-21	T_NA_NA	2020-12-09	NA_NA_NA	NA	NA	NA	NA	NA	NA	2021-08-01	SPLRRRLF_NA_NA	NA	NA	NA	NA	NA	NA	NA	NA	NA	NA	NA	NA	NA	NA	NA	NA
4642	4	2022-01-17	2016-12-15	2018-10-09	5	5.7	63	290	341	1	1	A	M	16	26600	4.6	3.2	118	NA	29780	2.4	NA	NA	2022-01-17	NA_NA_NA	NA	NA	NA	NA	NA	NA	NA	NA	NA	NA	NA	NA	NA	NA	2022-01-18	NA_NA_NA	NA	NA	NA	NA	NA	NA	NA	NA
4643	3	2020-11-29	2016-12-16	2018-09-25	6	3.4	55	0	374	1	1	A	M	38	22440	4.9	3.3	96	NA	25940	3.4	2021-12-15	T_NA_NA	2020-11-29	NA_NA_NA	NA	NA	NA	NA	NA	NA	NA	NA	NA	NA	NA	NA	NA	NA	NA	NA	NA	NA	NA	NA	NA	NA	2021-04-27	DEAD FET_NA_NA
4643	4	2022-02-04	2016-12-16	2018-09-25	5	3.4	53	0	379	1	1	A	M	26	22150	4.6	3.3	93	NA	23710	0.9	NA	NA	2022-02-04	NA_NA_NA	NA	NA	NA	NA	NA	NA	NA	NA	NA	NA	NA	NA	NA	NA	NA	NA	NA	NA	NA	NA	NA	NA	2022-07-30	57 DAYS_NA_NA
4645	3	2021-05-05	2016-12-17	2018-11-30	7	3	51	0	375	1	1	A	F	28	31490	3.3	2.5	159	4	42180	0.3	NA	NA	2021-05-05	NA_NA_NA	NA	NA	NA	NA	NA	NA	NA	NA	NA	NA	NA	NA	NA	NA	NA	NA	NA	NA	NA	NA	NA	NA	2021-11-27	CIDR_NA_NA
4646	4	2021-10-28	2016-12-18	2018-10-12	7	5.3	55	279	340	1	1	A	M	34	31470	5.8	3.1	148	6	31550	0.6	NA	NA	2021-10-28	NA_NA_NA	NA	NA	2021-11-02	NA_NA_NA	NA	NA	NA	NA	NA	NA	NA	NA	NA	NA	NA	NA	NA	NA	NA	NA	NA	NA	NA	NA
4647	4	2021-08-30	2016-12-19	2018-09-20	7	6.1	56	284	303	1	1	A	M	37	22820	5	2.8	97	3	25590	1.9	NA	NA	2021-08-30	NA_NA_NA	NA	NA	2021-09-04	NA_NA_NA	NA	NA	2021-09-04	SPLR5_NA_NA	NA	NA	NA	NA	2021-11-18	SPLR5_NA_NA	NA	NA	NA	NA	NA	NA	NA	NA	NA	NA
4648	4	2021-10-07	2016-12-19	2018-11-03	6	4.8	87	280	274	1	1	A	M	25	25690	5.3	2.8	115	NA	22400	1.3	2022-09-20	T_NA_NA	2021-10-07	NA_NA_NA	NA	NA	2021-10-13	NA_NA_NA	NA	NA	NA	NA	NA	NA	NA	NA	NA	NA	NA	NA	NA	NA	NA	NA	NA	NA	NA	NA
4649	3	2021-04-09	2016-12-25	2018-09-24	6	1.8	53	280	409	1	1	A	M	26	26280	4.2	2.6	153	NA	32160	0.4	2021-05-01	DD_NA_NA	2021-04-09	NA_NA_NA	NA	NA	NA	NA	NA	NA	NA	NA	2022-02-25	DD_NA_NA	NA	NA	NA	NA	NA	NA	NA	NA	NA	NA	NA	NA	NA	NA
4649	4	2022-04-01	2016-12-25	2018-09-24	4	1.8	46	0	311	1	1	A	M	33	28600	3.7	2.9	151	NA	32580	0.2	NA	NA	2022-04-01	NA_NA_NA	NA	NA	2022-04-06	NA_NA_NA	NA	NA	NA	NA	NA	NA	NA	NA	NA	NA	NA	NA	NA	NA	NA	NA	NA	NA	2022-09-17	57 DAYS_NA_NA
4650	3	2020-10-21	2016-12-25	2018-09-29	6	2.3	47	279	313	1	1	A	M	14	24840	5.2	3.5	141	NA	36350	0.4	2021-08-31	T_NA_NA	2020-10-21	NA_NA_NA	NA	NA	NA	NA	NA	NA	2021-05-04	EXC29_NA_NA	NA	NA	NA	NA	NA	NA	NA	NA	NA	NA	NA	NA	NA	NA	NA	NA
4650	4	2021-10-13	2016-12-25	2018-09-29	5	2.3	51	0	306	1	1	A	M	19	29970	5.3	3.1	151	NA	38460	0.4	NA	NA	2021-10-13	NA_NA_NA	NA	NA	2021-10-18	NA_NA_NA	NA	NA	2022-07-28	SPLF5_NA_NA	NA	NA	NA	NA	NA	NA	NA	NA	NA	NA	NA	NA	NA	NA	2022-03-05	65 DAYS_NA_NA
4651	3	2020-12-20	2016-12-27	2018-11-25	6	3.2	55	283	303	1	2	AA	MM	17	23000	4.2	2.9	149	NA	34020	1.5	2022-01-12	T_NA_NA	2020-12-20	NA_NA_NA	NA	NA	NA	NA	NA	NA	2021-03-28	SPLR5_NA_NA	NA	NA	NA	NA	NA	NA	NA	NA	NA	NA	NA	NA	NA	NA	NA	NA
4651	4	2022-02-28	2016-12-27	2018-11-25	4	3.2	56	283	379	1	1	A	M	37	25400	4.4	2.8	129	NA	30950	5.3	NA	NA	2022-02-28	NA_NA_NA	NA	NA	NA	NA	NA	NA	2022-03-09	SPRF/3_NA_NA	NA	NA	NA	NA	NA	NA	NA	NA	NA	NA	NA	NA	NA	NA	NA	NA
4652	3	2020-12-21	2016-12-29	2018-11-18	6	2	56	283	342	1	1	A	M	16	27590	4.4	3.1	144	NA	38270	1.7	2021-12-15	T_NA_NA	2020-12-21	NA_NA_NA	NA	NA	NA	NA	NA	NA	2021-03-21	SPLR5_NA_NA	NA	NA	NA	NA	2021-04-08	SPLF5_NA_NA	NA	NA	NA	NA	NA	NA	NA	NA	NA	NA
4652	4	2022-01-25	2016-12-29	2018-11-18	5	2	50	277	350	1	1	A	M	8	26730	5.2	3.7	113	NA	26870	1.4	NA	NA	2022-01-25	NA_NA_NA	NA	NA	NA	NA	NA	NA	NA	NA	NA	NA	NA	NA	NA	NA	NA	NA	NA	NA	NA	NA	NA	NA	NA	NA
4654	3	2020-11-23	2016-12-30	2018-10-03	6	0.4	49	276	377	1	1	A	F	9	25230	5.6	3.4	172	NA	40020	0.6	2021-11-03	T_NA_NA	2020-11-23	NA_NA_NA	NA	NA	NA	NA	NA	NA	NA	NA	NA	NA	NA	NA	NA	NA	NA	NA	NA	NA	NA	NA	NA	NA	NA	NA
4654	4	2021-12-21	2016-12-30	2018-10-03	5	0.4	50	277	343	1	1	A	M	15	24500	4.1	3.4	142	NA	42680	2.3	NA	NA	2021-12-21	NA_NA_NA	NA	NA	NA	NA	NA	NA	NA	NA	NA	NA	NA	NA	NA	NA	NA	NA	NA	NA	NA	NA	NA	NA	NA	NA
4655	3	2020-10-15	2017-01-02	2018-10-23	6	6.1	52	280	309	1	1	A	F	20	30110	4.1	2.9	139	NA	34860	0.2	2022-01-12	T_NA_NA	2020-10-15	NA_NA_NA	NA	NA	NA	NA	NA	NA	2021-01-16	SPRF5_NA_NA	NA	NA	NA	NA	NA	NA	NA	NA	NA	NA	NA	NA	NA	NA	NA	NA
4655	4	2022-02-22	2017-01-02	2018-10-23	4	6.1	50	277	445	3	2	AA	MM	43	27510	4.7	2.5	151	NA	37420	0.8	NA	NA	2022-02-22	NA_NA_NA	NA	NA	2022-02-27	NA_NA_NA	2022-03-05	PO27.5/3_NA_NA	2022-06-08	SPRF/5_NA_NA	NA	NA	NA	NA	NA	NA	NA	NA	NA	NA	NA	NA	NA	NA	NA	NA
4657	3	2021-02-23	2017-01-03	2018-11-09	7	2.3	50	277	394	1	1	A	F	8	21790	5.2	3.4	108	6	23870	1.5	2021-05-22	LRC_NA_NA	2021-02-23	NA_NA_NA	NA	NA	NA	NA	NA	NA	NA	NA	2021-09-24	RRABBL_NA_NA	2021-12-29	C_NA_NA	NA	NA	NA	NA	NA	NA	NA	NA	NA	NA	NA	NA
4659	3	2020-12-10	2017-01-06	2018-10-19	6	1.7	52	280	307	1	1	A	M	27	28750	4.9	3.2	124	NA	25270	0.5	2021-10-19	T_NA_NA	2020-12-10	NA_NA_NA	NA	NA	NA	NA	NA	NA	NA	NA	NA	NA	NA	NA	NA	NA	NA	NA	NA	NA	NA	NA	NA	NA	NA	NA
4659	4	2021-12-01	2017-01-06	2018-10-19	6	0	44	279	312	1	1	A	M	35	24220	5.4	3.4	97	NA	28770	0.2	2022-03-22	DD_NA_NA	2021-12-01	NA_NA_NA	NA	NA	NA	NA	2022-05-30	GUTEXC26_NA_NA	NA	NA	NA	NA	NA	NA	NA	NA	NA	NA	NA	NA	NA	NA	NA	NA	NA	NA
4661	3	2021-02-10	2017-01-14	2019-03-03	6	1.7	58	279	299	1	1	A	M	21	28610	4.5	3.1	137	NA	31260	1.4	2021-12-15	T_NA_NA	2021-02-10	NA_NA_NA	NA	NA	NA	NA	NA	NA	NA	NA	NA	NA	NA	NA	NA	NA	NA	NA	NA	NA	NA	NA	NA	NA	NA	NA
4661	4	2022-02-03	2017-01-14	2019-03-03	5	1.7	52	280	306	1	1	A	M	27	28950	4.2	2.8	131	NA	36590	0.1	NA	NA	2022-02-03	NA_NA_NA	NA	NA	NA	NA	NA	NA	NA	NA	NA	NA	NA	NA	NA	NA	NA	NA	NA	NA	NA	NA	NA	NA	NA	NA
4663	3	2021-07-07	2017-01-15	2019-01-11	6	1.4	51	279	304	1	1	A	M	28	29130	4.2	2.7	118	NA	26910	0.8	2022-05-18	T_NA_NA	2021-07-07	NA_NA_NA	NA	NA	NA	NA	NA	NA	NA	NA	NA	NA	NA	NA	NA	NA	NA	NA	NA	NA	NA	NA	NA	NA	NA	NA
4663	4	2022-06-24	2017-01-15	2019-01-11	4	1.4	46	274	306	1	1	A	M	12	25510	5.3	3.1	119	NA	30330	0.3	NA	NA	2022-06-24	NA_NA_NA	NA	NA	NA	NA	NA	NA	NA	NA	NA	NA	NA	NA	NA	NA	NA	NA	NA	NA	NA	NA	NA	NA	NA	NA
4664	3	2020-12-15	2017-01-16	2018-11-11	6	4.7	57	284	347	1	1	A	F	22	28310	4.1	3.2	154	NA	38080	2.6	2021-06-17	DD_NA_NA	2020-12-15	NA_NA_NA	NA	NA	NA	NA	NA	NA	NA	NA	2022-02-11	DD_NA_NA	NA	NA	NA	NA	NA	NA	NA	NA	NA	NA	NA	NA	NA	NA
4664	4	2022-03-28	2017-01-16	2018-11-11	5	4.7	56	283	412	1	1	A	M	9	26390	6.1	3.5	142	NA	38510	3	2022-05-31	DD_NA_NA	2022-03-28	NA_NA_NA	NA	NA	NA	NA	NA	NA	NA	NA	NA	NA	NA	NA	NA	NA	NA	NA	NA	NA	NA	NA	NA	NA	NA	NA
4665	3	2020-11-19	2017-01-17	2018-12-04	6	2.5	52	280	303	1	1	A	M	13	26870	4.2	3.3	134	NA	31480	5	2022-01-12	T_NA_NA	2020-11-19	NA_NA_NA	NA	NA	NA	NA	NA	NA	NA	NA	NA	NA	NA	NA	NA	NA	NA	NA	NA	NA	NA	NA	NA	NA	NA	NA
4665	4	2022-03-03	2017-01-17	2018-12-04	4	2.5	52	0	417	8	1	A	M	34	25340	4.7	2.7	148	NA	33120	9.5	NA	NA	2022-03-03	NA_NA_NA	NA	NA	2022-03-08	NA_NA_NA	NA	NA	2022-04-18	SPRR/5_NA_NA	NA	NA	NA	NA	NA	NA	NA	NA	NA	NA	NA	NA	NA	NA	2022-10-01	57 DAYS_NA_NA
4666	3	2020-10-17	2017-01-19	2018-10-28	6	4.2	47	275	306	1	2	AA	FF	18	28010	5.1	3.4	114	NA	31090	3.8	2021-11-03	T_NA_NA	2020-10-17	NA_NA_NA	NA	NA	NA	NA	NA	NA	2020-12-29	LR5SP_NA_NA	NA	NA	NA	NA	NA	NA	NA	NA	NA	NA	NA	NA	NA	NA	NA	NA
4666	4	2021-12-19	2017-01-19	2018-10-28	7	4.2	55	282	373	1	1	A	M	17	26950	4.8	3.1	145	8	26700	3.6	NA	NA	2021-12-19	NA_NA_NA	NA	NA	NA	NA	2022-04-19	BLV+_NA_NA	NA	NA	NA	NA	NA	NA	NA	NA	NA	NA	NA	NA	NA	NA	NA	NA	NA	NA
4667	3	2021-07-13	2017-01-19	2018-10-25	6	1.8	57	284	349	1	1	A	M	22	26760	3.6	3	130	NA	36200	1.4	2021-07-26	DD_NA_NA	2021-07-13	NA_NA_NA	NA	NA	NA	NA	NA	NA	NA	NA	NA	NA	NA	NA	NA	NA	NA	NA	NA	NA	NA	NA	NA	NA	NA	NA
4667	4	2022-08-12	2017-01-19	2018-10-25	2	1.8	53	280	342	1	1	A	F	19	27800	4.5	2.9	139	NA	32680	2.1	NA	NA	2022-08-12	NA_NA_NA	NA	NA	2022-08-17	NA_NA_NA	NA	NA	NA	NA	NA	NA	NA	NA	NA	NA	NA	NA	NA	NA	NA	NA	NA	NA	NA	NA
4668	3	2021-01-10	2017-01-20	2018-10-30	7	4.9	48	275	349	1	1	A	F	24	18660	5.1	3.3	136	6	37870	1.5	2022-03-09	T_NA_NA	2021-01-10	NA_NA_NA	NA	NA	NA	NA	NA	NA	NA	NA	NA	NA	NA	NA	NA	NA	NA	NA	NA	NA	NA	NA	NA	NA	NA	NA
4669	3	2020-12-14	2017-01-24	2018-12-17	6	3.4	56	284	305	1	1	A	F	23	26690	3.7	3.1	114	NA	33740	0.2	2021-12-29	T_NA_NA	2020-12-14	NA_NA_NA	NA	NA	NA	NA	NA	NA	NA	NA	NA	NA	NA	NA	NA	NA	NA	NA	NA	NA	NA	NA	NA	NA	NA	NA
4669	4	2022-02-18	2017-01-24	2018-12-17	5	3.4	53	280	378	1	1	A	M	12	26250	6	3.3	124	NA	31330	0.1	NA	NA	2022-02-18	NA_NA_NA	NA	NA	NA	NA	NA	NA	NA	NA	NA	NA	NA	NA	NA	NA	NA	NA	NA	NA	NA	NA	NA	NA	NA	NA
4670	3	2021-03-20	2017-01-24	2019-02-25	6	3.1	54	281	341	1	1	A	M	18	27580	4.5	2.9	145	NA	41060	0.6	2022-03-22	T_NA_NA	2021-03-20	NA_NA_NA	NA	NA	NA	NA	NA	NA	NA	NA	NA	NA	NA	NA	NA	NA	NA	NA	NA	NA	NA	NA	NA	NA	NA	NA
4670	4	2022-05-14	2017-01-24	2019-02-25	5	3.1	54	281	366	1	1	A	M	18	26630	4	2.8	156	NA	37700	1.3	NA	NA	2022-05-14	NA_NA_NA	NA	NA	NA	NA	NA	NA	NA	NA	NA	NA	NA	NA	NA	NA	NA	NA	NA	NA	NA	NA	NA	NA	NA	NA
4672	3	2021-01-25	2017-01-29	2019-01-07	7	0.1	49	276	339	1	1	A	F	9	21930	4.5	3.8	118	1	33120	1.5	NA	NA	2021-01-25	NA_NA_NA	NA	NA	NA	NA	2021-03-20	GI_NA_NA	NA	NA	NA	NA	NA	NA	NA	NA	NA	NA	NA	NA	NA	NA	NA	NA	NA	NA
4673	3	2021-06-07	2017-01-29	2018-12-15	7	3.4	56	285	509	1	1	D	M	58	30640	3.1	2.4	136	6	29170	0.1	2021-08-20	LFABC_NA_NA	2021-06-07	NA_NA_NA	NA	NA	2021-06-15	EXC26-1_NA_NA	NA	NA	NA	NA	2021-08-31	C_NA_NA	NA	NA	NA	NA	NA	NA	NA	NA	2021-06-17	NA_NA_NA	NA	NA	NA	NA
4674	3	2021-02-10	2017-01-30	2018-12-17	6	2.7	51	278	373	1	1	A	M	21	26940	3.8	3.2	150	NA	34870	0.4	2021-12-15	T_NA_NA	2021-02-10	NA_NA_NA	NA	NA	NA	NA	NA	NA	NA	NA	NA	NA	NA	NA	NA	NA	NA	NA	NA	NA	NA	NA	NA	NA	NA	NA
4674	4	2022-02-04	2017-01-30	2018-12-17	1	2.7	53	281	306	1	1	A	M	26	29690	4.4	3	142	NA	32830	3.9	NA	NA	2022-02-04	NA_NA_NA	NA	NA	NA	NA	NA	NA	NA	NA	NA	NA	NA	NA	NA	NA	NA	NA	NA	NA	NA	NA	NA	NA	NA	NA
4676	3	2021-03-17	2017-02-02	2018-12-19	6	3.9	51	0	373	2	1	A	F	21	21350	3.5	3	126	NA	34020	2.8	2022-06-14	T_NA_NA	2021-03-17	NA_NA_NA	NA	NA	2021-03-20	NA_NA_NA	NA	NA	NA	NA	NA	NA	NA	NA	NA	NA	NA	NA	NA	NA	2021-04-01	EXC24-1_NA_NA	NA	NA	2021-08-10	CIDR_NA_NA
4676	4	2022-07-31	2017-02-02	2018-12-19	2	3.9	55	282	446	1	1	A	M	31	27660	4.3	3.1	123	NA	32430	1.3	NA	NA	2022-07-31	NA_NA_NA	NA	NA	2022-08-03	NA_NA_NA	NA	NA	NA	NA	NA	NA	NA	NA	NA	NA	NA	NA	NA	NA	NA	NA	NA	NA	NA	NA
4677	3	2021-02-14	2017-02-05	2018-11-12	6	5.4	55	282	339	1	1	A	M	17	25220	6	3.1	130	NA	26480	0.4	2022-02-08	T_NA_NA	2021-02-14	NA_NA_NA	NA	NA	NA	NA	NA	NA	NA	NA	NA	NA	NA	NA	NA	NA	NA	NA	NA	NA	NA	NA	NA	NA	NA	NA
4677	4	2022-04-21	2017-02-05	2018-11-12	5	5.4	73	279	358	1	1	A	M	41	22300	5.6	2.8	122	NA	29060	0.4	2022-05-17	DD_NA_NA	2022-04-21	NA_NA_NA	2022-05-02	RFABBL_NA_NA	2022-04-26	NA_NA_NA	NA	NA	NA	NA	2022-05-31	DD_NA_NA	NA	NA	NA	NA	NA	NA	NA	NA	2022-05-01	IVDXT_NA_NA	2022-05-11	IVDXT_NA_NA	NA	NA
4678	3	2020-11-16	2017-02-08	2018-11-22	6	2	56	284	309	1	1	A	M	16	24680	4.2	3.3	137	NA	35100	1.2	2021-09-24	T_NA_NA	2020-11-16	NA_NA_NA	NA	NA	NA	NA	NA	NA	NA	NA	NA	NA	NA	NA	NA	NA	NA	NA	NA	NA	NA	NA	NA	NA	NA	NA
4678	4	2021-10-29	2017-02-08	2018-11-22	1	2	39	267	308	1	2	DD	FF	33	24380	4.4	3.2	110	NA	31280	1.3	NA	NA	2021-10-29	NA_NA_NA	NA	NA	2021-11-03	NA_NA_NA	2021-11-01	BANIV12_NA_NA	NA	NA	NA	NA	NA	NA	NA	NA	NA	NA	NA	NA	NA	NA	NA	NA	NA	NA
4679	3	2020-11-01	2017-02-09	2018-11-17	6	1.4	62	283	301	1	1	A	M	31	21630	4.4	3.2	94	NA	32100	0.1	2021-09-24	T_NA_NA	2020-11-01	NA_NA_NA	NA	NA	NA	NA	NA	NA	NA	NA	NA	NA	NA	NA	NA	NA	NA	NA	NA	NA	NA	NA	NA	NA	NA	NA
4679	4	2021-10-24	2017-02-09	2018-11-17	6	4.2	51	276	306	1	1	A	F	8	22820	4.5	3.8	115	NA	24520	2	2022-08-10	RFABBL_NA_NA	2021-10-24	NA_NA_NA	2022-09-16	RFUBL_NA_NA	NA	NA	NA	NA	2022-01-17	SPRR/5_NA_NA	NA	NA	NA	NA	NA	NA	NA	NA	NA	NA	NA	NA	NA	NA	NA	NA
4680	3	2020-11-07	2017-02-11	2018-11-18	6	2	54	282	303	1	1	A	M	25	27750	4.3	3.2	114	NA	28190	0.1	2021-09-24	T_NA_NA	2020-11-07	NA_NA_NA	NA	NA	2020-12-01	NA_NA_NA	NA	NA	NA	NA	NA	NA	NA	NA	NA	NA	NA	NA	NA	NA	NA	NA	NA	NA	NA	NA
4680	4	2021-11-01	2017-02-11	2018-11-18	6	1.3	59	284	300	1	1	A	M	30	26660	5.5	3.2	112	NA	32320	0.1	NA	NA	2021-11-01	NA_NA_NA	NA	NA	NA	NA	NA	NA	NA	NA	NA	NA	NA	NA	NA	NA	NA	NA	NA	NA	NA	NA	NA	NA	NA	NA
4681	3	2020-12-12	2017-02-12	2018-11-19	6	4.3	54	282	308	1	1	A	F	25	27920	4.1	2.9	119	NA	31430	2.2	2022-02-08	T_NA_NA	2020-12-12	NA_NA_NA	NA	NA	NA	NA	NA	NA	NA	NA	NA	NA	NA	NA	NA	NA	NA	NA	NA	NA	NA	NA	NA	NA	NA	NA
4681	4	2022-03-26	2017-02-12	2018-11-19	5	4.3	54	281	415	1	1	A	F	11	26590	4.6	3	124	NA	32160	2.4	NA	NA	2022-03-26	NA_NA_NA	NA	NA	2022-03-29	NA_NA_NA	NA	NA	NA	NA	NA	NA	NA	NA	NA	NA	NA	NA	NA	NA	NA	NA	NA	NA	NA	NA
4682	3	2020-10-27	2017-02-13	2018-10-07	7	0.6	57	0	301	1	1	A	F	8	25100	5.4	3.6	127	8	31760	0.8	NA	NA	2020-10-27	NA_NA_NA	NA	NA	NA	NA	NA	NA	NA	NA	NA	NA	NA	NA	NA	NA	NA	NA	NA	NA	NA	NA	NA	NA	2021-08-10	UNK_NA_NA
4685	3	2020-11-19	2017-02-16	2018-11-22	7	0.6	59	287	308	1	1	A	M	13	15210	6.2	2.8	26	1	24280	2.1	NA	NA	2020-11-19	NA_NA_NA	NA	NA	NA	NA	NA	NA	NA	NA	NA	NA	NA	NA	NA	NA	NA	NA	NA	NA	NA	NA	NA	NA	NA	NA
4686	3	2020-12-15	2017-02-18	2018-12-30	7	1.8	50	278	308	1	1	A	M	22	23220	4.4	3.6	83	6	26510	0.3	NA	NA	2020-12-15	NA_NA_NA	NA	NA	NA	NA	NA	NA	NA	NA	NA	NA	NA	NA	NA	NA	NA	NA	NA	NA	NA	NA	NA	NA	NA	NA
4687	3	2020-11-29	2017-02-18	2018-11-20	6	1.8	48	275	339	1	1	A	F	38	26690	3.1	3.1	130	NA	33090	0.8	2021-11-21	T_NA_NA	2020-11-29	NA_NA_NA	NA	NA	NA	NA	2020-11-30	NAVRES_NA_NA	NA	NA	NA	NA	NA	NA	NA	NA	NA	NA	NA	NA	NA	NA	NA	NA	NA	NA
4687	4	2021-12-25	2017-02-18	2018-11-20	5	1.8	47	274	344	1	1	A	F	11	23450	4.3	3.4	136	NA	32450	1.5	NA	NA	2021-12-25	NA_NA_NA	NA	NA	NA	NA	NA	NA	NA	NA	NA	NA	NA	NA	NA	NA	2021-12-26	NA_NA_NA	NA	NA	NA	NA	NA	NA	NA	NA
4688	3	2021-01-27	2017-02-21	2018-12-12	6	2.6	51	278	375	1	1	A	F	7	21940	5.2	3.8	109	NA	28800	1.1	2022-01-12	DD_NA_NA	2021-01-27	NA_NA_NA	NA	NA	NA	NA	NA	NA	NA	NA	NA	NA	NA	NA	NA	NA	NA	NA	NA	NA	NA	NA	NA	NA	NA	NA
4688	4	2022-03-06	2017-02-21	2018-12-12	5	2.6	55	282	348	1	1	A	M	31	25720	2.9	2.8	115	NA	26960	1.1	NA	NA	2022-03-06	NA_NA_NA	NA	NA	NA	NA	NA	NA	NA	NA	NA	NA	NA	NA	NA	NA	NA	NA	NA	NA	NA	NA	NA	NA	NA	NA
4690	3	2021-02-26	2017-02-22	2019-01-31	6	2.5	60	287	341	1	1	A	M	40	30640	4.2	2.8	142	NA	28030	0.1	2021-12-29	T_NA_NA	2021-02-26	NA_NA_NA	NA	NA	2021-06-27	NA_NA_NA	NA	NA	NA	NA	NA	NA	NA	NA	NA	NA	NA	NA	NA	NA	2021-06-28	NA_NA_NA	NA	NA	NA	NA
4690	4	2022-02-19	2017-02-22	2019-01-31	5	2.5	54	282	304	1	1	A	M	11	25820	4.8	3.2	124	NA	29380	3.6	2022-03-09	T_NA_NA	2022-02-19	NA_NA_NA	NA	NA	NA	NA	NA	NA	NA	NA	NA	NA	NA	NA	NA	NA	NA	NA	NA	NA	NA	NA	NA	NA	NA	NA
4692	3	2021-08-23	2017-02-24	2019-02-11	6	7.4	77	276	488	1	1	A	F	44	20910	4.2	2.5	118	NA	33570	2.2	2021-09-24	DD_NA_NA	2021-08-23	NA_NA_NA	NA	NA	2021-08-26	IV_NA_NA	NA	NA	NA	NA	2022-08-10	T_NA_NA	NA	NA	NA	NA	NA	NA	NA	NA	2021-09-20	IVDXT_NA_NA	NA	NA	2022-08-25	UNK_NA_NA
4692	4	2022-08-25	2017-02-24	2019-02-11	7	7.4	24	251	343	1	NA	NA	NA	NA	NA	NA	NA	NA	4	27570	NA	NA	NA	NA	NA	NA	NA	NA	NA	NA	NA	NA	NA	NA	NA	NA	NA	NA	NA	NA	NA	NA	NA	NA	NA	NA	NA	2022-08-25	UNK_NA_NA
4693	3	2020-12-21	2017-02-24	2019-01-11	6	1.8	49	277	308	1	1	A	F	16	25650	5.4	3.2	132	NA	28360	0.1	2021-12-15	T_NA_NA	2020-12-21	NA_NA_NA	NA	NA	NA	NA	NA	NA	NA	NA	NA	NA	NA	NA	NA	NA	NA	NA	NA	NA	NA	NA	NA	NA	NA	NA
4693	4	2022-01-26	2017-02-24	2019-01-11	5	1.8	51	278	350	1	1	D	F	7	23260	5.9	3.6	119	NA	31560	1.4	NA	NA	2022-01-26	NA_NA_NA	NA	NA	NA	NA	NA	NA	NA	NA	NA	NA	NA	NA	NA	NA	NA	NA	NA	NA	NA	NA	NA	NA	NA	NA
4694	3	2021-06-21	2017-02-26	2019-02-07	7	2.1	49	276	454	1	1	A	F	NA	NA	NA	NA	NA	11	37590	NA	NA	NA	2021-06-21	NA_NA_NA	NA	NA	NA	NA	NA	NA	NA	NA	NA	NA	NA	NA	NA	NA	NA	NA	NA	NA	NA	NA	NA	NA	NA	NA
4695	3	2021-01-18	2017-02-26	2018-11-16	7	3.5	49	276	344	1	1	A	F	16	27390	3.8	3.4	184	4	40440	0.8	NA	NA	2021-01-18	NA_NA_NA	NA	NA	NA	NA	NA	NA	2021-06-09	SPLR5_NA_NA	NA	NA	NA	NA	NA	NA	NA	NA	NA	NA	NA	NA	NA	NA	NA	NA
4696	3	2021-01-01	2017-02-27	2018-12-04	7	0.8	60	287	340	1	1	A	F	33	26430	4.2	3.3	123	8	30480	0.6	2021-11-03	T_NA_NA	2021-01-01	NA_NA_NA	NA	NA	NA	NA	NA	NA	NA	NA	NA	NA	NA	NA	NA	NA	NA	NA	NA	NA	NA	NA	NA	NA	NA	NA
4697	3	2020-11-30	2017-03-02	2018-12-09	7	1.4	56	284	306	1	1	A	F	37	24890	5.6	3	134	4	30900	1.8	2021-01-22	DD_NA_NA	2020-11-30	NA_NA_NA	NA	NA	2021-08-26	NA_NA_NA	NA	NA	NA	NA	2021-09-24	T_NA_NA	2022-07-20	T_NA_NA	NA	NA	NA	NA	NA	NA	NA	NA	NA	NA	NA	NA
4699	3	2021-08-03	2017-03-03	2018-12-30	6	1.5	57	284	456	1	1	A	F	29	31360	4.1	2.7	143	NA	37480	2.8	2022-07-13	NA_NA_NA	2021-08-03	NA_NA_NA	2022-04-21	RRABBL_NA_NA	NA	NA	NA	NA	NA	NA	NA	NA	NA	NA	NA	NA	NA	NA	NA	NA	NA	NA	NA	NA	NA	NA
4699	4	2022-09-02	2017-03-03	2018-12-30	2	1.5	53	280	342	1	1	A	M	33	31260	4.3	2.7	142	NA	36760	4	NA	NA	2022-09-02	NA_NA_NA	NA	NA	2022-09-05	NA_NA_NA	NA	NA	NA	NA	NA	NA	NA	NA	NA	NA	2022-09-07	UNK_NA_NA	2022-09-05	EXC127_NA_NA	2022-09-10	IVDXT_NA_NA	NA	NA	NA	NA
4700	3	2021-03-13	2017-03-05	2018-12-12	6	6.5	54	282	306	1	1	A	F	25	31070	5	2.6	139	NA	36600	7.4	2022-05-04	T_NA_NA	2021-03-13	NA_NA_NA	NA	NA	2021-04-11	NA_NA_NA	NA	NA	2021-04-21	SPALL3_NA_NA	NA	NA	NA	NA	2021-08-10	BAN12IV_NA_NA	NA	NA	NA	NA	NA	NA	NA	NA	NA	NA
4700	4	2022-06-15	2017-03-05	2018-12-12	4	6.5	51	278	408	1	1	A	M	21	21100	4.9	2.7	138	NA	33570	6.3	NA	NA	2022-06-15	NA_NA_NA	NA	NA	2022-06-18	IVDXT_NA_NA	2022-06-25	PO28/4_NA_NA	2022-06-22	SPRF5LR3_NA_NA	NA	NA	NA	NA	NA	NA	NA	NA	NA	NA	2022-06-19	IVDXT_NA_NA	2022-06-21	IVDXT_NA_NA	NA	NA
4701	3	2021-01-04	2017-03-06	2018-12-16	6	2.4	49	276	339	1	1	A	F	30	29790	5	2.8	151	NA	34440	0.6	2021-11-21	T_NA_NA	2021-01-04	NA_NA_NA	NA	NA	NA	NA	NA	NA	NA	NA	NA	NA	NA	NA	NA	NA	NA	NA	NA	NA	NA	NA	NA	NA	NA	NA
4701	4	2021-12-28	2017-03-06	2018-12-16	5	2.4	50	278	308	1	2	AA	MM	8	27610	5.3	3.6	142	NA	35520	2.1	NA	NA	2021-12-28	NA_NA_NA	NA	NA	NA	NA	NA	NA	2022-06-16	SPLR/5_NA_NA	NA	NA	NA	NA	NA	NA	NA	NA	NA	NA	NA	NA	NA	NA	NA	NA
4702	3	2021-02-08	2017-03-08	2019-02-22	6	2.8	63	284	297	1	1	A	F	23	27010	4.8	3.1	112	NA	26480	0.1	NA	NA	2021-02-08	NA_NA_NA	NA	NA	NA	NA	NA	NA	NA	NA	NA	NA	NA	NA	NA	NA	NA	NA	NA	NA	NA	NA	NA	NA	NA	NA
4702	4	2022-04-29	2017-03-08	2019-02-22	4	2.8	60	275	385	1	1	A	M	33	22590	5.3	2.8	108	NA	28420	0.4	2022-05-31	DD_NA_NA	2022-04-29	NA_NA_NA	NA	NA	2022-05-04	NA_NA_NA	NA	NA	NA	NA	NA	NA	NA	NA	NA	NA	NA	NA	NA	NA	NA	NA	NA	NA	NA	NA
4703	3	2021-08-27	2017-03-08	2019-01-21	6	1	109	280	447	1	1	A	F	40	19790	4.6	2.4	109	NA	30270	0.4	2022-06-29	T_NA_NA	2021-08-27	NA_NA_NA	NA	NA	2021-09-02	IVDXT_NA_NA	NA	NA	NA	NA	NA	NA	NA	NA	NA	NA	NA	NA	NA	NA	NA	NA	NA	NA	NA	NA
4703	4	2022-08-15	2017-03-08	2019-01-21	2	1	49	277	304	1	1	A	M	16	23760	4.8	2.9	113	NA	27290	0.4	NA	NA	2022-08-15	NA_NA_NA	2022-09-07	LFABBL_NA_NA	NA	NA	NA	NA	2022-09-19	CSPRR8_NA_NA	NA	NA	NA	NA	NA	NA	NA	NA	NA	NA	NA	NA	NA	NA	NA	NA
4704	3	2021-05-25	2017-03-10	2018-12-20	6	0.9	50	277	339	1	1	A	F	8	23970	4.8	3.3	114	NA	25870	0.6	2022-04-07	DD_NA_NA	2021-05-25	NA_NA_NA	NA	NA	2021-05-30	NA_NA_NA	NA	NA	NA	NA	NA	NA	NA	NA	NA	NA	NA	NA	NA	NA	NA	NA	NA	NA	NA	NA
4704	4	2022-05-14	2017-03-10	2018-12-20	5	0.9	47	275	307	1	1	A	M	18	22720	3.7	3.1	116	NA	27860	0.1	NA	NA	2022-05-14	NA_NA_NA	NA	NA	NA	NA	NA	NA	NA	NA	NA	NA	NA	NA	NA	NA	NA	NA	NA	NA	NA	NA	NA	NA	NA	NA
4705	3	2021-07-23	2017-03-11	2018-12-15	1	5.3	46	272	515	1	1	A	F	12	22780	4.3	3.1	97	NA	31080	2.5	NA	NA	2021-07-23	NA_NA_NA	NA	NA	NA	NA	NA	NA	NA	NA	NA	NA	NA	NA	NA	NA	NA	NA	NA	NA	NA	NA	NA	NA	NA	NA
4707	3	2020-11-18	2017-03-20	2018-12-18	6	4.1	44	272	305	1	1	A	F	14	23870	3.1	3	148	NA	32870	0.7	2021-11-03	T_NA_NA	2020-11-18	NA_NA_NA	NA	NA	NA	NA	NA	NA	2021-03-09	SPRFRR3_NA_NA	NA	NA	NA	NA	2021-07-12	SPALL5_NA_NA	NA	NA	NA	NA	NA	NA	NA	NA	NA	NA
4707	4	2021-12-16	2017-03-20	2018-12-18	5	4.1	52	279	341	1	1	A	M	20	24370	3.8	2.7	145	NA	34160	1.5	NA	NA	2021-12-16	NA_NA_NA	NA	NA	2021-12-21	NA_NA_NA	NA	NA	2022-04-18	SPALL/3_NA_NA	NA	NA	NA	NA	NA	NA	NA	NA	NA	NA	NA	NA	NA	NA	NA	NA
4708	3	2021-01-22	2017-03-23	2018-12-30	6	2.8	53	0	342	1	1	A	M	12	28290	4	3.4	145	NA	36130	2.1	2021-09-24	DD_NA_NA	2021-01-22	NA_NA_NA	NA	NA	NA	NA	NA	NA	NA	NA	2022-03-22	DD_NA_NA	NA	NA	NA	NA	NA	NA	NA	NA	NA	NA	NA	NA	2021-07-10	CIDR_NA_NA
4708	4	2022-05-10	2017-03-23	2018-12-30	4	2.8	57	284	416	1	1	A	M	22	25350	3.3	2.8	131	NA	36540	2.4	NA	NA	2022-05-10	NA_NA_NA	NA	NA	NA	NA	NA	NA	NA	NA	NA	NA	NA	NA	NA	NA	NA	NA	NA	NA	NA	NA	NA	NA	NA	NA
4709	3	2021-07-20	2017-03-24	2019-02-26	6	1.4	36	263	479	1	1	A	M	15	21800	3.2	3.2	124	NA	40290	3.4	NA	NA	2021-07-20	NA_NA_NA	NA	NA	2021-07-25	NA_NA_NA	NA	NA	NA	NA	NA	NA	NA	NA	NA	NA	NA	NA	2021-07-28	EXC2235_NA_NA	NA	NA	NA	NA	NA	NA
4709	4	2022-07-07	2017-03-24	2019-02-26	4	1.4	45	273	307	1	1	A	F	27	27490	4	2.9	138	NA	33180	3.5	NA	NA	2022-07-07	NA_NA_NA	NA	NA	2022-07-12	NA_NA_NA	NA	NA	NA	NA	NA	NA	NA	NA	NA	NA	NA	NA	NA	NA	NA	NA	NA	NA	NA	NA
4711	3	2020-11-24	2017-03-29	2018-12-13	6	6	50	278	308	1	1	A	F	8	25890	5	3.8	154	NA	35620	2.9	2021-11-03	T_NA_NA	2020-11-24	NA_NA_NA	NA	NA	NA	NA	NA	NA	NA	NA	NA	NA	NA	NA	NA	NA	NA	NA	2021-02-09	PO20-4_NA_NA	NA	NA	NA	NA	NA	NA
4711	4	2021-12-20	2017-03-29	2018-12-13	1	6	49	276	342	1	1	A	F	16	24670	6.2	3.1	136	NA	37390	1.2	2022-01-29	LRABBL_NA_NA	2021-12-20	NA_NA_NA	NA	NA	NA	NA	NA	NA	NA	NA	2022-05-31	LRABBL_NA_NA	2022-08-10	LFABBL_NA_NA	NA	NA	NA	NA	NA	NA	NA	NA	NA	NA	NA	NA
4712	3	2021-06-20	2017-03-29	2019-03-18	7	1.5	48	276	306	2	1	D	F	17	25970	3	2.9	132	6	40700	1	NA	NA	2021-06-20	NA_NA_NA	NA	NA	NA	NA	NA	NA	NA	NA	NA	NA	NA	NA	NA	NA	NA	NA	NA	NA	NA	NA	NA	NA	NA	NA
4714	3	2020-12-07	2017-03-31	2019-01-01	6	3.5	49	277	305	1	1	A	F	30	35400	6.6	2.4	166	NA	32770	1.1	2022-04-07	G_NA_NA	2020-12-07	NA_NA_NA	NA	NA	NA	NA	NA	NA	NA	NA	NA	NA	NA	NA	NA	NA	NA	NA	NA	NA	NA	NA	NA	NA	NA	NA
4714	4	2022-05-14	2017-03-31	2019-01-01	5	3.5	47	274	476	1	1	A	M	53	19650	4.4	2.7	122	NA	39290	0.1	NA	NA	2022-05-14	NA_NA_NA	NA	NA	2022-05-17	NA_NA_NA	2022-06-11	PO22/4_NA_NA	NA	NA	NA	NA	NA	NA	NA	NA	NA	NA	NA	NA	2022-05-23	IVDXT_NA_NA	2022-05-24	IVDXT_NA_NA	NA	NA
4716	3	2021-01-24	2017-04-04	2019-02-10	6	2	48	276	305	1	1	A	F	10	25250	4.4	3.3	123	NA	34210	1	2021-11-30	T_NA_NA	2021-01-24	NA_NA_NA	NA	NA	NA	NA	NA	NA	NA	NA	NA	NA	NA	NA	NA	NA	NA	NA	NA	NA	NA	NA	NA	NA	NA	NA
4716	4	2022-01-15	2017-04-04	2019-02-10	5	2	47	275	309	1	1	A	F	18	22900	4.3	3.2	96	NA	32700	0.4	NA	NA	2022-01-15	NA_NA_NA	NA	NA	NA	NA	NA	NA	NA	NA	NA	NA	NA	NA	NA	NA	NA	NA	NA	NA	NA	NA	NA	NA	NA	NA
4717	3	2021-02-05	2017-04-05	2019-02-05	7	0.4	39	266	349	1	2	AA	FM	NA	NA	NA	NA	NA	6	28510	NA	NA	NA	2021-02-05	NA_NA_NA	NA	NA	NA	NA	NA	NA	NA	NA	NA	NA	NA	NA	NA	NA	NA	NA	NA	NA	NA	NA	NA	NA	NA	NA
4719	3	2021-03-18	2017-04-07	2019-04-04	6	2.4	52	280	307	1	1	A	M	20	22860	4.7	3.2	103	NA	29580	0.8	2021-11-03	T_NA_NA	2021-03-18	NA_NA_NA	NA	NA	2021-03-23	PO20-4_NA_NA	NA	NA	NA	NA	2022-04-07	T_NA_NA	NA	NA	NA	NA	NA	NA	NA	NA	NA	NA	NA	NA	NA	NA
4719	4	2022-05-15	2017-04-07	2019-04-04	3	2.4	48	0	375	1	1	A	M	17	23180	4.2	3.1	108	NA	25480	0.1	NA	NA	2022-05-15	NA_NA_NA	NA	NA	NA	NA	NA	NA	NA	NA	NA	NA	NA	NA	NA	NA	NA	NA	NA	NA	NA	NA	NA	NA	2022-09-24	51 DAYS_NA_NA
4720	3	2021-02-02	2017-04-07	2019-01-16	6	3.8	50	277	344	1	1	A	M	29	28460	2.6	3.4	131	12	31760	3	2022-01-12	T_NA_NA	2021-02-02	NA_NA_NA	NA	NA	NA	NA	NA	NA	2021-05-13	SPALL3_NA_NA	NA	NA	NA	NA	2021-11-08	CSPRFRR5_NA_NA	NA	NA	NA	NA	NA	NA	NA	NA	NA	NA
4720	4	2022-03-03	2017-04-07	2019-01-16	5	3.8	52	279	342	1	1	A	M	34	25850	3.5	3.2	111	12	33170	6.7	NA	NA	2022-03-03	NA_NA_NA	NA	NA	NA	NA	NA	NA	2022-04-25	SPRFRR/5_NA_NA	NA	NA	NA	NA	2022-06-21	IVBAN12_NA_NA	NA	NA	NA	NA	NA	NA	NA	NA	NA	NA
4722	3	2021-02-25	2017-04-07	2019-02-28	6	2.2	59	287	305	1	1	A	M	41	32470	4.1	3.1	136	NA	30640	0.1	2021-12-29	DD_NA_NA	2021-02-25	NA_NA_NA	NA	NA	NA	NA	NA	NA	NA	NA	NA	NA	NA	NA	NA	NA	NA	NA	NA	NA	NA	NA	NA	NA	NA	NA
4722	4	2022-02-25	2017-04-07	2019-02-28	5	2.2	60	288	305	1	1	A	M	40	27940	4.6	3.1	118	NA	31530	2.7	NA	NA	2022-02-25	NA_NA_NA	NA	NA	2022-03-02	NA_NA_NA	NA	NA	NA	NA	NA	NA	NA	NA	NA	NA	NA	NA	NA	NA	NA	NA	NA	NA	NA	NA
4724	3	2021-02-10	2017-04-11	2019-01-22	6	6.6	51	278	341	1	1	A	F	21	25750	4.4	2.8	133	NA	37060	0.1	2021-12-15	DD_NA_NA	2021-02-10	NA_NA_NA	NA	NA	NA	NA	NA	NA	2021-08-22	SPLRRR3_NA_NA	NA	NA	NA	NA	2021-10-16	SPALL5_NA_NA	NA	NA	NA	NA	NA	NA	NA	NA	NA	NA
4724	4	2022-01-31	2017-04-11	2019-01-22	7	6.6	49	0	306	1	1	A	M	30	30520	4.2	2.7	136	3	31490	0.7	2022-05-31	T_NA_NA	2022-01-31	NA_NA_NA	NA	NA	NA	NA	NA	NA	NA	NA	NA	NA	NA	NA	NA	NA	NA	NA	2022-02-03	EXC27/1_NA_NA	NA	NA	NA	NA	2022-06-11	CIDR_NA_NA
4726	3	2020-12-20	2017-04-14	2019-01-11	6	1.6	55	283	303	1	1	A	F	17	25170	4.1	3	120	NA	28110	0.6	2021-11-03	T_NA_NA	2020-12-20	NA_NA_NA	NA	NA	NA	NA	NA	NA	NA	NA	NA	NA	NA	NA	NA	NA	NA	NA	NA	NA	NA	NA	NA	NA	NA	NA
4726	4	2021-12-15	2017-04-14	2019-01-11	5	1.6	51	279	309	1	1	A	M	21	24800	4.8	3.2	105	NA	32840	0.1	NA	NA	2021-12-15	NA_NA_NA	NA	NA	NA	NA	NA	NA	NA	NA	NA	NA	NA	NA	NA	NA	NA	NA	NA	NA	NA	NA	NA	NA	NA	NA
4727	3	2021-02-01	2017-04-14	2019-01-13	6	2.1	49	0	307	1	1	A	F	30	31820	4.2	2.9	138	NA	33520	1.1	2022-02-11	T_NA_NA	2021-02-01	NA_NA_NA	NA	NA	NA	NA	NA	NA	NA	NA	NA	NA	NA	NA	NA	NA	NA	NA	NA	NA	NA	NA	NA	NA	2021-06-12	CIDR_NA_NA
4727	4	2022-04-10	2017-04-14	2019-01-13	7	2.1	69	282	364	1	1	A	M	NA	NA	NA	NA	NA	11	36550	NA	NA	NA	2022-04-10	NA_NA_NA	NA	NA	2022-04-17	NA_NA_NA	NA	NA	NA	NA	NA	NA	NA	NA	NA	NA	NA	NA	NA	NA	2022-04-24	IVDXT_NA_NA	NA	NA	NA	NA
4728	3	2021-03-18	2017-04-15	2019-04-09	6	1.2	46	273	305	1	1	A	F	20	29470	4.7	2.7	151	NA	29230	0.4	2022-01-29	T_NA_NA	2021-03-18	NA_NA_NA	NA	NA	NA	NA	NA	NA	NA	NA	NA	NA	NA	NA	NA	NA	NA	NA	NA	NA	NA	NA	NA	NA	NA	NA
4728	4	2022-03-12	2017-04-15	2019-04-09	5	1.2	54	282	305	1	1	A	M	25	25580	5.2	2.4	112	NA	33320	1.1	NA	NA	2022-03-12	NA_NA_NA	NA	NA	NA	NA	NA	NA	NA	NA	NA	NA	NA	NA	NA	NA	NA	NA	NA	NA	NA	NA	NA	NA	NA	NA
4729	3	2021-02-04	2017-04-16	2019-01-17	7	6.7	59	279	335	1	1	A	F	27	29460	4.3	3.4	151	6	38840	0.8	2021-11-30	T_NA_NA	2021-02-04	NA_NA_NA	NA	NA	NA	NA	NA	NA	NA	NA	NA	NA	NA	NA	NA	NA	NA	NA	NA	NA	NA	NA	NA	NA	NA	NA
4731	3	2021-03-04	2017-04-23	2019-02-11	6	0.9	45	0	307	1	1	A	M	34	30300	4	3.2	133	NA	33890	0.1	2022-03-22	T_NA_NA	2021-03-04	NA_NA_NA	NA	NA	NA	NA	NA	NA	NA	NA	NA	NA	NA	NA	NA	NA	NA	NA	NA	NA	NA	NA	NA	NA	2021-06-21	32 DAYS_NA_NA
4731	4	2022-05-02	2017-04-23	2019-02-11	4	0.9	49	276	375	1	1	A	M	30	30460	4.7	3.1	142	NA	35520	0.1	NA	NA	2022-05-02	NA_NA_NA	NA	NA	NA	NA	NA	NA	NA	NA	NA	NA	NA	NA	NA	NA	NA	NA	NA	NA	NA	NA	NA	NA	NA	NA
4732	2	2020-11-28	2017-04-24	2019-03-28	7	3.3	61	281	550	1	1	A	M	39	30500	3.7	2.8	179	8	45770	1.3	NA	NA	2020-11-28	NA_NA_NA	NA	NA	NA	NA	NA	NA	NA	NA	NA	NA	NA	NA	NA	NA	2020-12-03	NA_NA_NA	NA	NA	NA	NA	NA	NA	NA	NA
4733	3	2021-03-06	2017-04-24	2019-02-16	6	4.3	47	281	347	1	1	A	F	32	33740	5.3	2.9	163	NA	38450	1.2	2022-02-25	T_NA_NA	2021-03-06	NA_NA_NA	NA	NA	NA	NA	NA	NA	2021-07-23	SPRR5_NA_NA	NA	NA	NA	NA	NA	NA	NA	NA	NA	NA	NA	NA	NA	NA	NA	NA
4733	4	2022-04-02	2017-04-24	2019-02-16	7	4.3	47	281	345	1	1	A	M	32	29300	4.1	3.1	139	7	38800	0.8	NA	NA	2022-04-02	NA_NA_NA	NA	NA	NA	NA	NA	NA	2022-05-11	EXC21_NA_NA	NA	NA	NA	NA	NA	NA	2022-04-02	NA_NA_NA	NA	NA	NA	NA	NA	NA	NA	NA
4734	3	2021-03-08	2017-04-27	2019-03-17	6	2	49	284	313	1	1	A	F	30	29110	4.9	3.1	124	NA	28190	0.7	2022-02-25	T_NA_NA	2021-03-08	NA_NA_NA	NA	NA	NA	NA	NA	NA	NA	NA	NA	NA	NA	NA	NA	NA	NA	NA	NA	NA	NA	NA	NA	NA	NA	NA
4734	4	2022-04-12	2017-04-27	2019-03-17	5	2	57	284	343	1	1	A	M	22	21150	4.3	3.1	108	NA	29320	1.9	NA	NA	2022-04-12	NA_NA_NA	NA	NA	NA	NA	NA	NA	NA	NA	NA	NA	NA	NA	NA	NA	NA	NA	NA	NA	NA	NA	NA	NA	NA	NA
4735	3	2021-02-28	2017-04-28	2019-02-02	6	0.6	55	283	304	1	1	A	F	38	29960	3.5	2.9	138	NA	35110	1	2022-01-12	T_NA_NA	2021-02-28	NA_NA_NA	NA	NA	NA	NA	NA	NA	NA	NA	NA	NA	NA	NA	NA	NA	NA	NA	NA	NA	NA	NA	NA	NA	NA	NA
4735	4	2022-02-28	2017-04-28	2019-02-02	5	0.6	56	284	309	1	1	A	M	37	26110	4	2.8	136	NA	35840	0.1	NA	NA	2022-02-28	NA_NA_NA	NA	NA	NA	NA	NA	NA	2022-07-02	SPLF5_NA_NA	NA	NA	NA	NA	NA	NA	NA	NA	NA	NA	NA	NA	NA	NA	NA	NA
4737	3	2021-02-08	2017-05-01	2019-03-17	6	1.4	42	270	306	1	2	AA	MF	23	31020	4.4	3.3	132	NA	26660	1.1	2021-12-15	DD_NA_NA	2021-02-08	NA_NA_NA	NA	NA	NA	NA	NA	NA	NA	NA	NA	NA	NA	NA	NA	NA	NA	NA	NA	NA	NA	NA	NA	NA	NA	NA
4737	4	2022-01-30	2017-05-01	2019-03-17	5	1.4	48	276	308	1	1	A	M	31	28810	4	3.1	133	NA	34560	1.3	NA	NA	2022-01-30	NA_NA_NA	NA	NA	NA	NA	NA	NA	NA	NA	NA	NA	NA	NA	NA	NA	NA	NA	2022-02-07	PO22.5/4_NA_NA	NA	NA	NA	NA	NA	NA
4738	3	2021-03-25	2017-05-04	2019-02-03	6	1	53	279	372	1	1	A	M	13	27520	4.4	3.3	151	NA	37990	0.7	2022-03-09	DD_NA_NA	2021-03-25	NA_NA_NA	NA	NA	NA	NA	NA	NA	NA	NA	NA	NA	NA	NA	NA	NA	NA	NA	NA	NA	NA	NA	NA	NA	NA	NA
4738	4	2022-04-24	2017-05-04	2019-02-03	4	1	55	282	340	1	1	A	M	10	27870	4.2	3.3	151	NA	38440	0.3	NA	NA	2022-04-24	NA_NA_NA	NA	NA	NA	NA	NA	NA	NA	NA	NA	NA	NA	NA	NA	NA	NA	NA	NA	NA	NA	NA	NA	NA	NA	NA
4741	3	2021-04-21	2017-05-06	2019-02-10	7	2.2	58	285	382	1	1	A	M	14	25060	3.7	3.1	139	6	37640	0.1	2022-02-25	DD_NA_NA	2021-04-21	NA_NA_NA	NA	NA	2021-04-27	EXC25.5_NA_NA	NA	NA	NA	NA	NA	NA	NA	NA	NA	NA	NA	NA	NA	NA	2021-04-30	EXC25.5_NA_NA	NA	NA	NA	NA
4742	3	2021-09-18	2017-05-07	2019-05-16	6	4.1	54	281	409	1	1	A	F	18	27400	4.2	2.8	145	NA	33550	4	2022-09-06	T_NA_NA	2021-09-18	NA_NA_NA	NA	NA	NA	NA	NA	NA	NA	NA	NA	NA	NA	NA	NA	NA	NA	NA	NA	NA	NA	NA	NA	NA	NA	NA
4743	3	2021-08-21	2017-05-07	2019-03-05	1	3.2	103	0	441	1	1	A	F	46	28430	3.5	2.6	137	NA	39000	1.5	2021-08-31	RRUBL_NA_NA	2021-08-21	NA_NA_NA	2021-08-23	EXC25.5_NA_NA	2021-08-31	NA_NA_NA	NA	NA	NA	NA	2021-11-30	RRBABBL_NA_NA	2022-01-29	RRUBL_NA_NA	NA	NA	NA	NA	NA	NA	NA	NA	NA	NA	2022-02-05	57 DAYS_NA_NA
4744	3	2021-06-09	2017-05-13	2019-05-20	6	1.3	51	278	340	1	1	A	F	28	26570	3.5	2.7	106	NA	36920	0.1	2021-11-21	T_NA_NA	2021-06-09	NA_NA_NA	NA	NA	2021-06-16	NA_NA_NA	NA	NA	NA	NA	2022-04-21	T_NA_NA	NA	NA	NA	NA	NA	NA	NA	NA	NA	NA	NA	NA	NA	NA
4744	4	2022-05-31	2017-05-13	2019-05-20	5	1.3	50	278	306	1	1	A	F	36	27630	4	2.7	119	NA	30370	1	NA	NA	2022-05-31	NA_NA_NA	NA	NA	NA	NA	NA	NA	NA	NA	NA	NA	NA	NA	NA	NA	NA	NA	NA	NA	NA	NA	NA	NA	NA	NA
4747	3	2021-09-06	2017-05-15	2019-03-14	5	0	56	283	493	1	1	A	F	30	25960	4	2.6	139	NA	37090	6.1	2022-06-14	DD_NA_NA	2021-09-06	NA_NA_NA	NA	NA	2021-09-09	IVDXT_NA_NA	NA	NA	NA	NA	2022-07-20	URR_NA_NA	NA	NA	NA	NA	NA	NA	2021-09-14	EXC1/21_NA_NA	NA	NA	NA	NA	NA	NA
4748	3	2021-04-09	2017-05-16	2019-04-25	6	0	53	281	304	1	1	A	M	26	29250	5.7	2.7	144	NA	24810	2.7	2022-06-14	T_NA_NA	2021-04-09	NA_NA_NA	2022-08-23	RRABBL_NA_NA	2021-04-14	NA_NA_NA	NA	NA	2021-06-14	SPLF5_NA_NA	NA	NA	NA	NA	2021-07-23	FPLR5_NA_NA	NA	NA	NA	NA	NA	NA	NA	NA	NA	NA
4749	3	2021-03-29	2017-05-18	2019-03-14	6	4.3	49	276	342	1	1	A	F	37	24230	2.7	3.1	138	NA	36980	0.8	2021-09-24	DD_NA_NA	2021-03-29	NA_NA_NA	NA	NA	2021-04-08	PO22-4_NA_NA	NA	NA	NA	NA	2022-04-21	T_NA_NA	NA	NA	NA	NA	NA	NA	NA	NA	NA	NA	NA	NA	NA	NA
4749	4	2022-06-14	2017-05-18	2019-03-14	4	4.3	57	284	385	1	1	A	M	22	26340	2.9	3.1	161	NA	33430	0.2	NA	NA	2022-06-14	NA_NA_NA	NA	NA	NA	NA	NA	NA	NA	NA	NA	NA	NA	NA	NA	NA	2022-06-15	NA_NA_NA	2022-06-27	EXC25_NA_NA	NA	NA	NA	NA	NA	NA
4751	3	2021-02-12	2017-05-19	2019-02-24	7	4.6	53	281	307	1	1	A	M	19	26240	5.8	3.2	98	6	25260	0.4	NA	NA	2021-02-12	NA_NA_NA	NA	NA	NA	NA	NA	NA	NA	NA	NA	NA	NA	NA	NA	NA	NA	NA	NA	NA	NA	NA	NA	NA	NA	NA
4752	3	2021-03-15	2017-05-20	2019-02-23	6	2.8	49	276	347	1	1	A	F	23	28140	4.5	3	145	NA	36820	0.9	2022-03-22	T_NA_NA	2021-03-15	NA_NA_NA	NA	NA	NA	NA	NA	NA	NA	NA	NA	NA	NA	NA	NA	NA	NA	NA	NA	NA	NA	NA	NA	NA	NA	NA
4752	4	2022-04-26	2017-05-20	2019-02-23	4	2.8	43	272	364	1	1	A	M	8	25080	5.8	3.9	136	NA	36060	1.2	NA	NA	2022-04-26	NA_NA_NA	NA	NA	NA	NA	NA	NA	NA	NA	NA	NA	NA	NA	NA	NA	NA	NA	NA	NA	NA	NA	NA	NA	NA	NA
4753	3	2021-07-25	2017-05-24	2019-03-16	6	2.4	48	274	462	1	1	A	M	38	29000	4.2	2.5	135	NA	37660	0.9	2022-07-13	T_NA_NA	2021-07-25	NA_NA_NA	NA	NA	NA	NA	NA	NA	NA	NA	NA	NA	NA	NA	NA	NA	NA	NA	NA	NA	NA	NA	NA	NA	NA	NA
4753	4	2022-08-25	2017-05-24	2019-03-16	2	2.4	55	279	341	1	1	A	M	41	27480	4	2.7	122	NA	35180	0.4	NA	NA	2022-08-25	NA_NA_NA	NA	NA	2022-09-03	NA_NA_NA	NA	NA	NA	NA	NA	NA	NA	NA	NA	NA	NA	NA	NA	NA	NA	NA	NA	NA	NA	NA
4754	3	2021-02-10	2017-05-25	2019-02-22	7	2.8	58	0	304	1	1	A	F	21	29740	5	2.9	145	4	38450	1	NA	NA	2021-02-10	NA_NA_NA	NA	NA	NA	NA	NA	NA	2021-08-07	SPLFLR5_NA_NA	NA	NA	NA	NA	NA	NA	NA	NA	NA	NA	NA	NA	NA	NA	2021-10-31	37 DAYS_NA_NA
4756	3	2021-04-17	2017-05-26	2019-03-01	6	1.8	47	274	376	1	1	A	M	18	24300	5.6	3.2	123	NA	27890	0.1	2022-01-29	T_NA_NA	2021-04-17	NA_NA_NA	NA	NA	NA	NA	NA	NA	NA	NA	2022-03-22	T_NA_NA	NA	NA	NA	NA	NA	NA	NA	NA	NA	NA	NA	NA	NA	NA
4756	4	2022-05-07	2017-05-26	2019-03-01	4	1.8	47	0	338	1	1	A	F	25	23360	6.4	2.8	107	NA	30120	0.1	2022-05-25	T_NA_NA	2022-05-07	NA_NA_NA	NA	NA	NA	NA	NA	NA	NA	NA	NA	NA	NA	NA	NA	NA	NA	NA	NA	NA	NA	NA	NA	NA	2022-09-10	51 DAYS_NA_NA
4758	3	2021-04-15	2017-05-28	2019-04-26	6	1	52	280	308	1	1	A	F	20	24820	5	2.8	120	NA	32790	0.6	2022-02-25	T_NA_NA	2021-04-15	NA_NA_NA	NA	NA	2021-04-24	NA_NA_NA	NA	NA	2021-07-23	RRSP5_NA_NA	NA	NA	NA	NA	NA	NA	NA	NA	NA	NA	2021-05-04	IV DXT_NA_NA	NA	NA	NA	NA
4758	4	2022-04-12	2017-05-28	2019-04-26	5	1	57	285	305	1	1	A	M	22	21760	4.8	3.4	127	NA	28440	0.4	NA	NA	2022-04-12	NA_NA_NA	NA	NA	NA	NA	NA	NA	NA	NA	NA	NA	NA	NA	NA	NA	NA	NA	NA	NA	NA	NA	NA	NA	NA	NA
4760	3	2021-02-17	2017-06-02	2019-03-08	7	3	51	0	307	1	1	A	M	14	27290	5.7	3.4	121	8	34280	1.4	NA	NA	2021-02-17	NA_NA_NA	NA	NA	NA	NA	NA	NA	2021-07-13	SPALL5_NA_NA	NA	NA	NA	NA	2021-08-04	SPLRRR5_NA_NA	NA	NA	NA	NA	NA	NA	NA	NA	2021-08-09	95 DAYS_NA_NA
4761	3	2022-01-12	2017-06-02	2019-05-24	5	3	44	271	531	1	1	A	M	21	24620	5.3	3	107	NA	33360	0.1	NA	NA	2022-01-12	NA_NA_NA	NA	NA	NA	NA	NA	NA	NA	NA	NA	NA	NA	NA	NA	NA	NA	NA	NA	NA	NA	NA	NA	NA	NA	NA
4762	3	2022-01-01	2017-06-05	2019-06-21	5	5.5	110	281	462	1	1	A	M	32	24580	5.1	3	113	NA	31300	1	NA	NA	2022-01-01	NA_NA_NA	NA	NA	NA	NA	NA	NA	NA	NA	NA	NA	NA	NA	NA	NA	NA	NA	NA	NA	NA	NA	NA	NA	NA	NA
4763	3	2021-04-17	2017-06-06	2019-05-10	7	2.3	76	282	283	1	1	A	F	18	23010	4.2	3.3	87	4	25830	0.7	NA	NA	2021-04-17	NA_NA_NA	NA	NA	2021-04-27	EXC24-2_NA_NA	NA	NA	NA	NA	NA	NA	NA	NA	NA	NA	NA	NA	NA	NA	NA	NA	NA	NA	NA	NA
4764	3	2021-08-08	2017-06-08	2019-09-06	6	0.8	49	276	308	1	1	A	M	24	25780	3.2	3	128	NA	35720	0.8	2022-06-14	T_NA_NA	2021-08-08	NA_NA_NA	NA	NA	NA	NA	NA	NA	NA	NA	NA	NA	NA	NA	NA	NA	NA	NA	NA	NA	NA	NA	NA	NA	NA	NA
4764	4	2022-08-04	2017-06-08	2019-09-06	2	0.8	52	280	309	1	1	A	M	27	27000	3.6	3	117	NA	34890	1.4	NA	NA	2022-08-04	NA_NA_NA	NA	NA	NA	NA	NA	NA	NA	NA	NA	NA	NA	NA	NA	NA	NA	NA	NA	NA	NA	NA	NA	NA	NA	NA
4765	3	2021-07-04	2017-06-11	2019-03-31	6	2.7	55	282	375	1	1	A	M	59	29800	3.9	2.7	124	NA	32950	0.1	NA	NA	2021-07-04	NA_NA_NA	NA	NA	2021-08-03	IV_NA_NA	2021-08-09	EXC22_NA_NA	NA	NA	NA	NA	NA	NA	NA	NA	NA	NA	NA	NA	NA	NA	NA	NA	NA	NA
4767	3	2021-06-12	2017-06-15	2019-06-18	6	0.5	54	281	306	1	1	A	M	25	26520	2.9	2.9	124	NA	31760	0.1	2022-04-21	T_NA_NA	2021-06-12	NA_NA_NA	NA	NA	NA	NA	NA	NA	NA	NA	NA	NA	NA	NA	NA	NA	NA	NA	NA	NA	NA	NA	NA	NA	NA	NA
4767	4	2022-06-04	2017-06-15	2019-06-18	5	0.5	54	282	303	1	1	A	M	32	25370	2.3	3	128	NA	32610	0.1	NA	NA	2022-06-04	NA_NA_NA	NA	NA	NA	NA	NA	NA	NA	NA	NA	NA	NA	NA	NA	NA	NA	NA	NA	NA	NA	NA	NA	NA	NA	NA
4771	3	2021-03-21	2017-06-16	2019-04-26	6	3.8	34	262	309	1	1	A	F	17	24550	5.5	3.4	100	NA	29370	0.9	2022-04-07	DD_NA_NA	2021-03-21	NA_NA_NA	NA	NA	NA	NA	NA	NA	2021-08-20	SPLR5_NA_NA	NA	NA	NA	NA	NA	NA	NA	NA	NA	NA	NA	NA	NA	NA	NA	NA
4771	4	2022-05-31	2017-06-16	2019-04-26	5	3.8	57	284	379	1	1	A	M	36	23630	3.1	2.8	102	NA	26030	0.1	NA	NA	2022-05-31	NA_NA_NA	NA	NA	NA	NA	NA	NA	2022-06-01	SPLF/3_NA_NA	NA	NA	NA	NA	NA	NA	NA	NA	NA	NA	NA	NA	NA	NA	NA	NA
4772	3	2021-02-28	2017-06-18	2019-03-21	6	2.8	55	283	303	1	1	A	F	38	24200	3.3	3.1	124	NA	31060	0.2	2022-01-12	T_NA_NA	2021-02-28	NA_NA_NA	NA	NA	2021-03-10	NA_NA_NA	NA	NA	NA	NA	NA	NA	NA	NA	NA	NA	NA	NA	NA	NA	NA	NA	NA	NA	NA	NA
4772	4	2022-02-19	2017-06-18	2019-03-21	5	2.8	47	275	309	1	1	A	F	11	24240	6.3	3.1	105	NA	30150	0.2	NA	NA	2022-02-19	NA_NA_NA	NA	NA	NA	NA	NA	NA	2022-08-31	CSPLF3LR_NA_NA	NA	NA	NA	NA	2022-09-14	CSPLRRR3_NA_NA	NA	NA	NA	NA	NA	NA	NA	NA	NA	NA
4773	3	2021-06-25	2017-06-19	2019-03-20	6	0	46	273	381	1	2	AA	FM	40	28880	4.2	3.1	130	NA	31980	1.5	2022-07-13	T_NA_NA	2021-06-25	NA_NA_NA	NA	NA	2021-06-30	NA_NA_NA	NA	NA	2021-10-13	SPRF3_NA_NA	NA	NA	NA	NA	2021-11-21	SPLFRF5_NA_NA	NA	NA	NA	NA	NA	NA	NA	NA	NA	NA
4773	4	2022-09-08	2017-06-19	2019-03-20	2	0	69	286	371	1	1	A	F	27	22790	3.9	2.7	88	NA	28930	0.8	NA	NA	2022-09-08	NA_NA_NA	NA	NA	NA	NA	NA	NA	NA	NA	NA	NA	NA	NA	NA	NA	NA	NA	NA	NA	NA	NA	NA	NA	NA	NA
4774	3	2021-11-23	2017-06-20	2019-04-21	5	0.9	57	284	405	1	1	A	M	8	26210	4.9	3.5	144	6	39660	1.8	2022-07-20	DD_NA_NA	2021-11-23	NA_NA_NA	NA	NA	2021-11-28	NA_NA_NA	NA	NA	NA	NA	NA	NA	NA	NA	NA	NA	NA	NA	NA	NA	NA	NA	NA	NA	NA	NA
4775	3	2021-09-20	2017-06-20	2019-04-07	6	2.7	56	283	480	1	1	A	M	16	24040	3.9	2.5	133	NA	38890	2.4	NA	NA	2021-09-20	NA_NA_NA	NA	NA	2021-10-05	NA_NA_NA	NA	NA	NA	NA	NA	NA	NA	NA	NA	NA	NA	NA	NA	NA	NA	NA	NA	NA	NA	NA
4776	3	2021-08-15	2017-06-21	2019-05-25	6	3.9	125	282	329	1	1	A	M	17	26010	3.8	2.8	118	NA	31580	1.8	NA	NA	2021-08-15	NA_NA_NA	NA	NA	2021-08-17	NA_NA_NA	NA	NA	NA	NA	NA	NA	NA	NA	NA	NA	NA	NA	NA	NA	NA	NA	NA	NA	NA	NA
4779	3	2021-08-15	2017-06-26	2019-04-28	6	2.2	97	282	387	1	1	A	M	17	23840	4.3	2.8	143	NA	33110	2.4	NA	NA	2021-08-15	NA_NA_NA	NA	NA	2021-08-20	NA_NA_NA	NA	NA	NA	NA	NA	NA	NA	NA	NA	NA	NA	NA	NA	NA	NA	NA	NA	NA	NA	NA
4779	4	2022-08-12	2017-06-26	2019-04-28	2	2.2	53	281	309	1	1	A	M	19	26650	4.4	2.7	148	NA	35450	1.8	NA	NA	2022-08-12	NA_NA_NA	NA	NA	NA	NA	NA	NA	NA	NA	NA	NA	NA	NA	NA	NA	NA	NA	NA	NA	NA	NA	NA	NA	NA	NA
4780	3	2021-06-30	2017-06-26	2019-03-09	1	0.1	51	278	408	1	1	A	M	7	22880	4	3.5	110	NA	31620	1.6	NA	NA	2021-06-30	NA_NA_NA	NA	NA	NA	NA	NA	NA	NA	NA	NA	NA	NA	NA	NA	NA	NA	NA	NA	NA	NA	NA	NA	NA	NA	NA
4782	3	2021-03-10	2017-07-01	2019-04-05	6	1.1	44	272	306	1	2	AA	FF	28	24480	4.4	3.3	97	NA	33670	1	2022-03-22	T_NA_NA	2021-03-10	NA_NA_NA	NA	NA	NA	NA	NA	NA	NA	NA	NA	NA	NA	NA	NA	NA	2021-03-11	TWINS_NA_NA	NA	NA	NA	NA	NA	NA	NA	NA
4782	4	2022-05-10	2017-07-01	2019-04-05	5	1.1	50	277	376	1	1	A	M	22	23360	3.5	2.7	126	NA	29560	0.1	NA	NA	2022-05-10	NA_NA_NA	NA	NA	NA	NA	NA	NA	NA	NA	NA	NA	NA	NA	NA	NA	NA	NA	NA	NA	NA	NA	NA	NA	NA	NA
4783	3	2021-07-10	2017-07-03	2019-05-14	6	1.2	47	274	390	1	1	D	F	53	8290	4.4	3.1	128	NA	35620	0	2022-05-18	T_NA_NA	2021-07-10	NA_NA_NA	NA	NA	NA	NA	NA	NA	NA	NA	NA	NA	NA	NA	NA	NA	NA	NA	NA	NA	NA	NA	NA	NA	NA	NA
4783	4	2022-06-30	2017-07-03	2019-05-14	4	1.2	52	280	303	1	1	A	M	34	28290	4.1	2.5	147	NA	24900	0.3	NA	NA	2022-06-30	NA_NA_NA	NA	NA	NA	NA	NA	NA	NA	NA	NA	NA	NA	NA	NA	NA	NA	NA	NA	NA	NA	NA	NA	NA	NA	NA
4785	3	2021-09-07	2017-07-04	2019-06-05	6	1	50	277	350	1	1	A	M	29	29350	3.3	2.7	134	NA	43060	0.4	2022-07-13	T_NA_NA	2021-09-07	NA_NA_NA	NA	NA	NA	NA	NA	NA	NA	NA	NA	NA	NA	NA	NA	NA	NA	NA	NA	NA	NA	NA	NA	NA	NA	NA
4785	4	2022-08-28	2017-07-04	2019-06-05	2	1	48	277	307	1	1	A	M	38	29870	3.3	2.6	127	NA	37000	0.2	NA	NA	2022-08-28	NA_NA_NA	NA	NA	NA	NA	NA	NA	NA	NA	NA	NA	NA	NA	NA	NA	NA	NA	NA	NA	NA	NA	NA	NA	NA	NA
4787	3	2021-04-07	2017-07-06	2019-03-28	6	1.1	44	271	345	1	1	A	M	28	30320	4.9	2.9	133	NA	34130	0.1	2022-03-22	T_NA_NA	2021-04-07	NA_NA_NA	NA	NA	NA	NA	NA	NA	NA	NA	NA	NA	NA	NA	NA	NA	NA	NA	NA	NA	NA	NA	NA	NA	NA	NA
4787	4	2022-04-30	2017-07-06	2019-03-28	4	1.1	47	274	341	1	1	A	M	32	28650	4.4	2.8	133	NA	35090	0.1	NA	NA	2022-04-30	NA_NA_NA	NA	NA	NA	NA	NA	NA	2022-08-08	SPRF5_NA_NA	NA	NA	NA	NA	NA	NA	NA	NA	NA	NA	NA	NA	NA	NA	NA	NA
4788	3	2021-10-22	2017-07-07	2019-08-18	6	2.4	53	280	350	1	1	A	M	10	23700	4.4	3.5	115	NA	31790	1.9	2022-08-23	T_NA_NA	2021-10-22	NA_NA_NA	NA	NA	NA	NA	NA	NA	NA	NA	NA	NA	NA	NA	NA	NA	NA	NA	NA	NA	NA	NA	NA	NA	NA	NA
4789	3	2021-09-23	2017-07-07	2019-04-08	5	0.3	45	273	303	1	1	A	M	13	25990	3.6	3	130	NA	35280	0.5	NA	NA	2021-09-23	NA_NA_NA	NA	NA	NA	NA	NA	NA	NA	NA	NA	NA	NA	NA	NA	NA	NA	NA	NA	NA	NA	NA	NA	NA	NA	NA
4791	3	2021-07-14	2017-07-08	2019-04-11	6	2.1	51	279	305	1	1	A	F	21	26040	4.4	2.9	97	NA	27590	3.2	2022-08-10	T_NA_NA	2021-07-14	NA_NA_NA	NA	NA	NA	NA	NA	NA	NA	NA	NA	NA	NA	NA	NA	NA	NA	NA	NA	NA	NA	NA	NA	NA	NA	NA
4791	4	2022-09-25	2017-07-08	2019-04-11	2	2.1	55	282	383	1	1	A	M	10	22870	5.6	3.5	81	NA	26670	0.3	NA	NA	2022-09-25	NA_NA_NA	NA	NA	NA	NA	NA	NA	NA	NA	NA	NA	NA	NA	NA	NA	NA	NA	NA	NA	NA	NA	NA	NA	NA	NA
4793	2	2020-11-08	2017-07-08	2019-04-13	6	1	69	278	506	1	1	A	M	24	28820	3.9	2.6	130	NA	34020	0.2	2021-06-17	DD_NA_NA	2020-11-08	NA_NA_NA	NA	NA	NA	NA	NA	NA	NA	NA	2021-09-24	DD_NA_NA	NA	NA	NA	NA	NA	NA	2020-11-18	PO20/4_NA_NA	NA	NA	NA	NA	NA	NA
4793	3	2021-10-31	2017-07-08	2019-04-13	6	0.4	48	276	309	4	1	D	M	31	25680	3.8	2.8	103	NA	31660	0.3	2022-09-06	T_NA_NA	2021-10-31	NA_NA_NA	NA	NA	NA	NA	2021-10-31	PO24/4_NA_NA	NA	NA	NA	NA	NA	NA	NA	NA	NA	NA	NA	NA	NA	NA	NA	NA	NA	NA
4794	3	2021-05-02	2017-07-08	2019-04-27	6	2.5	41	268	346	1	2	DD	FF	31	25940	3.8	2.9	112	NA	33690	0.7	2021-05-22	D_NA_NA	2021-05-02	NA_NA_NA	NA	NA	NA	NA	NA	NA	NA	NA	2021-11-30	DD_NA_NA	2022-03-09	DD_NA_NA	NA	NA	2021-05-04	TWINS_NA_NA	NA	NA	NA	NA	NA	NA	NA	NA
4794	4	2022-04-25	2017-07-08	2019-04-27	4	2.5	49	277	309	1	1	A	M	9	24280	4.4	3.3	109	NA	26530	0.9	NA	NA	2022-04-25	NA_NA_NA	NA	NA	NA	NA	NA	NA	NA	NA	NA	NA	NA	NA	NA	NA	NA	NA	NA	NA	NA	NA	NA	NA	NA	NA
4796	3	2021-09-04	2017-07-09	2019-04-21	6	2.6	54	281	343	1	1	A	M	32	25650	4	2.8	148	NA	32490	0.9	2022-08-10	T_NA_NA	2021-09-04	NA_NA_NA	NA	NA	NA	NA	NA	NA	NA	NA	NA	NA	NA	NA	NA	NA	NA	NA	NA	NA	NA	NA	NA	NA	NA	NA
4796	4	2022-10-06	2017-07-09	2019-04-21	2	2.6	59	286	338	1	1	A	M	NA	NA	NA	NA	NA	NA	30340	NA	NA	NA	2022-10-06	NA_NA_NA	NA	NA	NA	NA	NA	NA	NA	NA	NA	NA	NA	NA	NA	NA	NA	NA	NA	NA	NA	NA	NA	NA	NA	NA
4797	3	2021-06-18	2017-07-11	2019-04-30	6	3.8	46	273	341	1	1	A	M	19	23710	3.6	3.2	130	NA	39200	0.7	2022-06-14	T_NA_NA	2021-06-18	NA_NA_NA	NA	NA	2021-06-29	PO25-4_NA_NA	NA	NA	2022-02-10	SPRR/5_NA_NA	NA	NA	NA	NA	NA	NA	NA	NA	NA	NA	NA	NA	NA	NA	NA	NA
4797	4	2022-08-07	2017-07-11	2019-04-30	2	3.8	55	288	360	1	1	A	M	24	29950	4.2	2.9	135	NA	34200	6	2022-09-06	T_NA_NA	2022-08-07	NA_NA_NA	NA	NA	NA	NA	NA	NA	NA	NA	NA	NA	NA	NA	NA	NA	NA	NA	NA	NA	NA	NA	NA	NA	NA	NA
4798	3	2021-09-11	2017-07-11	2019-07-15	5	0.7	54	0	304	1	1	A	M	25	32090	3.4	2.8	151	NA	43860	0.1	NA	NA	2021-09-11	NA_NA_NA	NA	NA	2021-09-16	NA_NA_NA	NA	NA	NA	NA	NA	NA	NA	NA	NA	NA	NA	NA	NA	NA	NA	NA	NA	NA	2022-01-20	CIDR_NA_NA
4799	3	2021-05-28	2017-07-13	2019-04-16	6	0.9	39	266	304	2	2	DD	FF	40	26470	3.5	2.8	130	NA	37890	0.1	2022-04-07	T_NA_NA	2021-05-28	NA_NA_NA	NA	NA	2021-05-30	NA_NA_NA	NA	NA	NA	NA	NA	NA	NA	NA	NA	NA	2021-06-07	TWINS_NA_NA	NA	NA	NA	NA	NA	NA	NA	NA
4799	4	2022-05-15	2017-07-13	2019-04-16	4	0.9	48	276	304	1	1	A	M	17	26940	3.5	2.7	122	NA	31260	1.6	NA	NA	2022-05-15	NA_NA_NA	NA	NA	2022-05-22	NA_NA_NA	NA	NA	NA	NA	NA	NA	NA	NA	NA	NA	NA	NA	NA	NA	NA	NA	NA	NA	NA	NA
4802	3	2021-06-14	2017-07-23	2019-05-23	6	1.1	49	277	306	1	1	A	F	23	30570	4.2	2.6	125	NA	34470	0.3	2022-05-04	T_NA_NA	2021-06-14	NA_NA_NA	NA	NA	NA	NA	NA	NA	NA	NA	NA	NA	NA	NA	NA	NA	2022-06-17	NA_NA_NA	NA	NA	NA	NA	NA	NA	NA	NA
4802	4	2022-06-16	2017-07-23	2019-05-23	4	1.1	52	279	315	1	1	A	M	20	22680	5.3	3.3	134	NA	33510	1.2	NA	NA	2022-06-16	NA_NA_NA	NA	NA	2022-06-19	NA_NA_NA	NA	NA	2022-09-12	CSPLFLR8_NA_NA	NA	NA	NA	NA	NA	NA	NA	NA	2022-06-19	PO28/4_NA_NA	NA	NA	NA	NA	NA	NA
4804	3	2021-05-30	2017-07-27	2019-06-13	6	3.9	55	283	306	1	1	A	F	38	34870	3	2.7	156	NA	35880	0.1	2022-05-18	T_NA_NA	2021-05-30	NA_NA_NA	NA	NA	2021-06-06	NA_NA_NA	NA	NA	2021-08-20	SPRF5_NA_NA	NA	NA	NA	NA	NA	NA	NA	NA	NA	NA	NA	NA	NA	NA	NA	NA
4804	4	2022-06-30	2017-07-27	2019-06-13	4	3.9	52	279	344	1	1	A	F	34	29240	3.5	2.8	153	NA	32130	0.1	NA	NA	2022-06-30	NA_NA_NA	NA	NA	2022-07-05	NA_NA_NA	NA	NA	NA	NA	NA	NA	NA	NA	NA	NA	NA	NA	NA	NA	NA	NA	NA	NA	NA	NA
4806	2	2020-12-02	2017-07-30	2019-07-02	6	0.1	58	278	461	1	1	A	F	35	25170	4	3.1	113	NA	32450	1.9	2021-10-05	T_NA_NA	2020-12-02	NA_NA_NA	NA	NA	NA	NA	NA	NA	NA	NA	NA	NA	NA	NA	NA	NA	2020-12-03	NA_NA_NA	2020-12-09	PO20/4_NA_NA	NA	NA	NA	NA	NA	NA
4806	3	2021-11-21	2017-07-30	2019-07-02	5	0.1	48	276	306	1	1	A	M	10	25070	4.2	3.4	115	NA	30630	1.7	NA	NA	2021-11-21	NA_NA_NA	NA	NA	NA	NA	NA	NA	NA	NA	NA	NA	NA	NA	NA	NA	NA	NA	NA	NA	NA	NA	NA	NA	NA	NA
4807	3	2021-11-18	2017-08-03	2019-07-18	5	0.1	52	279	411	1	1	A	M	13	25120	4.8	3.3	130	NA	37930	2.4	2022-04-21	T_NA_NA	2021-11-18	NA_NA_NA	NA	NA	NA	NA	NA	NA	NA	NA	2022-05-25	T_NA_NA	NA	NA	NA	NA	NA	NA	NA	NA	NA	NA	NA	NA	NA	NA
4810	2	2020-10-17	2017-08-05	2019-07-10	6	2	61	281	404	1	1	A	F	18	25510	3.1	3	130	NA	32310	0.7	2021-08-20	T_NA_NA	2020-10-17	NA_NA_NA	NA	NA	NA	NA	NA	NA	2020-12-05	LR5SP_NA_NA	NA	NA	NA	NA	NA	NA	NA	NA	NA	NA	NA	NA	NA	NA	NA	NA
4810	3	2021-10-05	2017-08-05	2019-07-10	6	5.5	51	278	302	1	1	A	M	27	27890	4.7	3	130	NA	33750	0.3	2022-08-10	T_NA_NA	2021-10-05	NA_NA_NA	NA	NA	NA	NA	NA	NA	NA	NA	NA	NA	NA	NA	NA	NA	NA	NA	NA	NA	NA	NA	NA	NA	NA	NA
4810	4	2022-09-29	2017-08-05	2019-07-10	2	5.5	52	280	307	1	1	A	M	NA	NA	NA	NA	NA	NA	33870	NA	NA	NA	2022-09-29	NA_NA_NA	NA	NA	NA	NA	NA	NA	NA	NA	NA	NA	NA	NA	NA	NA	NA	NA	NA	NA	NA	NA	NA	NA	NA	NA
4812	3	2021-10-31	2017-08-10	2019-05-15	6	3.2	58	282	373	1	1	A	M	31	32550	4.7	3.1	153	NA	42490	0.1	2022-09-06	T_NA_NA	2021-10-31	NA_NA_NA	NA	NA	NA	NA	NA	NA	2021-11-07	SPLF3_NA_NA	NA	NA	NA	NA	2022-06-16	SPRR/5_NA_NA	NA	NA	NA	NA	NA	NA	NA	NA	NA	NA
4814	2	2020-11-13	2017-08-13	2019-09-01	7	1.2	60	0	379	1	1	A	M	19	26820	4.3	2.8	141	4	36170	0.4	NA	NA	2020-11-13	NA_NA_NA	NA	NA	NA	NA	NA	NA	NA	NA	NA	NA	NA	NA	NA	NA	NA	NA	NA	NA	NA	NA	NA	NA	2021-05-08	CIDR_NA_NA
4816	3	2021-09-29	2017-08-15	2019-05-31	6	2.3	51	279	383	1	1	A	M	7	23650	3.5	4	135	NA	36690	2	2022-05-25	T_NA_NA	2021-09-29	NA_NA_NA	2022-04-21	LRUBL_NA_NA	NA	NA	NA	NA	NA	NA	2022-08-10	T_NA_NA	NA	NA	NA	NA	NA	NA	NA	NA	NA	NA	NA	NA	NA	NA
4816	4	2022-09-19	2017-08-15	2019-05-31	2	2.3	49	277	306	1	1	A	M	16	24270	3.8	3.4	89	NA	31450	2.2	NA	NA	2022-09-19	NA_NA_NA	NA	NA	NA	NA	NA	NA	NA	NA	NA	NA	NA	NA	NA	NA	NA	NA	NA	NA	NA	NA	NA	NA	NA	NA
4820	3	2021-12-05	2017-08-19	2019-06-30	6	0.4	48	275	409	1	1	A	M	31	22320	4.8	3.6	94	NA	35430	0.4	NA	NA	2021-12-05	NA_NA_NA	NA	NA	NA	NA	NA	NA	2021-12-05	SPLRRR3_NA_NA	NA	NA	NA	NA	NA	NA	NA	NA	NA	NA	NA	NA	NA	NA	NA	NA
4821	3	2021-09-14	2017-08-21	2019-07-12	6	1.3	50	277	338	1	1	A	M	22	27270	4.9	2.9	124	NA	33970	1.4	2022-01-04	RFABBL_NA_NA	2021-09-14	NA_NA_NA	NA	NA	NA	NA	NA	NA	NA	NA	2022-01-29	T_NA_NA	2022-07-27	T_NA_NA	NA	NA	NA	NA	NA	NA	NA	NA	NA	NA	NA	NA
4821	4	2022-09-14	2017-08-21	2019-07-12	2	1.3	58	286	307	1	1	A	M	21	22940	3.7	2.8	81	NA	31680	4.8	NA	NA	2022-09-14	NA_NA_NA	NA	NA	NA	NA	NA	NA	NA	NA	NA	NA	NA	NA	NA	NA	NA	NA	NA	NA	NA	NA	NA	NA	NA	NA
4822	3	2021-08-04	2017-08-22	2019-06-16	6	2.6	58	284	343	1	1	A	M	28	22490	5.7	2.4	98	NA	29480	4.3	2022-06-14	T_NA_NA	2021-08-04	NA_NA_NA	NA	NA	NA	NA	NA	NA	NA	NA	NA	NA	NA	NA	NA	NA	NA	NA	NA	NA	NA	NA	NA	NA	NA	NA
4822	4	2022-07-30	2017-08-22	2019-06-16	4	2.6	54	282	306	1	1	A	M	32	27820	4.7	3	114	NA	25550	0.1	NA	NA	2022-07-30	NA_NA_NA	NA	NA	2022-08-01	NA_NA_NA	NA	NA	NA	NA	NA	NA	NA	NA	NA	NA	NA	NA	NA	NA	2022-08-02	IVDXT_NA_NA	NA	NA	NA	NA
4823	3	2021-11-14	2017-08-23	2019-08-05	5	2.1	27	254	412	1	1	A	M	17	25150	4.3	3	109	NA	35910	0.4	NA	NA	2021-11-14	NA_NA_NA	NA	NA	2021-11-21	NA_NA_NA	NA	NA	NA	NA	NA	NA	NA	NA	NA	NA	NA	NA	NA	NA	NA	NA	NA	NA	NA	NA
4824	3	2021-07-25	2017-08-24	2019-08-18	6	4.6	48	276	304	1	1	A	M	10	26150	4.7	3.2	116	NA	35500	5	NA	NA	2021-07-25	NA_NA_NA	NA	NA	NA	NA	NA	NA	NA	NA	NA	NA	NA	NA	NA	NA	NA	NA	NA	NA	NA	NA	NA	NA	NA	NA
4824	4	2022-07-16	2017-08-24	2019-08-18	4	4.6	50	275	306	3	1	A	M	18	20780	3.5	3.3	105	NA	33140	6	NA	NA	2022-07-16	NA_NA_NA	NA	NA	NA	NA	NA	NA	NA	NA	NA	NA	NA	NA	NA	NA	NA	NA	NA	NA	NA	NA	NA	NA	NA	NA
4825	3	2021-11-20	2017-08-24	2019-07-28	6	0.1	61	290	419	1	1	A	M	11	24670	5.6	3.5	129	NA	36530	2	2022-02-18	T_NA_NA	2021-11-20	NA_NA_NA	NA	NA	NA	NA	NA	NA	NA	NA	2022-09-20	T_NA_NA	NA	NA	NA	NA	NA	NA	NA	NA	NA	NA	NA	NA	NA	NA
4826	2	2020-10-23	2017-08-26	2019-07-21	6	2.7	53	273	407	1	1	A	F	12	25020	4.9	3.3	122	NA	29780	0.5	2021-10-05	T_NA_NA	2020-10-23	NA_NA_NA	NA	NA	NA	NA	NA	NA	NA	NA	NA	NA	NA	NA	NA	NA	NA	NA	NA	NA	NA	NA	NA	NA	NA	NA
4826	3	2021-11-17	2017-08-26	2019-07-21	6	4.1	51	278	339	1	1	A	M	14	26830	4.2	2.9	115	NA	32530	2	2022-07-13	T_NA_NA	2021-11-17	NA_NA_NA	NA	NA	NA	NA	NA	NA	2022-06-26	SPRFRR3_NA_NA	NA	NA	NA	NA	NA	NA	NA	NA	NA	NA	NA	NA	NA	NA	NA	NA
4827	3	2021-07-15	2017-08-26	2019-05-23	6	1.6	52	279	380	1	1	A	M	20	21140	3.7	3	93	NA	32190	2	2022-06-14	T_NA_NA	2021-07-15	NA_NA_NA	NA	NA	NA	NA	NA	NA	NA	NA	NA	NA	NA	NA	NA	NA	NA	NA	NA	NA	NA	NA	NA	NA	NA	NA
4827	4	2022-07-30	2017-08-26	2019-05-23	4	1.6	54	281	326	1	1	A	M	32	32630	4.3	2.8	156	NA	25600	1.2	NA	NA	2022-07-30	NA_NA_NA	NA	NA	2022-08-04	NA_NA_NA	NA	NA	NA	NA	NA	NA	NA	NA	NA	NA	NA	NA	NA	NA	NA	NA	NA	NA	NA	NA
4828	3	2021-06-09	2017-08-28	2019-06-17	1	1.5	51	278	307	1	1	A	M	28	28950	3.7	2.6	115	NA	32430	0.1	NA	NA	2021-06-09	NA_NA_NA	NA	NA	2021-06-16	NA_NA_NA	NA	NA	2021-09-08	SPLR5_NA_NA	NA	NA	NA	NA	NA	NA	NA	NA	NA	NA	NA	NA	NA	NA	NA	NA
4829	3	2021-10-28	2017-08-28	2019-09-08	6	2.3	45	272	344	1	1	A	M	34	29510	5	2.8	127	NA	35520	0.4	2022-01-29	DD_NA_NA	2021-10-28	NA_NA_NA	NA	NA	2021-11-09	NA_NA_NA	NA	NA	NA	NA	2022-02-08	DD_NA_NA	2022-03-09	DD_NA_NA	NA	NA	NA	NA	NA	NA	NA	NA	NA	NA	NA	NA
4831	3	2021-06-03	2017-08-29	2019-06-17	6	1.4	52	280	309	1	1	A	M	34	30430	3.9	3	127	NA	38330	0.1	2022-08-10	NA_NA_NA	2021-06-03	NA_NA_NA	NA	NA	NA	NA	NA	NA	NA	NA	NA	NA	NA	NA	NA	NA	NA	NA	NA	NA	NA	NA	NA	NA	NA	NA
4831	4	2022-09-23	2017-08-29	2019-06-17	2	1.4	46	273	431	1	2	AA	FF	12	20890	4.9	3.4	68	NA	38180	0.6	NA	NA	2022-09-23	NA_NA_NA	NA	NA	2022-09-26	NA_NA_NA	NA	NA	NA	NA	NA	NA	NA	NA	NA	NA	NA	NA	NA	NA	NA	NA	NA	NA	NA	NA
4832	3	2021-07-20	2017-08-31	2019-06-28	6	0.1	57	278	300	1	1	A	F	15	25780	3.7	3.2	114	NA	31220	1.1	2022-05-31	T_NA_NA	2021-07-20	NA_NA_NA	NA	NA	NA	NA	NA	NA	NA	NA	NA	NA	NA	NA	NA	NA	NA	NA	NA	NA	NA	NA	NA	NA	NA	NA
4832	4	2022-06-30	2017-08-31	2019-06-28	4	0.1	38	266	307	1	1	A	F	34	25530	4.5	3	111	NA	28150	1.3	NA	NA	2022-06-30	NA_NA_NA	NA	NA	2022-07-07	NA_NA_NA	NA	NA	NA	NA	NA	NA	NA	NA	NA	NA	NA	NA	NA	NA	NA	NA	NA	NA	NA	NA
4833	3	2021-12-09	2017-09-01	2019-08-12	5	2.9	45	272	446	1	1	A	F	27	27360	5.1	3	127	NA	34100	0.8	2021-12-29	C_NA_NA	2021-12-09	NA_NA_NA	NA	NA	NA	NA	NA	NA	NA	NA	NA	NA	NA	NA	NA	NA	NA	NA	NA	NA	NA	NA	NA	NA	NA	NA
4834	3	2021-07-12	2017-09-03	2019-06-29	7	0.4	49	276	344	1	1	A	M	23	25910	3.2	2.8	114	6	38210	0.7	2022-03-09	-BLOCK_NA_NA	2021-07-12	NA_NA_NA	2022-02-22	PO25.5/5_NA_NA	NA	NA	NA	NA	NA	NA	NA	NA	NA	NA	NA	NA	NA	NA	NA	NA	NA	NA	NA	NA	NA	NA
4835	3	2021-07-05	2017-09-05	2019-06-24	6	3.8	49	276	341	1	1	A	M	30	31610	2.3	2.3	149	NA	41330	1.2	2022-05-18	T_NA_NA	2021-07-05	NA_NA_NA	NA	NA	NA	NA	NA	NA	NA	NA	NA	NA	NA	NA	NA	NA	NA	NA	NA	NA	NA	NA	NA	NA	NA	NA
4835	4	2022-06-26	2017-09-05	2019-06-24	4	3.8	48	276	308	1	1	A	F	10	26270	5.3	3.2	149	NA	37370	0.9	NA	NA	2022-06-26	NA_NA_NA	NA	NA	2022-07-01	NA_NA_NA	NA	NA	NA	NA	NA	NA	NA	NA	NA	NA	NA	NA	NA	NA	NA	NA	NA	NA	NA	NA
4836	2	2020-12-19	2017-09-06	2019-12-22	6	2.3	68	282	295	1	1	A	F	18	30110	5.3	2.9	137	NA	35760	0.1	2021-08-10	DD_NA_NA	2020-12-19	NA_NA_NA	NA	NA	NA	NA	NA	NA	NA	NA	2021-12-29	DD_NA_NA	NA	NA	NA	NA	NA	NA	NA	NA	NA	NA	NA	NA	NA	NA
4836	3	2022-02-10	2017-09-06	2019-12-22	5	2.3	45	272	373	1	2	AA	FF	20	30260	4.1	2.8	140	NA	37530	0.1	2022-07-27	DD_NA_NA	2022-02-10	NA_NA_NA	NA	NA	NA	NA	NA	NA	NA	NA	NA	NA	NA	NA	NA	NA	NA	NA	NA	NA	NA	NA	NA	NA	NA	NA
4837	3	2021-10-10	2017-09-08	2019-07-03	6	1.4	48	275	421	1	1	A	M	22	27380	5.6	3.2	135	NA	34700	1.4	2022-08-23	T_NA_NA	2021-10-10	NA_NA_NA	NA	NA	NA	NA	NA	NA	NA	NA	NA	NA	NA	NA	NA	NA	NA	NA	NA	NA	NA	NA	NA	NA	NA	NA
4841	3	2021-08-29	2017-09-14	2019-07-06	6	1.5	55	282	374	1	1	A	M	38	27350	3.8	2.7	112	NA	27610	0.3	2022-07-13	T_NA_NA	2021-08-29	NA_NA_NA	NA	NA	2021-09-04	NA_NA_NA	NA	NA	NA	NA	NA	NA	NA	NA	NA	NA	NA	NA	NA	NA	NA	NA	NA	NA	NA	NA
4841	4	2022-08-24	2017-09-14	2019-07-06	2	1.5	54	279	306	1	1	A	M	7	22960	4.8	3.3	93	NA	24540	2	NA	NA	2022-08-24	NA_NA_NA	NA	NA	2022-08-29	NA_NA_NA	NA	NA	NA	NA	NA	NA	NA	NA	NA	NA	NA	NA	NA	NA	NA	NA	NA	NA	NA	NA
4842	3	2021-12-15	2017-09-16	2019-08-06	5	1.9	51	278	415	1	1	A	M	21	25400	5.3	3	120	NA	32740	1.8	NA	NA	2021-12-15	NA_NA_NA	NA	NA	NA	NA	NA	NA	NA	NA	NA	NA	NA	NA	NA	NA	NA	NA	NA	NA	NA	NA	NA	NA	NA	NA
4844	3	2021-08-17	2017-09-20	2019-06-27	6	2.1	43	0	349	1	1	A	F	15	27980	4.3	3	112	NA	34360	0.2	2022-09-06	NA_NA_NA	2021-08-17	NA_NA_NA	NA	NA	NA	NA	NA	NA	NA	NA	NA	NA	NA	NA	NA	NA	NA	NA	NA	NA	NA	NA	NA	NA	2021-12-30	CIDR_NA_NA
4845	3	2021-08-30	2017-09-21	2019-08-07	6	4.9	56	284	307	1	1	A	M	37	29010	4.5	3.1	116	NA	30220	3.3	2022-05-18	Y_NA_NA	2021-08-30	NA_NA_NA	NA	NA	NA	NA	NA	NA	NA	NA	NA	NA	NA	NA	NA	NA	NA	NA	NA	NA	NA	NA	NA	NA	NA	NA
4846	3	2022-01-10	2017-09-26	2019-07-21	5	3.7	63	290	482	1	1	A	M	23	27100	5.4	2.7	164	NA	39230	0.1	2022-01-29	T_NA_NA	2022-01-10	NA_NA_NA	NA	NA	NA	NA	NA	NA	2022-07-15	SPLRRR3_NA_NA	NA	NA	NA	NA	NA	NA	NA	NA	NA	NA	NA	NA	NA	NA	NA	NA
4847	3	2021-09-24	2017-09-26	2019-09-30	6	2.7	46	281	316	1	1	A	M	12	25310	3.9	3.2	128	NA	36920	0.8	2022-07-27	T_NA_NA	2021-09-24	NA_NA_NA	NA	NA	NA	NA	NA	NA	NA	NA	NA	NA	NA	NA	NA	NA	NA	NA	NA	NA	NA	NA	NA	NA	NA	NA
4847	4	2022-09-21	2017-09-26	2019-09-30	2	2.7	58	286	304	1	1	A	M	14	25080	4.4	3.2	92	NA	35880	0.7	NA	NA	2022-09-21	NA_NA_NA	NA	NA	NA	NA	NA	NA	NA	NA	NA	NA	NA	NA	NA	NA	NA	NA	NA	NA	NA	NA	NA	NA	NA	NA
4849	3	2021-12-11	2017-09-30	2019-08-12	5	0.1	123	274	371	1	1	A	M	25	29100	6.7	2.5	164	NA	37580	0.1	NA	NA	2021-12-11	NA_NA_NA	NA	NA	2021-12-18	NA_NA_NA	NA	NA	2022-06-08	SPLF/5_NA_NA	NA	NA	NA	NA	NA	NA	NA	NA	NA	NA	NA	NA	NA	NA	NA	NA
4851	3	2021-12-22	2017-10-01	2019-08-18	5	0.2	58	285	406	1	1	A	M	14	24050	4.9	3	107	NA	32980	2.4	NA	NA	2021-12-22	NA_NA_NA	NA	NA	2021-12-24	NA_NA_NA	2022-02-16	PO21/3_NA_NA	NA	NA	NA	NA	NA	NA	NA	NA	NA	NA	2021-12-28	EXC24-1_NA_NA	2022-02-16	IVDXT_NA_NA	NA	NA	NA	NA
4852	3	2021-09-23	2017-10-02	2019-09-03	6	1.6	45	273	307	1	1	A	M	13	27440	3.3	2.9	165	NA	39400	0.8	2022-07-27	T_NA_NA	2021-09-23	NA_NA_NA	NA	NA	NA	NA	NA	NA	NA	NA	NA	NA	NA	NA	NA	NA	NA	NA	NA	NA	NA	NA	NA	NA	NA	NA
4852	4	2022-09-19	2017-10-02	2019-09-03	2	1.6	56	284	305	1	1	A	M	16	29460	3.7	2.7	122	NA	40600	0.8	NA	NA	2022-09-19	NA_NA_NA	NA	NA	2022-09-24	NA_NA_NA	NA	NA	NA	NA	NA	NA	NA	NA	NA	NA	NA	NA	NA	NA	NA	NA	NA	NA	NA	NA
4853	3	2021-08-31	2017-10-03	2019-07-22	7	2	43	271	309	1	1	A	F	36	24120	4	3.4	129	7	39200	0.6	NA	NA	2021-08-31	NA_NA_NA	NA	NA	NA	NA	NA	NA	NA	NA	NA	NA	NA	NA	NA	NA	NA	NA	NA	NA	NA	NA	NA	NA	NA	NA
4855	3	2021-09-13	2017-10-04	2019-07-26	6	0	49	276	340	1	1	A	F	23	29930	3.1	2.8	125	NA	29770	1.2	2022-06-14	DD_NA_NA	2021-09-13	NA_NA_NA	NA	NA	2021-09-18	NA_NA_NA	NA	NA	2021-12-09	SPLR3_NA_NA	NA	NA	NA	NA	NA	NA	NA	NA	NA	NA	2021-09-26	IVDXT_NA_NA	NA	NA	NA	NA
4855	4	2022-09-01	2017-10-04	2019-07-26	2	0	87	273	266	1	1	A	F	34	25520	4.8	2.5	101	NA	24580	2.9	NA	NA	2022-09-01	NA_NA_NA	NA	NA	2022-09-06	NA_NA_NA	NA	NA	NA	NA	NA	NA	NA	NA	NA	NA	NA	NA	NA	NA	NA	NA	NA	NA	NA	NA
4856	3	2021-10-23	2017-10-05	2019-08-07	5	5.6	54	281	368	1	1	A	M	39	31510	3.8	2.8	142	NA	39930	0.3	2022-04-07	T_NA_NA	2021-10-23	NA_NA_NA	NA	NA	2021-10-28	NA_NA_NA	NA	NA	NA	NA	2022-05-25	T_NA_NA	NA	NA	NA	NA	NA	NA	NA	NA	NA	NA	NA	NA	NA	NA
4857	3	2021-07-27	2017-10-05	2019-07-29	5	1.9	64	0	299	1	1	A	M	36	21790	4.5	3.2	94	NA	35480	2.4	NA	NA	2021-07-27	NA_NA_NA	NA	NA	NA	NA	NA	NA	NA	NA	NA	NA	NA	NA	NA	NA	NA	NA	NA	NA	NA	NA	NA	NA	2022-01-02	37 DAYS_NA_NA
4859	3	2021-07-21	2017-10-13	2019-07-16	6	3.8	44	272	303	1	1	A	F	14	26080	4.4	3.2	114	NA	31310	0.1	2022-09-06	T_NA_NA	2021-07-21	NA_NA_NA	NA	NA	NA	NA	NA	NA	NA	NA	NA	NA	NA	NA	NA	NA	NA	NA	NA	NA	NA	NA	NA	NA	NA	NA
4865	3	2021-10-01	2017-10-18	2019-08-09	6	3.4	53	281	341	1	1	A	F	31	28630	4.7	3	136	NA	39530	2.2	2022-02-08	T_NA_NA	2021-10-01	NA_NA_NA	2022-06-29	BLRFAB_NA_NA	NA	NA	2022-05-12	BLV+_NA_NA	2022-04-25	SPALL/3_NA_NA	NA	NA	NA	NA	NA	NA	NA	NA	NA	NA	NA	NA	NA	NA	NA	NA
4866	3	2021-09-14	2017-10-21	2019-10-04	6	0.3	50	278	304	1	1	A	F	22	31430	5.2	3	129	NA	36310	1	2022-07-27	T_NA_NA	2021-09-14	NA_NA_NA	NA	NA	2021-09-19	NA_NA_NA	NA	NA	NA	NA	NA	NA	NA	NA	NA	NA	NA	NA	NA	NA	NA	NA	NA	NA	NA	NA
4866	4	2022-09-11	2017-10-21	2019-10-04	7	0.3	55	283	307	1	1	A	F	NA	NA	NA	NA	NA	6	32100	NA	NA	NA	2022-09-11	NA_NA_NA	NA	NA	NA	NA	NA	NA	NA	NA	NA	NA	NA	NA	NA	NA	NA	NA	NA	NA	NA	NA	NA	NA	NA	NA
4868	3	2021-07-04	2017-10-23	2019-07-24	6	6	48	276	307	1	1	A	F	31	30550	3.9	2.9	124	NA	36360	0.1	NA	NA	2021-07-04	NA_NA_NA	NA	NA	2021-07-10	EXC20-1_NA_NA	NA	NA	NA	NA	NA	NA	NA	NA	NA	NA	2021-07-06	HEAT_NA_NA	2021-07-10	EXC21_NA_NA	NA	NA	NA	NA	NA	NA
4868	4	2022-09-03	2017-10-23	2019-07-24	2	6	47	274	379	1	2	AD	MM	32	26480	3.9	3	111	NA	33040	3.8	NA	NA	2022-09-03	NA_NA_NA	NA	NA	2022-09-06	IVDXT_NA_NA	NA	NA	NA	NA	NA	NA	NA	NA	NA	NA	NA	NA	NA	NA	NA	NA	NA	NA	NA	NA
4873	3	2022-02-16	2017-11-07	2019-10-14	5	4.3	51	278	443	1	1	A	M	49	30570	2.9	2.5	157	6	26340	0.1	NA	NA	2022-02-16	NA_NA_NA	NA	NA	2022-02-21	NA_NA_NA	NA	NA	NA	NA	NA	NA	NA	NA	NA	NA	NA	NA	NA	NA	NA	NA	NA	NA	NA	NA
4875	2	2020-10-18	2017-11-10	2019-08-15	6	2.4	55	275	375	1	1	A	M	17	29800	4.7	3.3	160	NA	44450	1.1	NA	NA	2020-10-18	NA_NA_NA	NA	NA	NA	NA	NA	NA	NA	NA	NA	NA	NA	NA	NA	NA	NA	NA	NA	NA	NA	NA	NA	NA	NA	NA
4875	3	2022-02-06	2017-11-10	2019-08-15	5	2.4	62	0	414	2	1	A	F	24	31160	4.9	3	144	NA	41800	1.8	2022-05-03	T_NA_NA	2022-02-06	NA_NA_NA	NA	NA	NA	NA	NA	NA	NA	NA	NA	NA	NA	NA	NA	NA	NA	NA	NA	NA	NA	NA	NA	NA	2022-07-30	CIDR_NA_NA
4876	3	2021-09-09	2017-11-11	2019-10-19	6	2.8	31	266	310	1	1	A	M	27	25440	3.3	3.1	120	NA	36740	2	2022-08-23	T_NA_NA	2021-09-09	NA_NA_NA	NA	NA	NA	NA	NA	NA	NA	NA	NA	NA	NA	NA	NA	NA	2021-09-09	-2WK_NA_NA	NA	NA	NA	NA	NA	NA	NA	NA
4876	4	2022-10-08	2017-11-11	2019-10-19	2	2.8	54	282	340	1	1	A	M	NA	NA	NA	NA	NA	NA	28670	NA	NA	NA	2022-10-08	NA_NA_NA	NA	NA	NA	NA	NA	NA	NA	NA	NA	NA	NA	NA	NA	NA	NA	NA	NA	NA	NA	NA	NA	NA	NA	NA
4878	2	2020-12-15	2017-11-16	2019-12-21	6	1.7	71	285	289	1	1	A	F	22	31880	3.9	2.8	146	NA	35430	2.8	2021-05-01	T_NA_NA	2020-12-15	NA_NA_NA	NA	NA	NA	NA	NA	NA	NA	NA	2021-11-30	T_NA_NA	NA	NA	NA	NA	NA	NA	NA	NA	NA	NA	NA	NA	NA	NA
4878	3	2022-01-22	2017-11-16	2019-12-21	5	1.7	54	281	349	1	1	A	F	11	27840	5.5	3.2	134	NA	39340	0.4	2022-02-18	T_NA_NA	2022-01-22	NA_NA_NA	2022-04-21	RFBL_NA_NA	NA	NA	NA	NA	NA	NA	2022-03-15	DD_NA_NA	2022-08-10	T_NA_NA	NA	NA	NA	NA	NA	NA	NA	NA	NA	NA	NA	NA
4879	2	2021-04-01	2017-11-17	2020-01-27	6	3.1	60	279	370	1	1	A	F	34	24960	5	3.4	112	NA	26470	1.1	2022-02-08	T_NA_NA	2021-04-01	NA_NA_NA	NA	NA	NA	NA	NA	NA	NA	NA	NA	NA	NA	NA	NA	NA	NA	NA	NA	NA	NA	NA	NA	NA	NA	NA
4879	3	2022-03-28	2017-11-17	2020-01-27	5	3.1	56	284	305	1	1	A	F	9	26390	5.4	3.5	103	NA	28280	1.2	NA	NA	2022-03-28	NA_NA_NA	NA	NA	NA	NA	NA	NA	NA	NA	NA	NA	NA	NA	NA	NA	NA	NA	NA	NA	NA	NA	NA	NA	NA	NA
4880	3	2021-10-15	2017-11-21	2019-08-24	6	2	53	280	338	1	1	A	M	17	25890	3.8	3	130	NA	37960	0.7	2022-08-23	T_NA_NA	2021-10-15	NA_NA_NA	NA	NA	2021-10-20	NA_NA_NA	NA	NA	NA	NA	NA	NA	NA	NA	NA	NA	NA	NA	NA	NA	NA	NA	NA	NA	NA	NA
4880	4	2022-10-10	2017-11-21	2019-08-24	2	2	56	284	304	1	1	A	M	NA	NA	NA	NA	NA	NA	31120	NA	NA	NA	2022-10-10	NA_NA_NA	NA	NA	NA	NA	NA	NA	NA	NA	NA	NA	NA	NA	NA	NA	NA	NA	NA	NA	NA	NA	NA	NA	NA	NA
4882	2	2020-11-10	2017-11-21	2019-10-09	6	2.3	71	0	327	1	1	A	F	22	28570	5.1	3.3	135	NA	36270	0.7	2022-01-29	DD_NA_NA	2020-11-10	NA_NA_NA	NA	NA	NA	NA	NA	NA	NA	NA	2022-02-25	DD_NA_NA	NA	NA	NA	NA	NA	NA	NA	NA	NA	NA	NA	NA	2021-03-30	CIDR_NA_NA
4882	3	2022-04-03	2017-11-21	2019-10-09	5	2.3	48	282	461	1	1	A	F	31	29390	4.7	3.2	140	NA	37030	0.1	NA	NA	2022-04-03	NA_NA_NA	NA	NA	NA	NA	NA	NA	NA	NA	NA	NA	NA	NA	NA	NA	NA	NA	NA	NA	NA	NA	NA	NA	NA	NA
4883	3	2021-10-17	2017-11-23	2019-08-29	6	2.1	48	275	378	1	1	A	F	45	32130	3.9	2.6	145	NA	39630	0.1	2022-08-23	T_NA_NA	2021-10-17	NA_NA_NA	NA	NA	NA	NA	NA	NA	NA	NA	NA	NA	NA	NA	NA	NA	NA	NA	NA	NA	NA	NA	NA	NA	NA	NA
4884	3	2022-01-20	2017-11-24	2019-09-24	4	3.5	59	284	435	1	1	A	M	13	28480	4.2	3.1	156	NA	38480	0.7	NA	NA	2022-01-20	NA_NA_NA	NA	NA	2022-01-27	NA_NA_NA	NA	NA	NA	NA	NA	NA	NA	NA	NA	NA	NA	NA	NA	NA	NA	NA	NA	NA	NA	NA
4886	3	2021-09-23	2017-11-28	2019-08-29	6	1.5	45	280	314	1	1	A	F	13	26690	3.9	3.2	146	NA	37550	1	2022-07-27	T_NA_NA	2021-09-23	NA_NA_NA	NA	NA	NA	NA	NA	NA	NA	NA	NA	NA	NA	NA	NA	NA	NA	NA	NA	NA	NA	NA	NA	NA	NA	NA
4886	4	2022-09-18	2017-11-28	2019-08-29	2	1.5	55	283	305	2	1	A	F	17	28500	5.4	3	114	NA	34900	2.4	NA	NA	2022-09-18	NA_NA_NA	NA	NA	NA	NA	NA	NA	NA	NA	NA	NA	NA	NA	NA	NA	NA	NA	NA	NA	NA	NA	NA	NA	NA	NA
4889	3	2021-09-25	2017-11-30	2019-10-03	6	1.8	47	282	316	1	1	A	M	11	26080	3	3.4	118	NA	33380	0.1	NA	NA	2021-09-25	NA_NA_NA	NA	NA	NA	NA	NA	NA	2021-12-04	SPLFLR5_NA_NA	NA	NA	NA	NA	NA	NA	NA	NA	NA	NA	NA	NA	NA	NA	NA	NA
4891	2	2020-10-14	2017-12-02	2019-09-15	6	2.8	58	0	337	1	1	A	M	21	31190	3.2	3	124	NA	31920	1.9	2021-11-30	T_NA_NA	2020-10-14	NA_NA_NA	NA	NA	NA	NA	NA	NA	NA	NA	NA	NA	NA	NA	NA	NA	NA	NA	NA	NA	NA	NA	NA	NA	2021-02-20	CIDR_NA_NA
4891	3	2022-01-21	2017-12-02	2019-09-15	5	2.8	53	280	411	1	1	A	M	12	25180	5.7	3.2	145	NA	34290	8.9	2022-02-18	T_NA_NA	2022-01-21	NA_NA_NA	NA	NA	NA	NA	NA	NA	2022-02-09	SPRR/5_NA_NA	NA	NA	NA	NA	NA	NA	NA	NA	NA	NA	NA	NA	NA	NA	NA	NA
4892	3	2021-09-04	2017-12-03	2019-09-24	6	3	47	275	304	1	1	A	M	32	25770	3.8	3	103	NA	31630	0.4	2022-08-23	T_NA_NA	2021-09-04	NA_NA_NA	NA	NA	NA	NA	NA	NA	NA	NA	NA	NA	NA	NA	NA	NA	NA	NA	NA	NA	NA	NA	NA	NA	NA	NA
4893	3	2021-09-19	2017-12-05	2019-10-02	6	0	55	283	305	1	1	A	M	17	23150	4.1	3.2	104	NA	28970	2	2022-05-18	Y_NA_NA	2021-09-19	NA_NA_NA	NA	NA	2021-09-24	NA_NA_NA	NA	NA	NA	NA	NA	NA	NA	NA	NA	NA	NA	NA	NA	NA	NA	NA	NA	NA	NA	NA
4894	3	2021-08-02	2017-12-06	2019-09-05	5	0.5	43	0	303	1	1	A	F	30	30780	4	3	124	NA	33380	0.1	NA	NA	2021-08-02	NA_NA_NA	NA	NA	2021-08-06	NA_NA_NA	NA	NA	NA	NA	NA	NA	NA	NA	NA	NA	NA	NA	NA	NA	NA	NA	NA	NA	2021-12-11	51 DAYS_NA_NA
4895	2	2020-11-28	2017-12-07	2019-09-17	6	1.1	61	281	377	1	1	A	F	39	29780	3.9	3	132	NA	36460	2.5	2022-01-29	T_NA_NA	2020-11-28	NA_NA_NA	NA	NA	NA	NA	NA	NA	NA	NA	NA	NA	NA	NA	NA	NA	NA	NA	2020-12-08	PO20/4_NA_NA	NA	NA	NA	NA	NA	NA
4895	3	2022-03-04	2017-12-07	2019-09-17	5	1.1	46	273	415	1	1	A	F	33	25340	3.7	2.8	127	NA	36290	1.4	NA	NA	2022-03-04	NA_NA_NA	NA	NA	NA	NA	NA	NA	NA	NA	NA	NA	NA	NA	NA	NA	NA	NA	NA	NA	NA	NA	NA	NA	NA	NA
4897	3	2021-09-10	2017-12-10	2019-09-12	6	0.2	46	273	329	1	1	A	M	26	27380	4	3.2	123	NA	41680	0.7	2022-07-13	T_NA_NA	2021-09-10	NA_NA_NA	NA	NA	NA	NA	NA	NA	NA	NA	NA	NA	NA	NA	NA	NA	NA	NA	NA	NA	NA	NA	NA	NA	NA	NA
4897	4	2022-09-01	2017-12-10	2019-09-12	2	0.2	52	281	304	1	1	A	M	34	29880	4.3	2.9	125	NA	33350	0.1	NA	NA	2022-09-01	NA_NA_NA	NA	NA	NA	NA	NA	NA	NA	NA	NA	NA	NA	NA	NA	NA	NA	NA	NA	NA	NA	NA	NA	NA	NA	NA
4898	3	2021-09-26	2017-12-15	2019-10-14	6	2	48	283	311	1	1	A	F	10	28080	4	3.3	133	NA	33320	1.4	2022-08-10	T_NA_NA	2021-09-26	NA_NA_NA	NA	NA	2021-10-03	NA_NA_NA	NA	NA	NA	NA	NA	NA	NA	NA	NA	NA	NA	NA	NA	NA	NA	NA	NA	NA	NA	NA
4898	4	2022-09-20	2017-12-15	2019-10-14	2	2	50	278	309	1	1	A	F	15	28310	4.6	3	114	NA	32290	2	NA	NA	2022-09-20	NA_NA_NA	NA	NA	2022-09-29	NA_NA_NA	NA	NA	NA	NA	NA	NA	NA	NA	NA	NA	NA	NA	NA	NA	NA	NA	NA	NA	NA	NA
4899	2	2020-12-20	2017-12-16	2019-09-27	7	1.5	69	277	381	1	1	A	F	17	24090	4.2	3.2	83	6	19800	0.8	NA	NA	2020-12-20	NA_NA_NA	NA	NA	NA	NA	NA	NA	NA	NA	NA	NA	NA	NA	NA	NA	NA	NA	NA	NA	NA	NA	NA	NA	NA	NA
4900	3	2021-12-10	2017-12-16	2019-10-11	6	2.8	53	280	385	1	1	A	M	26	27500	5.5	3.1	130	NA	33840	0.3	NA	NA	2021-12-10	NA_NA_NA	NA	NA	NA	NA	NA	NA	NA	NA	NA	NA	NA	NA	NA	NA	NA	NA	NA	NA	NA	NA	NA	NA	NA	NA
4901	3	2021-09-13	2017-12-17	2019-09-23	6	1	35	263	304	1	2	AA	FM	23	24680	4.1	3.3	97	NA	29890	2.8	2022-07-27	T_NA_NA	2021-09-13	NA_NA_NA	NA	NA	NA	NA	NA	NA	2022-03-17	SPRFRR/3_NA_NA	NA	NA	NA	NA	NA	NA	NA	NA	NA	NA	NA	NA	NA	NA	NA	NA
4901	4	2022-09-08	2017-12-17	2019-09-23	2	1	52	280	308	1	1	A	F	27	28670	4.6	3.1	117	NA	24530	0.2	NA	NA	2022-09-08	NA_NA_NA	NA	NA	NA	NA	NA	NA	NA	NA	NA	NA	NA	NA	NA	NA	NA	NA	NA	NA	NA	NA	NA	NA	NA	NA
4902	3	2021-10-16	2017-12-18	2019-09-22	6	0.4	47	274	351	1	1	A	F	16	23750	5.7	3.3	88	NA	30050	0.2	NA	NA	2021-10-16	NA_NA_NA	NA	NA	NA	NA	NA	NA	NA	NA	NA	NA	NA	NA	NA	NA	NA	NA	NA	NA	NA	NA	NA	NA	NA	NA
4905	2	2020-12-23	2017-12-21	2019-12-01	6	1.6	51	271	337	1	1	A	F	14	25000	4	3.6	134	NA	33710	0.6	2021-11-03	T_NA_NA	2020-12-23	NA_NA_NA	NA	NA	NA	NA	NA	NA	NA	NA	NA	NA	NA	NA	NA	NA	NA	NA	NA	NA	NA	NA	NA	NA	NA	NA
4905	3	2021-12-18	2017-12-21	2019-12-01	5	1.6	54	282	306	1	1	A	F	18	26610	4.1	3.1	130	NA	33640	1.9	NA	NA	2021-12-18	NA_NA_NA	NA	NA	NA	NA	NA	NA	NA	NA	NA	NA	NA	NA	NA	NA	NA	NA	NA	NA	NA	NA	NA	NA	NA	NA
4906	2	2020-11-16	2017-12-25	2019-11-30	6	1.7	63	277	289	1	1	A	F	16	30200	4.9	3.1	146	NA	37310	0.1	2021-11-03	T_NA_NA	2020-11-16	NA_NA_NA	NA	NA	NA	NA	NA	NA	NA	NA	NA	NA	NA	NA	NA	NA	NA	NA	NA	NA	NA	NA	NA	NA	NA	NA
4906	3	2021-12-25	2017-12-25	2019-11-30	5	1.7	54	281	350	1	1	A	M	11	28900	5.3	3.3	173	NA	40580	0.6	NA	NA	2021-12-25	NA_NA_NA	NA	NA	NA	NA	NA	NA	NA	NA	NA	NA	NA	NA	NA	NA	NA	NA	NA	NA	NA	NA	NA	NA	NA	NA
4907	3	2021-10-12	2017-12-29	2019-09-28	6	2.8	50	277	345	1	1	A	M	20	23780	5.3	3.4	109	NA	28500	1	2022-08-23	T_NA_NA	2021-10-12	NA_NA_NA	NA	NA	NA	NA	NA	NA	NA	NA	NA	NA	NA	NA	NA	NA	NA	NA	NA	NA	NA	NA	NA	NA	NA	NA
4907	4	2022-10-03	2017-12-29	2019-09-28	2	2.8	49	277	307	1	1	A	F	NA	NA	NA	NA	NA	NA	25760	NA	NA	NA	2022-10-03	NA_NA_NA	NA	NA	NA	NA	NA	NA	NA	NA	NA	NA	NA	NA	NA	NA	NA	NA	NA	NA	NA	NA	NA	NA	NA	NA
4908	3	2021-09-22	2017-12-29	2019-10-18	6	3.5	44	279	310	1	1	A	F	14	26090	3.8	2.9	124	NA	25970	0.7	2021-11-03	T_NA_NA	2021-09-22	NA_NA_NA	NA	NA	NA	NA	NA	NA	NA	NA	2022-09-06	T_NA_NA	NA	NA	NA	NA	NA	NA	NA	NA	NA	NA	NA	NA	NA	NA
4909	2	2020-10-18	2018-01-01	2019-10-25	7	1	69	283	290	1	1	A	M	17	24220	4	3	74	5	22540	1.8	NA	NA	2020-10-18	NA_NA_NA	NA	NA	NA	NA	NA	NA	NA	NA	NA	NA	NA	NA	NA	NA	NA	NA	NA	NA	NA	NA	NA	NA	NA	NA
4910	2	2020-11-20	2018-01-02	2019-11-02	7	3.4	53	273	331	1	1	A	F	12	24270	4.8	3.6	134	4	35040	3.4	2021-09-24	T_NA_NA	2020-11-20	NA_NA_NA	NA	NA	NA	NA	NA	NA	NA	NA	NA	NA	NA	NA	NA	NA	NA	NA	NA	NA	NA	NA	NA	NA	NA	NA
4911	3	2021-09-15	2018-01-03	2019-10-02	6	1.7	51	279	304	1	1	A	F	21	26430	5.1	3.2	121	NA	37300	0.8	2022-07-13	T_NA_NA	2021-09-15	NA_NA_NA	NA	NA	NA	NA	NA	NA	NA	NA	2022-10-04	DD_NA_NA	NA	NA	NA	NA	NA	NA	NA	NA	NA	NA	NA	NA	NA	NA
4912	2	2020-12-20	2018-01-06	2020-01-03	6	2.1	62	276	290	1	1	A	F	17	26420	4.5	3.1	106	NA	27610	3.2	2021-11-03	T_NA_NA	2020-12-20	NA_NA_NA	NA	NA	NA	NA	NA	NA	2020-12-27	EXC24/1_NA_NA	NA	NA	NA	NA	NA	NA	NA	NA	NA	NA	NA	NA	NA	NA	NA	NA
4912	3	2021-12-14	2018-01-06	2020-01-03	5	2.1	50	278	309	1	1	A	M	22	27210	5.5	3.1	120	NA	30570	0.1	NA	NA	2021-12-14	NA_NA_NA	NA	NA	NA	NA	NA	NA	NA	NA	NA	NA	NA	NA	NA	NA	NA	NA	NA	NA	NA	NA	NA	NA	NA	NA
4914	2	2020-11-18	2018-01-10	2019-11-27	6	2.4	65	279	292	2	1	A	M	14	24290	4.4	3.4	95	NA	26470	0.6	2021-12-15	DD_NA_NA	2020-11-18	NA_NA_NA	2021-02-02	EXC25_NA_NA	NA	NA	NA	NA	NA	NA	NA	NA	NA	NA	NA	NA	NA	NA	NA	NA	NA	NA	NA	NA	NA	NA
4914	3	2022-02-04	2018-01-10	2019-11-27	5	2.4	53	280	390	1	1	A	M	26	25300	4.4	3	118	NA	27240	1.6	NA	NA	2022-02-04	NA_NA_NA	NA	NA	NA	NA	NA	NA	NA	NA	NA	NA	NA	NA	NA	NA	NA	NA	NA	NA	NA	NA	NA	NA	NA	NA
4915	2	2020-12-29	2018-01-11	2020-01-06	6	2.8	64	278	294	1	1	A	F	8	24870	5.8	4	116	NA	31120	1.1	2021-11-03	T_NA_NA	2020-12-29	NA_NA_NA	NA	NA	NA	NA	NA	NA	NA	NA	NA	NA	NA	NA	NA	NA	NA	NA	NA	NA	NA	NA	NA	NA	NA	NA
4915	3	2021-12-24	2018-01-11	2020-01-06	5	2.8	53	281	307	1	1	A	M	12	23750	6.7	3.5	115	NA	28480	0.1	NA	NA	2021-12-24	NA_NA_NA	NA	NA	NA	NA	NA	NA	NA	NA	NA	NA	NA	NA	NA	NA	NA	NA	NA	NA	NA	NA	NA	NA	NA	NA
4916	2	2020-11-12	2018-01-11	2019-11-17	6	1.4	73	280	288	1	1	A	F	20	27560	3.8	2.9	127	NA	30740	0.3	2021-09-24	T_NA_NA	2020-11-12	NA_NA_NA	NA	NA	NA	NA	NA	NA	NA	NA	NA	NA	NA	NA	NA	NA	NA	NA	NA	NA	NA	NA	NA	NA	NA	NA
4916	3	2021-11-03	2018-01-11	2019-11-17	5	1.4	51	279	305	1	1	A	F	28	33330	3.7	2.5	148	NA	34930	0	NA	NA	2021-11-03	NA_NA_NA	NA	NA	NA	NA	NA	NA	NA	NA	NA	NA	NA	NA	NA	NA	NA	NA	NA	NA	NA	NA	NA	NA	NA	NA
4918	2	2021-05-16	2018-01-13	2020-01-11	6	1	55	275	436	1	1	A	F	17	25160	4.4	3.2	118	NA	32390	4.4	2021-05-22	DD_NA_NA	2021-05-16	NA_NA_NA	NA	NA	NA	NA	NA	NA	NA	NA	2022-03-23	DD_NA_NA	NA	NA	NA	NA	NA	NA	NA	NA	NA	NA	NA	NA	NA	NA
4918	3	2022-05-12	2018-01-13	2020-01-11	5	1	52	280	309	1	1	A	M	20	25910	4.3	3	113	NA	31440	1.1	NA	NA	2022-05-12	NA_NA_NA	NA	NA	NA	NA	NA	NA	NA	NA	NA	NA	NA	NA	NA	NA	NA	NA	NA	NA	NA	NA	NA	NA	NA	NA
4919	2	2021-11-01	2018-01-13	2020-05-06	5	4	63	283	481	1	1	A	F	30	28010	3.9	3	133	NA	38430	0.1	NA	NA	2021-11-01	NA_NA_NA	NA	NA	2021-11-08	NA_NA_NA	NA	NA	NA	NA	NA	NA	NA	NA	NA	NA	NA	NA	NA	NA	NA	NA	NA	NA	NA	NA
4920	3	2021-10-31	2018-01-14	2019-09-30	5	3.3	58	282	347	1	1	A	M	31	29800	4.7	2.7	130	NA	34460	1.3	2022-05-03	T_NA_NA	2021-10-31	NA_NA_NA	NA	NA	2021-11-08	NA_NA_NA	NA	NA	NA	NA	NA	NA	NA	NA	NA	NA	NA	NA	NA	NA	NA	NA	NA	NA	NA	NA
4921	2	2020-11-10	2018-01-15	2019-10-20	1	6.4	279	227	108	1	1	A	F	22	26110	4.3	3	102	NA	7700	0.1	2020-11-18	BLLR_NA_NA	2020-11-10	NA_NA_NA	NA	NA	NA	NA	NA	NA	NA	NA	NA	NA	NA	NA	NA	NA	NA	NA	NA	NA	NA	NA	NA	NA	NA	NA
4922	2	2021-01-10	2018-01-19	2019-12-19	7	0.1	20	240	368	1	2	AA	MM	NA	NA	NA	NA	NA	8	37930	NA	NA	NA	2021-01-10	NA_NA_NA	NA	NA	NA	NA	NA	NA	NA	NA	NA	NA	NA	NA	NA	NA	2021-01-10	TWINS_NA_NA	NA	NA	NA	NA	NA	NA	NA	NA
4925	2	2020-10-19	2018-01-22	2019-10-31	6	3	63	277	291	1	1	A	F	16	29780	3.6	3.1	130	NA	38180	2	2021-08-10	DD_NA_NA	2020-10-19	NA_NA_NA	NA	NA	NA	NA	NA	NA	NA	NA	2021-12-15	DD_NA_NA	NA	NA	NA	NA	NA	NA	NA	NA	NA	NA	NA	NA	NA	NA
4925	3	2022-01-25	2018-01-22	2019-10-31	5	3	43	270	420	1	1	D	F	8	26520	4.2	3.4	150	NA	35890	2.4	NA	NA	2022-01-25	NA_NA_NA	NA	NA	NA	NA	NA	NA	2022-04-25	SPLF/3_NA_NA	NA	NA	NA	NA	NA	NA	NA	NA	NA	NA	NA	NA	NA	NA	NA	NA
4926	3	2021-12-18	2018-01-22	2019-10-26	5	1.3	47	274	388	1	1	A	F	18	24760	5.4	3.2	98	NA	28420	2.6	NA	NA	2021-12-18	NA_NA_NA	NA	NA	NA	NA	NA	NA	NA	NA	NA	NA	NA	NA	NA	NA	NA	NA	NA	NA	NA	NA	NA	NA	NA	NA
4927	2	2021-01-29	2018-01-23	2019-12-29	6	2.1	60	280	337	1	1	A	F	33	26540	4	3	139	NA	30660	0.6	2022-01-12	T_NA_NA	2021-01-29	NA_NA_NA	NA	NA	NA	NA	NA	NA	NA	NA	NA	NA	NA	NA	NA	NA	NA	NA	NA	NA	NA	NA	NA	NA	NA	NA
4927	3	2022-02-22	2018-01-23	2019-12-29	5	2.1	50	277	339	1	1	A	M	8	27620	5.4	3.2	112	NA	31350	0.9	NA	NA	2022-02-22	NA_NA_NA	NA	NA	2022-03-01	NA_NA_NA	NA	NA	NA	NA	NA	NA	NA	NA	NA	NA	NA	NA	NA	NA	NA	NA	NA	NA	NA	NA
4928	2	2020-11-28	2018-01-23	2019-10-25	7	2.2	61	281	339	1	1	A	F	39	28450	4	2.9	139	6	37920	1.4	2021-03-13	DD_NA_NA	2020-11-28	NA_NA_NA	NA	NA	NA	NA	NA	NA	NA	NA	NA	NA	NA	NA	NA	NA	NA	NA	NA	NA	NA	NA	NA	NA	NA	NA
4929	2	2021-03-07	2018-01-24	2020-01-27	6	4.9	62	282	343	1	1	D	M	31	33150	4.2	3	148	NA	37140	0.1	2022-06-14	T_NA_NA	2021-03-07	NA_NA_NA	NA	NA	NA	NA	NA	NA	NA	NA	NA	NA	NA	NA	NA	NA	NA	NA	NA	NA	NA	NA	NA	NA	NA	NA
4929	3	2022-09-18	2018-01-24	2020-01-27	2	4.9	104	289	456	2	1	D	F	NA	NA	NA	NA	NA	NA	37480	NA	NA	NA	2022-09-18	NA_NA_NA	NA	NA	2022-09-21	IVDXT_NA_NA	NA	NA	NA	NA	NA	NA	NA	NA	NA	NA	NA	NA	NA	NA	2022-09-22	IVDXT_NA_NA	NA	NA	NA	NA
4932	2	2021-04-05	2018-01-27	2020-03-06	6	2.4	49	276	346	1	2	AA	MM	30	34090	3.9	3	151	NA	37240	0.1	2022-04-21	T_NA_NA	2021-04-05	NA_NA_NA	NA	NA	2021-04-09	PO24-4_NA_NA	NA	NA	NA	NA	NA	NA	NA	NA	NA	NA	NA	NA	NA	NA	2021-04-12	NA_NA_NA	NA	NA	NA	NA
4932	3	2022-06-07	2018-01-27	2020-03-06	5	2.4	50	277	378	1	1	A	F	29	30820	4.2	2.9	140	NA	39590	0.2	NA	NA	2022-06-07	NA_NA_NA	NA	NA	2022-06-12	NA_NA_NA	NA	NA	NA	NA	NA	NA	NA	NA	NA	NA	NA	NA	NA	NA	NA	NA	NA	NA	NA	NA
4933	2	2020-11-08	2018-01-29	2019-11-22	7	0.1	69	276	283	1	1	A	F	24	22130	4.4	3.2	97	6	27760	1.1	NA	NA	2020-11-08	NA_NA_NA	NA	NA	NA	NA	NA	NA	NA	NA	NA	NA	NA	NA	NA	NA	2020-11-08	NA_NA_NA	NA	NA	NA	NA	NA	NA	NA	NA
4934	2	2020-12-27	2018-01-30	2020-01-05	6	4.8	62	276	295	1	1	A	F	10	27450	5.3	3.5	121	NA	29670	2.4	2021-11-21	T_NA_NA	2020-12-27	NA_NA_NA	NA	NA	NA	NA	NA	NA	NA	NA	NA	NA	NA	NA	NA	NA	NA	NA	NA	NA	NA	NA	NA	NA	NA	NA
4934	3	2022-01-27	2018-01-30	2020-01-05	5	4.8	80	279	316	1	1	D	F	34	25140	4.7	2.7	130	NA	33580	0.1	NA	NA	2022-01-27	NA_NA_NA	NA	NA	2022-02-01	NA_NA_NA	NA	NA	NA	NA	NA	NA	NA	NA	NA	NA	NA	NA	NA	NA	NA	NA	NA	NA	NA	NA
4935	2	2021-02-03	2018-02-05	2019-10-21	7	0.8	51	271	420	1	1	A	F	28	25440	3.4	3.1	109	4	33020	0.1	NA	NA	2021-02-03	NA_NA_NA	NA	NA	NA	NA	NA	NA	2021-04-28	SPLR5_NA_NA	NA	NA	NA	NA	NA	NA	NA	NA	NA	NA	NA	NA	NA	NA	NA	NA
4937	2	2020-11-29	2018-02-06	2019-12-07	7	0.4	69	283	289	1	1	A	M	NA	NA	NA	NA	NA	1	32050	NA	NA	NA	2020-11-29	NA_NA_NA	NA	NA	NA	NA	NA	NA	NA	NA	NA	NA	NA	NA	NA	NA	NA	NA	NA	NA	NA	NA	NA	NA	NA	NA
4938	2	2021-05-24	2018-02-07	2019-12-02	6	2.5	63	283	476	1	1	A	M	9	27120	4.9	3.2	150	NA	33730	1.5	2022-04-07	T_NA_NA	2021-05-24	NA_NA_NA	NA	NA	NA	NA	NA	NA	NA	NA	NA	NA	NA	NA	NA	NA	NA	NA	NA	NA	NA	NA	NA	NA	NA	NA
4938	3	2022-05-14	2018-02-07	2019-12-02	5	2.5	47	275	308	1	1	A	M	53	26300	3	2.9	121	NA	33340	0.1	NA	NA	2022-05-14	NA_NA_NA	NA	NA	NA	NA	NA	NA	NA	NA	NA	NA	NA	NA	NA	NA	2022-05-16	HEAT_NA_NA	2022-05-18	PO24/6_NA_NA	NA	NA	NA	NA	NA	NA
4940	2	2020-11-05	2018-02-11	2019-11-21	6	3.1	66	273	284	1	1	A	F	27	32360	4	2.8	138	NA	34170	0.6	2021-05-22	DD_NA_NA	2020-11-05	NA_NA_NA	NA	NA	NA	NA	NA	NA	NA	NA	2021-09-24	T_NA_NA	NA	NA	NA	NA	NA	NA	NA	NA	NA	NA	NA	NA	NA	NA
4940	3	2021-10-29	2018-02-11	2019-11-21	5	3.1	56	0	302	1	1	A	M	33	29660	4.2	3.1	124	NA	39850	1.2	NA	NA	2021-10-29	NA_NA_NA	NA	NA	NA	NA	NA	NA	2022-03-09	SPLFRF/3_NA_NA	NA	NA	NA	NA	NA	NA	NA	NA	NA	NA	NA	NA	NA	NA	2022-07-30	CIDR_NA_NA
4941	2	2021-06-28	2018-02-12	2019-11-29	7	2.8	56	276	521	1	1	D	F	NA	NA	NA	NA	NA	6	31510	NA	NA	NA	2021-06-28	NA_NA_NA	NA	NA	NA	NA	NA	NA	NA	NA	NA	NA	NA	NA	NA	NA	NA	NA	NA	NA	NA	NA	NA	NA	NA	NA
4942	2	2020-11-23	2018-02-12	2019-11-29	6	1.8	70	284	290	1	1	A	M	9	24510	4.7	3.6	126	NA	28390	1.1	2021-11-03	T_NA_NA	2020-11-23	NA_NA_NA	NA	NA	NA	NA	NA	NA	NA	NA	NA	NA	NA	NA	NA	NA	NA	NA	NA	NA	NA	NA	NA	NA	NA	NA
4942	3	2021-12-22	2018-02-12	2019-11-29	5	1.8	51	278	343	1	1	A	F	14	24270	5.1	3.6	126	NA	34510	0.8	2022-01-12	DD_NA_NA	2021-12-22	NA_NA_NA	NA	NA	NA	NA	NA	NA	NA	NA	NA	NA	NA	NA	NA	NA	NA	NA	NA	NA	NA	NA	NA	NA	NA	NA
4943	2	2021-01-13	2018-02-17	2020-01-19	6	2.1	65	279	295	1	1	A	F	21	29460	5.8	3.2	109	NA	25600	1.1	2021-11-21	T_NA_NA	2021-01-13	NA_NA_NA	NA	NA	NA	NA	NA	NA	NA	NA	NA	NA	NA	NA	NA	NA	NA	NA	NA	NA	NA	NA	NA	NA	NA	NA
4943	3	2022-01-08	2018-02-17	2020-01-19	5	2.1	54	282	306	1	1	A	M	25	36440	5.9	3	170	NA	27480	0.2	NA	NA	2022-01-08	NA_NA_NA	NA	NA	2022-06-04	NA_NA_NA	NA	NA	NA	NA	NA	NA	NA	NA	NA	NA	NA	NA	NA	NA	NA	NA	NA	NA	NA	NA
4946	2	2020-10-25	2018-02-20	2019-11-06	6	3.2	62	276	292	1	1	A	F	10	25670	4.7	3.6	111	NA	36980	0.6	2021-12-15	T_NA_NA	2020-10-25	NA_NA_NA	NA	NA	NA	NA	NA	NA	NA	NA	NA	NA	NA	NA	NA	NA	NA	NA	NA	NA	NA	NA	NA	NA	NA	NA
4946	3	2022-01-30	2018-02-20	2019-11-06	5	3.2	48	275	414	1	1	A	F	31	25380	4.5	3.1	121	NA	35230	0.1	NA	NA	2022-01-30	NA_NA_NA	NA	NA	NA	NA	NA	NA	NA	NA	NA	NA	NA	NA	NA	NA	2022-01-31	TORSION_NA_NA	2022-01-31	PO27.5/4_NA_NA	NA	NA	NA	NA	NA	NA
4947	2	2021-01-16	2018-02-22	2020-02-01	6	2.4	61	275	289	1	1	A	M	18	29880	6.4	3.5	109	NA	30720	2.4	2021-12-15	DD_NA_NA	2021-01-16	NA_NA_NA	NA	NA	NA	NA	NA	NA	NA	NA	2022-01-29	DD_NA_NA	NA	NA	NA	NA	NA	NA	NA	NA	NA	NA	NA	NA	NA	NA
4947	3	2022-03-15	2018-02-22	2020-02-01	5	2.4	50	277	373	1	1	A	M	22	24850	5.3	2.9	97	NA	30770	0.8	2022-03-22	DD_NA_NA	2022-03-15	NA_NA_NA	2022-04-04	EXC24_NA_NA	NA	NA	NA	NA	2022-04-19	IVBAN12_NA_NA	2022-08-19	DD_NA_NA	2022-09-06	T_NA_NA	NA	NA	NA	NA	NA	NA	NA	NA	NA	NA	NA	NA
4948	2	2021-02-22	2018-02-22	2020-01-31	6	4.4	56	276	332	1	1	A	M	9	25540	5.2	3.7	114	NA	32090	1.2	2022-05-18	T_NA_NA	2021-02-22	NA_NA_NA	NA	NA	NA	NA	NA	NA	NA	NA	NA	NA	NA	NA	NA	NA	NA	NA	NA	NA	NA	NA	NA	NA	NA	NA
4948	3	2022-08-01	2018-02-22	2020-01-31	2	4.4	84	269	441	1	1	A	F	30	25050	3.9	2.8	105	NA	31390	0.3	NA	NA	2022-08-01	NA_NA_NA	NA	NA	2022-08-04	NA_NA_NA	NA	NA	NA	NA	NA	NA	NA	NA	NA	NA	NA	NA	NA	NA	NA	NA	NA	NA	NA	NA
4949	2	2021-01-21	2018-02-24	2019-12-25	6	2.5	59	0	334	1	1	A	F	13	27450	4.3	3.3	127	NA	33730	1.1	2022-06-14	DD_NA_NA	2021-01-21	NA_NA_NA	NA	NA	NA	NA	NA	NA	NA	NA	NA	NA	NA	NA	NA	NA	NA	NA	NA	NA	NA	NA	NA	NA	2021-08-21	CIDR_NA_NA
4949	3	2022-08-01	2018-02-24	2019-12-25	2	2.5	56	283	501	1	1	A	M	30	25490	2.8	2.9	127	NA	37580	0.3	NA	NA	2022-08-01	NA_NA_NA	NA	NA	2022-08-04	NA_NA_NA	NA	NA	NA	NA	NA	NA	NA	NA	NA	NA	NA	NA	NA	NA	NA	NA	NA	NA	NA	NA
4950	2	2021-01-05	2018-02-25	2020-01-15	6	3.8	64	278	292	1	1	A	F	57	28080	4.9	3.1	125	NA	39310	1.1	2021-04-16	T_NA_NA	2021-01-05	NA_NA_NA	NA	NA	NA	NA	2021-02-05	PO20-4_NA_NA	2021-01-10	SPALL5_NA_NA	2021-11-21	T_NA_NA	NA	NA	2021-02-04	SPRR3_NA_NA	NA	NA	NA	NA	NA	NA	NA	NA	NA	NA
4950	3	2022-01-02	2018-02-25	2020-01-15	5	3.8	55	283	307	1	1	A	F	31	30780	4.9	3.2	138	NA	37250	0.1	2022-05-03	T_NA_NA	2022-01-02	NA_NA_NA	NA	NA	NA	NA	NA	NA	NA	NA	NA	NA	NA	NA	NA	NA	NA	NA	NA	NA	NA	NA	NA	NA	NA	NA
4951	2	2021-01-01	2018-02-25	2019-12-02	6	2.3	60	280	336	1	1	A	F	33	29570	3.9	3	122	NA	26460	3.5	2021-11-03	T_NA_NA	2021-01-01	NA_NA_NA	NA	NA	NA	NA	NA	NA	NA	NA	NA	NA	NA	NA	NA	NA	NA	NA	NA	NA	NA	NA	NA	NA	NA	NA
4951	3	2021-12-25	2018-02-25	2019-12-02	5	2.3	54	0	304	1	1	A	M	11	25550	5.1	3.4	127	NA	26100	1.5	NA	NA	2021-12-25	NA_NA_NA	NA	NA	2021-12-30	NA_NA_NA	NA	NA	NA	NA	NA	NA	NA	NA	NA	NA	NA	NA	NA	NA	NA	NA	NA	NA	2022-05-17	32 DAYS_NA_NA
4952	2	2021-04-06	2018-02-25	2020-01-03	6	0.4	57	277	402	1	1	A	M	29	23130	2.7	2.8	95	NA	29000	2.3	2021-08-20	DD_NA_NA	2021-04-06	NA_NA_NA	NA	NA	2021-04-14	EXC21-1_NA_NA	2021-04-29	ALBON21_NA_NA	NA	NA	2022-01-29	DD_NA_NA	2022-02-25	DD_NA_NA	NA	NA	NA	NA	NA	NA	2021-04-17	EXC21-2_NA_NA	2021-04-23	EXC21--2_NA_NA	NA	NA
4952	3	2022-04-04	2018-02-25	2020-01-03	5	0.4	49	284	314	1	1	A	M	30	27550	2.9	2.9	124	NA	27770	0.3	NA	NA	2022-04-04	NA_NA_NA	2022-07-13	RFABBL_NA_NA	NA	NA	NA	NA	NA	NA	NA	NA	NA	NA	NA	NA	NA	NA	NA	NA	NA	NA	NA	NA	NA	NA
4954	2	2021-05-09	2018-02-28	2019-12-17	6	3.1	62	282	447	1	1	A	M	24	27860	4.4	2.8	124	NA	30750	0.1	2021-07-12	DD_NA_NA	2021-05-09	NA_NA_NA	NA	NA	NA	NA	NA	NA	2021-10-09	SPALL3_NA_NA	2022-03-22	DD_NA_NA	NA	NA	NA	NA	NA	NA	NA	NA	NA	NA	NA	NA	NA	NA
4954	3	2022-05-05	2018-02-28	2019-12-17	5	3.1	52	280	309	1	1	A	F	27	28840	4.4	3	118	NA	31260	0.1	NA	NA	2022-05-05	NA_NA_NA	NA	NA	NA	NA	NA	NA	NA	NA	NA	NA	NA	NA	NA	NA	NA	NA	NA	NA	NA	NA	NA	NA	NA	NA
4955	3	2021-09-13	2018-03-02	2019-09-24	6	0	56	0	305	1	1	A	M	23	28280	4.4	3.2	108	NA	27350	0.9	NA	NA	2021-09-13	NA_NA_NA	2022-09-10	LRABBL_NA_NA	2021-09-18	NA_NA_NA	NA	NA	NA	NA	NA	NA	NA	NA	NA	NA	NA	NA	NA	NA	NA	NA	NA	NA	2022-01-22	CIDR_NA_NA
4957	2	2020-12-11	2018-03-03	2019-12-27	7	0.8	60	274	290	1	1	A	F	26	25160	2.8	3	143	4	25510	0.4	NA	NA	2020-12-11	NA_NA_NA	NA	NA	NA	NA	2020-12-22	HEART_NA_NA	NA	NA	NA	NA	NA	NA	NA	NA	NA	NA	NA	NA	NA	NA	NA	NA	NA	NA
4960	2	2020-12-02	2018-03-09	2019-12-13	6	3.4	65	279	290	1	1	A	F	35	29090	4.6	3.5	111	NA	25820	0.5	2021-11-21	T_NA_NA	2020-12-02	NA_NA_NA	NA	NA	NA	NA	NA	NA	NA	NA	NA	NA	NA	NA	NA	NA	NA	NA	NA	NA	NA	NA	NA	NA	NA	NA
4960	3	2021-12-30	2018-03-09	2019-12-13	5	3.4	52	279	341	1	1	A	F	34	24730	4.7	3.3	104	NA	28570	6.4	NA	NA	2021-12-30	NA_NA_NA	NA	NA	NA	NA	NA	NA	2022-02-09	SPLR/3_NA_NA	NA	NA	NA	NA	NA	NA	NA	NA	NA	NA	NA	NA	NA	NA	NA	NA
4961	2	2021-05-24	2018-03-10	2020-01-06	6	2.4	63	283	441	1	1	A	F	9	26890	4.4	3.3	135	NA	36020	1.3	2022-04-07	DD_NA_NA	2021-05-24	NA_NA_NA	NA	NA	NA	NA	NA	NA	NA	NA	2022-04-21	DD_NA_NA	NA	NA	NA	NA	NA	NA	NA	NA	NA	NA	NA	NA	NA	NA
4961	3	2022-05-18	2018-03-10	2020-01-06	5	2.4	51	279	308	1	1	A	F	14	29610	4.5	3.2	119	NA	31020	1.2	NA	NA	2022-05-18	NA_NA_NA	NA	NA	NA	NA	NA	NA	NA	NA	NA	NA	NA	NA	NA	NA	NA	NA	NA	NA	NA	NA	NA	NA	NA	NA
4962	2	2021-01-05	2018-03-14	2019-12-12	6	3.9	57	277	333	1	1	A	F	29	30150	4.9	3	151	NA	37760	0.3	2021-12-15	T_NA_NA	2021-01-05	NA_NA_NA	NA	NA	NA	NA	NA	NA	NA	NA	NA	NA	NA	NA	NA	NA	NA	NA	NA	NA	NA	NA	NA	NA	NA	NA
4962	3	2022-02-04	2018-03-14	2019-12-12	7	3.9	53	280	342	1	1	A	F	26	31010	4.1	2.8	173	4	36480	0.3	NA	NA	2022-02-04	NA_NA_NA	NA	NA	NA	NA	NA	NA	NA	NA	NA	NA	NA	NA	NA	NA	NA	NA	NA	NA	NA	NA	NA	NA	NA	NA
4964	2	2021-04-09	2018-03-17	2020-01-26	6	2.3	60	280	379	1	1	A	M	26	30220	4.3	2.8	136	NA	37740	0.8	2022-02-25	DD_NA_NA	2021-04-09	NA_NA_NA	NA	NA	NA	NA	NA	NA	NA	NA	NA	NA	NA	NA	NA	NA	NA	NA	NA	NA	NA	NA	NA	NA	NA	NA
4964	3	2022-04-04	2018-03-17	2020-01-26	4	2.3	49	284	311	1	1	A	M	30	28970	4.4	2.9	133	NA	36270	0.1	NA	NA	2022-04-04	NA_NA_NA	NA	NA	NA	NA	NA	NA	NA	NA	NA	NA	NA	NA	NA	NA	NA	NA	NA	NA	NA	NA	NA	NA	NA	NA
4966	2	2021-02-04	2018-03-18	2020-01-04	7	0.3	66	286	331	1	1	A	F	27	29840	4.3	3.1	116	4	32350	0.1	NA	NA	2021-02-04	NA_NA_NA	NA	NA	NA	NA	NA	NA	NA	NA	NA	NA	NA	NA	NA	NA	NA	NA	NA	NA	NA	NA	NA	NA	NA	NA
4968	2	2020-12-30	2018-03-22	2020-01-05	6	2.6	65	279	295	1	1	A	F	7	25210	6.1	3.9	109	NA	34160	2.5	2021-03-22	DD_NA_NA	2020-12-30	NA_NA_NA	NA	NA	NA	NA	NA	NA	NA	NA	2021-05-01	DD_NA_NA	2021-11-30	DD_NA_NA	NA	NA	NA	NA	NA	NA	NA	NA	NA	NA	NA	NA
4968	3	2022-01-24	2018-03-22	2020-01-05	7	2.6	49	0	341	1	1	A	M	9	20380	7.3	2.9	121	7	30730	2.6	2022-02-18	DD_NA_NA	2022-01-24	NA_NA_NA	NA	NA	2022-01-30	NA_NA_NA	NA	NA	NA	NA	2022-03-09	DD_NA_NA	NA	NA	NA	NA	NA	NA	NA	NA	NA	NA	NA	NA	2022-06-04	CIDR_NA_NA
4969	2	2021-07-08	2018-03-24	2020-01-08	6	0	59	279	488	1	1	A	F	27	31040	2.8	2.5	136	NA	37730	0.5	2022-06-14	T_NA_NA	2021-07-08	NA_NA_NA	NA	NA	NA	NA	NA	NA	NA	NA	NA	NA	NA	NA	NA	NA	NA	NA	NA	NA	NA	NA	NA	NA	NA	NA
4969	3	2022-07-31	2018-03-24	2020-01-08	2	0	55	275	333	1	1	A	F	31	28260	3.5	2.5	122	NA	33150	1.2	2022-08-10	T_NA_NA	2022-07-31	NA_NA_NA	NA	NA	2022-08-05	NA_NA_NA	NA	NA	NA	NA	NA	NA	NA	NA	NA	NA	NA	NA	NA	NA	NA	NA	NA	NA	NA	NA
4970	2	2021-06-30	2018-03-24	2020-02-14	6	2	58	278	444	1	1	A	F	7	26000	4.6	3.4	130	NA	30460	1.6	2022-07-13	T_NA_NA	2021-06-30	NA_NA_NA	NA	NA	NA	NA	NA	NA	NA	NA	NA	NA	NA	NA	NA	NA	NA	NA	NA	NA	NA	NA	NA	NA	NA	NA
4970	3	2022-09-03	2018-03-24	2020-02-14	2	2	54	281	376	1	1	A	F	32	24850	4.6	3	101	NA	32310	5.1	NA	NA	2022-09-03	NA_NA_NA	NA	NA	NA	NA	NA	NA	NA	NA	NA	NA	NA	NA	NA	NA	2022-09-07	UNK_NA_NA	2022-09-10	PO25.5/5_NA_NA	NA	NA	NA	NA	NA	NA
4973	2	2021-05-29	2018-03-28	2020-02-07	7	0.8	61	281	416	1	1	A	F	39	24590	3.7	2.6	94	6	30290	0.1	2021-07-12	T_NA_NA	2021-05-29	NA_NA_NA	NA	NA	NA	NA	NA	NA	NA	NA	2022-04-07	T_NA_NA	NA	NA	NA	NA	NA	NA	NA	NA	NA	NA	NA	NA	NA	NA
4974	2	2021-02-11	2018-03-29	2020-02-27	7	0.1	59	0	291	1	1	A	F	20	26880	3.8	3.3	108	8	25500	0.7	NA	NA	2021-02-11	NA_NA_NA	NA	NA	NA	NA	NA	NA	NA	NA	NA	NA	NA	NA	NA	NA	NA	NA	NA	NA	NA	NA	NA	NA	2021-09-11	135 DAYS_NA_NA
4976	2	2021-02-24	2018-03-30	2020-02-01	6	1.4	58	0	331	1	1	A	M	7	28040	5	3.6	124	NA	35550	1	2022-01-12	DD_NA_NA	2021-02-24	NA_NA_NA	NA	NA	NA	NA	NA	NA	2021-04-06	SPRF5_NA_NA	2022-02-18	DD_NA_NA	2022-04-21	DD_NA_NA	NA	NA	NA	NA	NA	NA	NA	NA	NA	NA	2021-08-14	CIDR_NA_NA
4976	3	2022-06-02	2018-03-30	2020-02-01	4	1.4	45	272	418	1	1	A	M	34	30880	3.3	3	144	NA	35000	0.1	NA	NA	2022-06-02	NA_NA_NA	NA	NA	2022-06-07	NA_NA_NA	NA	NA	NA	NA	NA	NA	NA	NA	NA	NA	NA	NA	NA	NA	NA	NA	NA	NA	NA	NA
4978	2	2021-02-02	2018-04-05	2020-01-08	7	3.2	57	277	334	1	1	A	F	29	27290	4.1	3.2	101	6	32390	1.3	NA	NA	2021-02-02	NA_NA_NA	NA	NA	NA	NA	NA	NA	NA	NA	NA	NA	NA	NA	NA	NA	NA	NA	NA	NA	NA	NA	NA	NA	NA	NA
4979	2	2021-06-24	2018-04-06	2020-01-08	6	0	59	279	474	1	1	A	F	13	18290	3.5	2.7	119	NA	36240	1.9	2022-02-08	T_NA_NA	2021-06-24	NA_NA_NA	NA	NA	2021-06-29	PO25-4_NA_NA	NA	NA	2021-12-21	CSPALL/5_NA_NA	NA	NA	NA	NA	NA	NA	2021-06-26	NA_NA_NA	NA	NA	NA	NA	NA	NA	NA	NA
4979	3	2022-06-18	2018-04-06	2020-01-08	5	0	131	282	228	1	1	A	M	18	26330	3.2	2.7	139	NA	29900	2.6	NA	NA	2022-06-18	NA_NA_NA	NA	NA	2022-06-21	NA_NA_NA	NA	NA	NA	NA	NA	NA	NA	NA	NA	NA	NA	NA	NA	NA	NA	NA	NA	NA	NA	NA
4981	2	2021-01-28	2018-04-09	2020-01-07	6	3.6	52	272	335	1	1	A	F	34	24540	3.6	3.2	109	NA	26410	0.4	2021-11-21	T_NA_NA	2021-01-28	NA_NA_NA	NA	NA	NA	NA	NA	NA	NA	NA	NA	NA	NA	NA	NA	NA	NA	NA	NA	NA	NA	NA	NA	NA	NA	NA
4981	3	2022-01-16	2018-04-09	2020-01-07	7	3.6	69	0	284	1	1	A	M	17	21570	4	3.1	101	4	21940	1	NA	NA	2022-01-16	NA_NA_NA	NA	NA	NA	NA	NA	NA	2022-08-13	SPLF5_NA_NA	NA	NA	NA	NA	NA	NA	2022-01-18	NA_NA_NA	2022-01-21	IVBAN12_NA_NA	NA	NA	NA	NA	2022-07-16	CIDR_NA_NA
4984	2	2021-03-03	2018-04-14	2020-02-02	6	0.2	58	278	337	1	1	A	F	35	25400	3.8	2.9	111	NA	30100	0.5	2021-04-16	DD_NA_NA	2021-03-03	NA_NA_NA	NA	NA	NA	NA	NA	NA	NA	NA	2021-07-12	DD_NA_NA	2022-01-12	DD_NA_NA	NA	NA	NA	NA	NA	NA	NA	NA	NA	NA	NA	NA
4984	3	2022-02-21	2018-04-14	2020-02-02	5	0.2	49	0	306	1	1	A	M	9	27540	4.8	3.4	121	NA	31060	3.4	NA	NA	2022-02-21	NA_NA_NA	NA	NA	NA	NA	NA	NA	NA	NA	NA	NA	NA	NA	NA	NA	NA	NA	NA	NA	NA	NA	NA	NA	2022-06-20	39 DAYS_NA_NA
4985	2	2021-04-11	2018-04-14	2020-04-25	6	2.1	62	0	289	1	1	A	F	24	30170	5.5	2.8	136	NA	32720	0.1	2022-06-14	T_NA_NA	2021-04-11	NA_NA_NA	NA	NA	NA	NA	NA	NA	NA	NA	NA	NA	NA	NA	NA	NA	NA	NA	NA	NA	NA	NA	NA	NA	2021-08-21	CIDR_NA_NA
4985	3	2022-07-16	2018-04-14	2020-04-25	4	2.1	40	267	421	1	2	AA	FM	18	22540	3.8	3.3	107	NA	36570	3.4	NA	NA	2022-07-16	NA_NA_NA	NA	NA	2022-07-19	NA_NA_NA	NA	NA	NA	NA	NA	NA	NA	NA	NA	NA	NA	NA	NA	NA	NA	NA	NA	NA	NA	NA
4986	2	2021-01-10	2018-04-18	2020-01-20	6	0.4	62	276	294	1	1	A	M	24	26160	4.1	3	91	NA	29760	0.3	2021-03-13	DD_NA_NA	2021-01-10	NA_NA_NA	NA	NA	NA	NA	NA	NA	NA	NA	2021-11-21	T_NA_NA	NA	NA	NA	NA	NA	NA	NA	NA	NA	NA	NA	NA	NA	NA
4986	3	2022-01-06	2018-04-18	2020-01-20	5	0.4	52	280	309	1	1	A	F	27	27220	4.1	3.1	109	NA	27880	1.4	NA	NA	2022-01-06	NA_NA_NA	NA	NA	NA	NA	NA	NA	NA	NA	NA	NA	NA	NA	NA	NA	NA	NA	NA	NA	NA	NA	NA	NA	NA	NA
4987	2	2021-06-04	2018-04-19	2020-01-18	6	1.3	60	280	443	1	1	A	F	33	31330	3.7	2.6	136	NA	35940	6.3	2022-05-18	T_NA_NA	2021-06-04	NA_NA_NA	NA	NA	NA	NA	NA	NA	2021-07-21	SPLF5_NA_NA	NA	NA	NA	NA	NA	NA	NA	NA	NA	NA	NA	NA	NA	NA	NA	NA
4987	3	2022-07-03	2018-04-19	2020-01-18	1	1.3	48	275	346	2	1	A	F	31	26470	4.2	2.5	133	NA	34110	0.4	NA	NA	2022-07-03	NA_NA_NA	NA	NA	2022-07-10	NA_NA_NA	2022-08-03	BLV+_NA_NA	NA	NA	NA	NA	NA	NA	NA	NA	NA	NA	NA	NA	NA	NA	NA	NA	NA	NA
4988	2	2021-01-13	2018-04-20	2020-01-20	7	1.7	65	279	294	1	1	A	F	21	26410	3.4	3.1	127	11	34650	1.4	2021-05-01	LFABBL_NA_NA	2021-01-13	NA_NA_NA	NA	NA	NA	NA	NA	NA	NA	NA	2021-08-10	URR_NA_NA	NA	NA	NA	NA	NA	NA	NA	NA	NA	NA	NA	NA	NA	NA
4989	2	2021-02-22	2018-04-21	2020-02-15	6	1.8	42	0	331	1	2	DD	FF	9	25070	3.9	3.4	112	NA	37580	0.4	2022-03-09	T_NA_NA	2021-02-22	NA_NA_NA	NA	NA	NA	NA	NA	NA	NA	NA	NA	NA	NA	NA	NA	NA	NA	NA	2021-03-07	EXC25-1_NA_NA	NA	NA	NA	NA	2021-07-03	CIDR_NA_NA
4989	3	2022-04-28	2018-04-21	2020-02-15	5	1.8	52	279	378	1	1	A	F	34	26330	3.2	2.7	129	NA	31110	0.1	NA	NA	2022-04-28	NA_NA_NA	NA	NA	NA	NA	NA	NA	NA	NA	NA	NA	NA	NA	NA	NA	NA	NA	NA	NA	NA	NA	NA	NA	NA	NA
4991	2	2021-03-11	2018-04-23	2020-03-19	6	0.7	66	280	291	1	1	A	M	27	39130	4.3	2.8	175	NA	37450	0.8	2022-01-12	T_NA_NA	2021-03-11	NA_NA_NA	NA	NA	NA	NA	NA	NA	NA	NA	NA	NA	NA	NA	NA	NA	NA	NA	NA	NA	NA	NA	NA	NA	NA	NA
4991	3	2022-03-08	2018-04-23	2020-03-19	4	0.7	57	285	305	1	1	A	M	29	32910	3.7	2.8	150	NA	43400	0.5	NA	NA	2022-03-08	NA_NA_NA	NA	NA	NA	NA	NA	NA	NA	NA	NA	NA	NA	NA	NA	NA	NA	NA	NA	NA	NA	NA	NA	NA	NA	NA
4992	2	2021-05-22	2018-04-24	2020-04-30	6	2.4	54	274	333	1	1	A	F	11	27160	5.3	3.3	106	NA	30800	0.7	2022-01-29	T_NA_NA	2021-05-22	NA_NA_NA	NA	NA	NA	NA	NA	NA	NA	NA	2022-04-21	T_NA_NA	NA	NA	NA	NA	NA	NA	NA	NA	NA	NA	NA	NA	NA	NA
4992	3	2022-05-25	2018-04-24	2020-04-30	4	2.4	44	272	324	1	1	A	F	7	24350	5.6	3.5	101	NA	26610	1.1	NA	NA	2022-05-25	NA_NA_NA	NA	NA	2022-05-30	NA_NA_NA	NA	NA	NA	NA	NA	NA	NA	NA	NA	NA	NA	NA	NA	NA	NA	NA	NA	NA	NA	NA
4995	2	2021-04-13	2018-04-29	2020-03-21	6	0.7	57	277	331	1	1	A	M	22	26120	4.9	3	122	NA	37640	1.6	2022-05-31	DD_NA_NA	2021-04-13	NA_NA_NA	NA	NA	NA	NA	NA	NA	NA	NA	NA	NA	NA	NA	NA	NA	NA	NA	NA	NA	NA	NA	NA	NA	NA	NA
4995	3	2022-06-30	2018-04-29	2020-03-21	4	0.7	34	258	409	1	1	A	M	34	22070	3.9	3.2	88	NA	34230	0.4	NA	NA	2022-06-30	NA_NA_NA	NA	NA	NA	NA	NA	NA	NA	NA	NA	NA	NA	NA	NA	NA	2022-07-03	UNK_NA_NA	2022-07-06	EXC121.5_NA_NA	NA	NA	NA	NA	NA	NA
4996	2	2021-01-26	2018-04-30	2020-02-05	6	2.4	64	278	292	1	1	A	F	8	27860	4.7	3.7	140	NA	31900	1.1	2022-01-12	DD_NA_NA	2021-01-26	NA_NA_NA	NA	NA	NA	NA	NA	NA	NA	NA	NA	NA	NA	NA	NA	NA	NA	NA	NA	NA	NA	NA	NA	NA	NA	NA
4996	3	2022-03-03	2018-04-30	2020-02-05	5	2.4	59	286	342	1	1	A	M	34	27360	3.7	3	118	NA	27240	0.1	2022-03-15	DD_NA_NA	2022-03-03	NA_NA_NA	NA	NA	NA	NA	NA	NA	NA	NA	NA	NA	NA	NA	NA	NA	NA	NA	NA	NA	NA	NA	NA	NA	NA	NA
4997	2	2021-03-28	2018-05-01	2020-02-27	6	0.1	62	282	333	1	1	A	M	10	25390	5.1	3.5	112	NA	29480	1.2	2022-03-09	T_NA_NA	2021-03-28	NA_NA_NA	NA	NA	NA	NA	NA	NA	NA	NA	NA	NA	NA	NA	NA	NA	NA	NA	NA	NA	NA	NA	NA	NA	NA	NA
4997	3	2022-04-27	2018-05-01	2020-02-27	4	0.1	51	278	344	1	1	A	M	7	25210	5.4	4.2	118	NA	30110	0.6	NA	NA	2022-04-27	NA_NA_NA	NA	NA	NA	NA	NA	NA	NA	NA	NA	NA	NA	NA	NA	NA	NA	NA	NA	NA	NA	NA	NA	NA	NA	NA
4999	2	2021-02-16	2018-05-01	2020-02-25	6	4.4	64	278	293	1	1	A	F	15	27630	4.9	3.1	100	NA	28890	0.9	2021-12-29	T_NA_NA	2021-02-16	NA_NA_NA	NA	NA	NA	NA	NA	NA	NA	NA	NA	NA	NA	NA	NA	NA	NA	NA	NA	NA	NA	NA	NA	NA	NA	NA
4999	3	2022-02-11	2018-05-01	2020-02-25	5	4.4	53	281	307	1	1	A	M	19	28060	5.1	3.2	109	NA	26350	7.7	NA	NA	2022-02-11	NA_NA_NA	NA	NA	NA	NA	NA	NA	2022-03-09	SPRF/5_NA_NA	NA	NA	NA	NA	NA	NA	NA	NA	NA	NA	NA	NA	NA	NA	NA	NA
5000	2	2021-02-28	2018-05-02	2020-03-06	6	6.4	69	283	290	1	1	A	M	38	35740	4.7	3	145	NA	25820	0.1	2022-02-25	DD_NA_NA	2021-02-28	NA_NA_NA	NA	NA	NA	NA	NA	NA	NA	NA	NA	NA	NA	NA	NA	NA	NA	NA	NA	NA	NA	NA	NA	NA	NA	NA
5000	3	2022-03-29	2018-05-02	2020-03-06	5	6.4	43	277	351	1	1	A	F	8	24580	5.7	3.7	109	NA	31320	1	NA	NA	2022-03-29	NA_NA_NA	NA	NA	NA	NA	NA	NA	NA	NA	NA	NA	NA	NA	NA	NA	NA	NA	NA	NA	NA	NA	NA	NA	NA	NA
5001	2	2021-01-21	2018-05-03	2020-02-02	6	0.9	59	273	295	1	1	A	F	13	24470	4.9	3.3	97	NA	25400	2.2	2021-11-30	T_NA_NA	2021-01-21	NA_NA_NA	NA	NA	NA	NA	NA	NA	NA	NA	NA	NA	NA	NA	NA	NA	NA	NA	NA	NA	NA	NA	NA	NA	NA	NA
5001	3	2022-01-05	2018-05-03	2020-02-02	5	0.9	44	272	305	1	2	AA	FF	28	24340	5.1	3.4	92	NA	28540	0.1	NA	NA	2022-01-05	NA_NA_NA	NA	NA	NA	NA	NA	NA	NA	NA	NA	NA	NA	NA	NA	NA	NA	NA	NA	NA	NA	NA	NA	NA	NA	NA
5003	2	2021-09-13	2018-05-03	2020-08-22	7	1.1	56	276	331	1	1	A	M	23	23290	5	3.2	76	11	20570	1.6	2022-01-04	DD_NA_NA	2021-09-13	NA_NA_NA	NA	NA	NA	NA	NA	NA	NA	NA	NA	NA	NA	NA	NA	NA	2021-09-15	UNK_NA_NA	NA	NA	NA	NA	NA	NA	NA	NA
5004	2	2021-03-20	2018-05-07	2020-03-28	6	0.8	68	282	289	1	1	A	F	18	29520	4.3	2.8	130	NA	34240	0.8	2022-04-07	T_NA_NA	2021-03-20	NA_NA_NA	NA	NA	NA	NA	2021-12-11	BANIV12_NA_NA	NA	NA	NA	NA	NA	NA	NA	NA	NA	NA	NA	NA	NA	NA	NA	NA	NA	NA
5004	3	2022-06-01	2018-05-07	2020-03-28	7	0.8	65	292	373	1	1	A	M	NA	NA	NA	NA	NA	11	32210	NA	NA	NA	2022-06-01	NA_NA_NA	NA	NA	2022-06-04	NA_NA_NA	NA	NA	NA	NA	NA	NA	NA	NA	NA	NA	2022-06-03	LARGE 12_NA_NA	NA	NA	2022-06-11	IVDXT_NA_NA	NA	NA	NA	NA
5006	2	2021-05-26	2018-05-10	2020-03-14	7	0.1	37	257	401	1	2	AA	FM	7	21800	4.9	3.5	56	3	33800	1.7	NA	NA	2021-05-26	NA_NA_NA	NA	NA	NA	NA	NA	NA	NA	NA	NA	NA	NA	NA	NA	NA	NA	NA	NA	NA	NA	NA	NA	NA	NA	NA
5007	2	2021-05-03	2018-05-11	2020-04-09	7	3.3	56	276	333	1	1	A	F	30	27470	4.7	3	115	11	33900	1	NA	NA	2021-05-03	NA_NA_NA	NA	NA	NA	NA	NA	NA	NA	NA	NA	NA	NA	NA	NA	NA	NA	NA	NA	NA	NA	NA	NA	NA	NA	NA
5009	2	2021-08-06	2018-05-14	2020-03-12	5	1.4	60	0	452	1	1	A	F	26	30460	2.8	2.8	127	NA	37850	0.4	NA	NA	2021-08-06	NA_NA_NA	NA	NA	NA	NA	NA	NA	NA	NA	NA	NA	NA	NA	NA	NA	NA	NA	NA	NA	NA	NA	NA	NA	2021-11-23	33 DAYS_NA_NA
5011	2	2021-03-30	2018-05-18	2020-04-07	6	0.5	64	278	293	1	1	A	F	8	26310	4.5	2.9	127	NA	34910	2.4	2022-05-18	T_NA_NA	2021-03-30	NA_NA_NA	NA	NA	NA	NA	NA	NA	2021-06-14	SPLRRRRF_NA_NA	NA	NA	NA	NA	2021-06-22	SPLR3_NA_NA	NA	NA	NA	NA	NA	NA	NA	NA	NA	NA
5011	3	2022-07-11	2018-05-18	2020-04-07	4	0.5	56	283	412	1	1	A	F	23	27460	4.6	2.9	130	NA	34200	0.5	NA	NA	2022-07-11	NA_NA_NA	NA	NA	NA	NA	NA	NA	2022-08-08	SPLR3_NA_NA	NA	NA	NA	NA	NA	NA	NA	NA	NA	NA	NA	NA	NA	NA	NA	NA
5014	2	2021-07-07	2018-05-20	2020-05-14	6	1.3	58	278	361	1	1	A	M	28	31800	3.8	2.7	130	NA	33880	1.1	2022-05-18	T_NA_NA	2021-07-07	NA_NA_NA	NA	NA	NA	NA	NA	NA	NA	NA	NA	NA	NA	NA	NA	NA	NA	NA	NA	NA	NA	NA	NA	NA	NA	NA
5014	3	2022-06-25	2018-05-20	2020-05-14	5	1.3	47	275	306	1	1	A	M	11	26290	3.7	3.2	150	NA	31920	1	NA	NA	2022-06-25	NA_NA_NA	NA	NA	NA	NA	NA	NA	NA	NA	NA	NA	NA	NA	NA	NA	NA	NA	NA	NA	NA	NA	NA	NA	NA	NA
5015	2	2021-07-18	2018-05-20	2020-06-10	6	2.6	62	282	341	1	1	A	F	17	26830	4.1	3	108	NA	26690	1.3	2022-05-31	T_NA_NA	2021-07-18	NA_NA_NA	NA	NA	2021-07-22	NA_NA_NA	NA	NA	NA	NA	NA	NA	NA	NA	NA	NA	NA	NA	NA	NA	NA	NA	NA	NA	NA	NA
5015	3	2022-07-21	2018-05-20	2020-06-10	4	2.6	59	287	309	1	1	D	M	13	23340	4.7	3.3	115	NA	26340	0.7	NA	NA	2022-07-21	NA_NA_NA	NA	NA	2022-07-24	NA_NA_NA	NA	NA	NA	NA	NA	NA	NA	NA	NA	NA	NA	NA	NA	NA	NA	NA	NA	NA	NA	NA
5016	2	2021-03-10	2018-05-20	2020-03-18	6	3.4	65	279	292	1	1	A	F	28	31350	4	2.6	126	NA	35430	0.1	2022-03-22	T_NA_NA	2021-03-10	NA_NA_NA	NA	NA	NA	NA	NA	NA	NA	NA	NA	NA	NA	NA	NA	NA	NA	NA	NA	NA	NA	NA	NA	NA	NA	NA
5016	3	2022-05-14	2018-05-20	2020-03-18	5	3.4	54	281	376	1	1	A	M	53	25960	5.5	2.4	129	NA	31610	0.1	NA	NA	2022-05-14	NA_NA_NA	NA	NA	2022-05-25	NA_NA_NA	NA	NA	NA	NA	NA	NA	NA	NA	NA	NA	NA	NA	2022-05-27	PO29/4_NA_NA	2022-05-27	IVDXT_NA_NA	NA	NA	NA	NA
5017	2	2021-03-05	2018-05-23	2020-03-17	6	1	60	274	293	1	1	A	F	33	32130	3.9	2.9	138	NA	34960	0.9	2022-01-12	T_NA_NA	2021-03-05	NA_NA_NA	NA	NA	NA	NA	NA	NA	2021-08-08	BAN12IV_NA_NA	NA	NA	NA	NA	NA	NA	NA	NA	NA	NA	NA	NA	NA	NA	NA	NA
5017	3	2022-02-21	2018-05-23	2020-03-17	5	1	49	277	304	1	1	A	M	9	23910	6.6	3	118	NA	39710	1.4	NA	NA	2022-02-21	NA_NA_NA	NA	NA	NA	NA	NA	NA	NA	NA	NA	NA	NA	NA	NA	NA	2022-02-22	NA_NA_NA	2022-02-26	EXC22.21_NA_NA	NA	NA	NA	NA	NA	NA
5018	2	2021-03-29	2018-05-24	2020-04-11	6	1.6	63	277	289	1	2	AD	FF	37	34620	3.6	2.8	145	NA	39060	0.4	2022-03-22	T_NA_NA	2021-03-29	NA_NA_NA	NA	NA	2021-03-31	NA_NA_NA	2021-04-08	PO24/4_NA_NA	NA	NA	NA	NA	NA	NA	NA	NA	NA	NA	NA	NA	2021-04-06	PO24-4_NA_NA	NA	NA	NA	NA
5018	3	2022-05-09	2018-05-24	2020-04-11	4	1.6	49	0	357	1	1	A	F	23	35380	3.9	3	171	NA	41180	0.3	NA	NA	2022-05-09	NA_NA_NA	NA	NA	NA	NA	NA	NA	NA	NA	NA	NA	NA	NA	NA	NA	NA	NA	NA	NA	NA	NA	NA	NA	2022-09-17	CIDR_NA_NA
5019	2	2021-07-09	2018-05-25	2020-04-29	6	2	60	280	376	1	1	A	F	26	30610	3.1	2.7	130	NA	31100	0.4	2022-07-27	T_NA_NA	2021-07-09	NA_NA_NA	NA	NA	NA	NA	NA	NA	NA	NA	NA	NA	NA	NA	NA	NA	NA	NA	NA	NA	NA	NA	NA	NA	NA	NA
5019	3	2022-09-13	2018-05-25	2020-04-29	7	2	57	284	374	1	1	A	M	NA	NA	NA	NA	NA	10	36060	NA	NA	NA	2022-09-13	NA_NA_NA	NA	NA	2022-09-18	NA_NA_NA	NA	NA	NA	NA	NA	NA	NA	NA	NA	NA	NA	NA	NA	NA	2022-09-28	IVDXT_NA_NA	NA	NA	NA	NA
5021	2	2021-07-24	2018-05-28	2020-04-12	6	2.9	61	281	407	1	1	A	F	39	29590	4.2	2.8	119	NA	31170	0.4	2022-07-27	DD_NA_NA	2021-07-24	NA_NA_NA	NA	NA	NA	NA	NA	NA	NA	NA	2022-08-23	T_NA_NA	2022-09-10	DD_NA_NA	NA	NA	NA	NA	NA	NA	NA	NA	NA	NA	NA	NA
5021	3	2022-09-13	2018-05-28	2020-04-12	2	2.9	57	284	359	1	1	A	M	22	28270	4.8	2.9	119	NA	28760	1.4	NA	NA	2022-09-13	NA_NA_NA	NA	NA	NA	NA	NA	NA	NA	NA	NA	NA	NA	NA	NA	NA	NA	NA	NA	NA	NA	NA	NA	NA	NA	NA
5023	2	2021-02-15	2018-05-29	2020-02-25	6	1.8	63	277	293	1	1	A	M	16	26860	4.9	3.2	139	NA	34410	1.3	2021-12-29	DD_NA_NA	2021-02-15	NA_NA_NA	NA	NA	NA	NA	NA	NA	NA	NA	NA	NA	NA	NA	NA	NA	2021-02-16	NA_NA_NA	2021-02-19	EXC20-1_NA_NA	NA	NA	NA	NA	NA	NA
5023	3	2022-02-05	2018-05-29	2020-02-25	5	1.8	47	275	308	1	1	A	F	25	30290	5.1	3	136	NA	38080	0.4	2022-05-25	DD_NA_NA	2022-02-05	NA_NA_NA	NA	NA	NA	NA	NA	NA	NA	NA	NA	NA	NA	NA	NA	NA	NA	NA	NA	NA	NA	NA	NA	NA	NA	NA
5024	2	2021-06-17	2018-05-29	2020-04-21	6	0	52	272	370	1	1	A	F	20	28730	3.7	2.8	148	NA	36110	2.4	2022-06-14	T_NA_NA	2021-06-17	NA_NA_NA	NA	NA	NA	NA	NA	NA	NA	NA	NA	NA	NA	NA	NA	NA	NA	NA	NA	NA	NA	NA	NA	NA	NA	NA
5024	3	2022-08-03	2018-05-29	2020-04-21	2	0	58	285	354	2	1	A	M	28	20510	3.3	2.4	82	NA	34760	3.8	NA	NA	2022-08-03	NA_NA_NA	NA	NA	2022-08-10	NA_NA_NA	NA	NA	2022-08-11	CSPRF5_NA_NA	NA	NA	NA	NA	NA	NA	NA	NA	NA	NA	NA	NA	NA	NA	NA	NA
5025	2	2021-03-12	2018-06-01	2020-03-27	1	0.1	60	274	290	1	1	A	M	26	34570	3.5	2.7	145	NA	32870	0.1	NA	NA	2021-03-12	NA_NA_NA	NA	NA	NA	NA	NA	NA	NA	NA	NA	NA	NA	NA	NA	NA	NA	NA	NA	NA	NA	NA	NA	NA	NA	NA
5026	2	2021-05-20	2018-06-01	2020-04-22	7	3.1	59	279	334	1	1	A	F	13	22160	3.7	3.1	106	3	27360	1.2	NA	NA	2021-05-20	NA_NA_NA	NA	NA	NA	NA	NA	NA	2021-08-25	CSPLR3_NA_NA	NA	NA	NA	NA	NA	NA	NA	NA	NA	NA	NA	NA	NA	NA	NA	NA
5027	2	2021-06-13	2018-06-02	2020-03-09	6	1.5	55	275	406	1	1	A	M	24	27000	3.6	2.7	115	NA	33670	0.2	2022-05-31	T_NA_NA	2021-06-13	NA_NA_NA	NA	NA	NA	NA	NA	NA	NA	NA	NA	NA	NA	NA	NA	NA	NA	NA	NA	NA	NA	NA	NA	NA	NA	NA
5027	3	2022-07-18	2018-06-02	2020-03-09	4	1.5	52	276	348	1	1	A	M	16	26530	4.2	3	133	NA	31020	2	NA	NA	2022-07-18	NA_NA_NA	NA	NA	NA	NA	NA	NA	NA	NA	NA	NA	NA	NA	NA	NA	NA	NA	NA	NA	NA	NA	NA	NA	NA	NA
5028	2	2021-11-24	2018-06-02	2020-07-07	1	0.1	65	285	440	1	1	A	F	7	25020	4.8	3.6	130	NA	33590	2.6	NA	NA	2021-11-24	NA_NA_NA	NA	NA	NA	NA	NA	NA	NA	NA	NA	NA	NA	NA	NA	NA	NA	NA	NA	NA	NA	NA	NA	NA	NA	NA
5031	2	2021-05-23	2018-06-08	2020-06-02	6	1.8	62	276	293	1	1	A	F	10	27010	4.1	3.1	122	NA	33650	0.8	2021-06-09	DD_NA_NA	2021-05-23	NA_NA_NA	NA	NA	NA	NA	NA	NA	2021-07-23	SPRRLR5_NA_NA	2022-04-07	T_NA_NA	NA	NA	NA	NA	NA	NA	NA	NA	NA	NA	NA	NA	NA	NA
5031	3	2022-05-17	2018-06-08	2020-06-02	7	1.8	50	278	309	1	1	A	F	NA	NA	NA	NA	NA	11	35610	NA	NA	NA	2022-05-17	NA_NA_NA	NA	NA	NA	NA	NA	NA	NA	NA	NA	NA	NA	NA	NA	NA	NA	NA	NA	NA	NA	NA	NA	NA	NA	NA
5034	2	2021-04-15	2018-06-12	2020-03-21	6	6.8	59	0	331	1	1	A	F	20	30050	4.3	2.9	124	NA	35450	1.2	2022-01-29	DD_NA_NA	2021-04-15	NA_NA_NA	NA	NA	NA	NA	NA	NA	2021-10-08	CSPRR6_NA_NA	2022-07-13	T_NA_NA	NA	NA	NA	NA	NA	NA	NA	NA	NA	NA	NA	NA	2021-11-06	CIDR_NA_NA
5034	3	2022-09-04	2018-06-12	2020-03-21	2	6.8	55	282	452	2	1	A	F	31	24900	3.4	2.9	101	NA	36850	0.1	NA	NA	2022-09-04	NA_NA_NA	NA	NA	NA	NA	NA	NA	NA	NA	NA	NA	NA	NA	NA	NA	NA	NA	NA	NA	NA	NA	NA	NA	NA	NA
5035	2	2021-03-12	2018-06-17	2020-03-24	6	0.1	60	274	293	1	2	AA	MM	54	19360	5	2.9	101	NA	28920	1.1	2022-01-12	T_NA_NA	2021-03-12	NA_NA_NA	NA	NA	NA	NA	NA	NA	NA	NA	NA	NA	NA	NA	NA	NA	NA	NA	NA	NA	NA	NA	NA	NA	NA	NA
5035	3	2022-03-05	2018-06-17	2020-03-24	5	0.1	54	282	304	1	1	A	F	32	26860	3.8	3	115	NA	28500	0.8	NA	NA	2022-03-05	NA_NA_NA	NA	NA	NA	NA	NA	NA	NA	NA	NA	NA	NA	NA	NA	NA	NA	NA	NA	NA	NA	NA	NA	NA	NA	NA
5036	2	2021-06-21	2018-06-18	2020-04-23	6	1.8	56	276	368	1	1	A	M	16	28430	4.1	2.7	136	NA	30660	0.7	2022-07-27	T_NA_NA	2021-06-21	NA_NA_NA	NA	NA	NA	NA	NA	NA	NA	NA	NA	NA	NA	NA	NA	NA	NA	NA	NA	NA	NA	NA	NA	NA	NA	NA
5036	3	2022-09-11	2018-06-18	2020-04-23	2	1.8	48	275	399	1	1	A	F	24	26200	4.8	2.5	106	NA	32500	0.1	NA	NA	2022-09-11	NA_NA_NA	NA	NA	NA	NA	NA	NA	NA	NA	NA	NA	NA	NA	NA	NA	NA	NA	NA	NA	NA	NA	NA	NA	NA	NA
5037	2	2021-05-17	2018-06-19	2020-05-24	7	2.4	63	277	295	1	1	A	F	16	25060	4.5	3	100	3	21450	2	NA	NA	2021-05-17	NA_NA_NA	NA	NA	2021-05-30	NA_NA_NA	NA	NA	NA	NA	NA	NA	NA	NA	NA	NA	NA	NA	NA	NA	NA	NA	NA	NA	NA	NA
5040	2	2021-06-22	2018-06-22	2020-03-17	6	2.8	57	277	405	1	1	A	M	15	27990	3.4	2.8	136	NA	37780	1.4	2022-05-03	T_NA_NA	2021-06-22	NA_NA_NA	NA	NA	2021-06-27	NA_NA_NA	NA	NA	2021-10-09	SPLFLR3_NA_NA	NA	NA	NA	NA	NA	NA	NA	NA	NA	NA	NA	NA	NA	NA	NA	NA
5040	3	2022-06-14	2018-06-22	2020-03-17	5	2.8	50	278	307	1	1	A	M	22	27260	3.4	2.9	144	NA	38390	1	NA	NA	2022-06-14	NA_NA_NA	NA	NA	NA	NA	2022-06-15	IVBAN12_NA_NA	NA	NA	NA	NA	NA	NA	NA	NA	2022-06-15	NA_NA_NA	NA	NA	NA	NA	NA	NA	NA	NA
5044	2	2021-05-04	2018-06-25	2020-04-05	6	0	57	0	337	1	1	A	F	29	32320	5.6	2.8	136	NA	39450	0.1	NA	NA	2021-05-04	NA_NA_NA	NA	NA	NA	NA	NA	NA	NA	NA	NA	NA	NA	NA	NA	NA	NA	NA	NA	NA	NA	NA	NA	NA	2021-09-11	CIDR_NA_NA
5044	3	2022-09-20	2018-06-25	2020-04-05	2	0	155	284	349	1	1	A	F	15	26630	4.7	2.8	108	NA	39050	1.6	NA	NA	2022-09-20	NA_NA_NA	NA	NA	2022-09-23	NA_NA_NA	NA	NA	NA	NA	NA	NA	NA	NA	NA	NA	NA	NA	NA	NA	NA	NA	NA	NA	NA	NA
5046	2	2021-05-21	2018-06-26	2020-05-20	6	0.6	74	288	292	1	1	A	F	12	28420	4.3	2.9	124	NA	30270	0.8	2022-05-03	T_NA_NA	2021-05-21	NA_NA_NA	NA	NA	NA	NA	NA	NA	NA	NA	NA	NA	NA	NA	NA	NA	NA	NA	NA	NA	NA	NA	NA	NA	NA	NA
5046	3	2022-06-14	2018-06-26	2020-05-20	4	0.6	50	277	339	1	1	A	M	22	27780	3.7	2.6	126	NA	36950	0.1	NA	NA	2022-06-14	NA_NA_NA	NA	NA	2022-06-19	NA_NA_NA	NA	NA	NA	NA	NA	NA	NA	NA	NA	NA	NA	NA	NA	NA	2022-06-23	NA_NA_NA	NA	NA	NA	NA
5047	2	2021-03-14	2018-06-26	2020-03-28	6	1.1	62	276	289	1	1	A	F	24	31770	3.9	3	170	NA	36210	1.2	2022-03-22	T_NA_NA	2021-03-14	NA_NA_NA	NA	NA	NA	NA	NA	NA	NA	NA	NA	NA	NA	NA	NA	NA	NA	NA	NA	NA	NA	NA	NA	NA	NA	NA
5047	3	2022-05-12	2018-06-26	2020-03-28	4	1.1	52	282	372	1	1	A	M	20	23980	3.7	2.9	140	NA	40990	1	NA	NA	2022-05-12	NA_NA_NA	NA	NA	NA	NA	NA	NA	NA	NA	NA	NA	NA	NA	NA	NA	2022-05-13	NA_NA_NA	2022-05-13	PO22.5/4_NA_NA	NA	NA	NA	NA	NA	NA
5048	2	2021-07-11	2018-06-27	2020-06-14	6	1.4	55	275	337	1	2	AA	MM	24	22140	2.9	2.8	108	NA	36880	0.3	NA	NA	2021-07-11	NA_NA_NA	NA	NA	2021-07-13	EXC20-1_NA_NA	NA	NA	NA	NA	NA	NA	NA	NA	NA	NA	2021-07-19	TWINS_NA_NA	NA	NA	2021-07-14	PO20-4_NA_NA	NA	NA	NA	NA
5049	2	2021-09-13	2018-06-28	2020-06-26	6	2.1	56	276	388	1	1	A	M	23	32710	4	2.9	135	NA	30880	1.3	NA	NA	2021-09-13	NA_NA_NA	NA	NA	NA	NA	NA	NA	NA	NA	NA	NA	NA	NA	NA	NA	NA	NA	NA	NA	NA	NA	NA	NA	NA	NA
5049	3	2022-09-13	2018-06-28	2020-06-26	2	2.1	57	285	308	1	1	A	M	22	27290	4.2	3	106	NA	28380	8	NA	NA	2022-09-13	NA_NA_NA	NA	NA	2022-09-18	NA_NA_NA	NA	NA	NA	NA	NA	NA	NA	NA	NA	NA	NA	NA	NA	NA	NA	NA	NA	NA	NA	NA
5050	2	2021-10-10	2018-06-28	2020-07-23	1	1.3	70	0	374	1	1	A	M	22	24750	3.9	3	127	NA	32640	0.3	NA	NA	2021-10-10	NA_NA_NA	NA	NA	2021-10-15	NA_NA_NA	2021-10-15	EXC24_NA_NA	NA	NA	NA	NA	NA	NA	NA	NA	NA	NA	2021-10-19	PO24/4_NA_NA	NA	NA	NA	NA	2022-05-07	57 DAYS_NA_NA
5051	2	2021-05-09	2018-06-28	2020-04-15	6	5	55	275	334	1	1	A	M	24	31610	3.7	2.8	156	NA	36370	2.1	2022-04-21	T_NA_NA	2021-05-09	NA_NA_NA	NA	NA	NA	NA	NA	NA	NA	NA	NA	NA	NA	NA	NA	NA	NA	NA	NA	NA	NA	NA	NA	NA	NA	NA
5051	3	2022-06-12	2018-06-28	2020-04-15	5	5	55	282	344	3	1	A	M	24	28200	3.6	2.7	150	NA	37780	0.3	NA	NA	2022-06-12	NA_NA_NA	NA	NA	2022-06-17	NA_NA_NA	NA	NA	NA	NA	NA	NA	NA	NA	NA	NA	NA	NA	NA	NA	NA	NA	NA	NA	NA	NA
5052	2	2021-05-24	2018-06-29	2020-05-31	6	2.6	63	277	295	1	1	A	M	9	27610	5.7	3.3	100	NA	26280	2.8	2022-04-07	T_NA_NA	2021-05-24	NA_NA_NA	NA	NA	2021-05-31	NA_NA_NA	NA	NA	NA	NA	NA	NA	NA	NA	NA	NA	NA	NA	NA	NA	2021-06-20	NA_NA_NA	NA	NA	NA	NA
5052	3	2022-05-22	2018-06-29	2020-05-31	5	2.6	55	283	308	2	1	A	F	45	26740	2.8	3	102	NA	26910	0.1	NA	NA	2022-05-22	NA_NA_NA	NA	NA	2022-05-25	NA_NA_NA	NA	NA	NA	NA	NA	NA	NA	NA	NA	NA	NA	NA	NA	NA	2022-05-29	NA_NA_NA	NA	NA	NA	NA
5053	2	2021-07-04	2018-06-29	2020-06-04	1	1.8	62	0	333	1	1	A	M	31	32830	3.1	2.6	133	NA	33110	2.4	NA	NA	2021-07-04	NA_NA_NA	NA	NA	NA	NA	NA	NA	NA	NA	NA	NA	NA	NA	NA	NA	NA	NA	NA	NA	NA	NA	NA	NA	2021-11-18	56 DAYS_NA_NA
5055	2	2021-04-26	2018-07-02	2020-05-16	6	6.4	56	270	289	1	1	A	F	9	30310	4.4	3.4	137	NA	34540	1.7	2022-03-09	DD_NA_NA	2021-04-26	NA_NA_NA	NA	NA	NA	NA	NA	NA	NA	NA	NA	NA	NA	NA	NA	NA	NA	NA	NA	NA	NA	NA	NA	NA	NA	NA
5055	3	2022-04-16	2018-07-02	2020-05-16	5	6.4	47	275	308	1	1	A	F	18	29080	3	3.1	148	NA	35140	0.4	NA	NA	2022-04-16	NA_NA_NA	NA	NA	NA	NA	NA	NA	NA	NA	NA	NA	NA	NA	NA	NA	NA	NA	NA	NA	NA	NA	NA	NA	NA	NA
5057	2	2021-02-20	2018-07-05	2020-02-24	6	4.1	68	282	294	1	1	A	F	11	28680	4.5	3.4	118	NA	27340	2.5	2021-12-29	T_NA_NA	2021-02-20	NA_NA_NA	NA	NA	NA	NA	NA	NA	NA	NA	NA	NA	NA	NA	NA	NA	NA	NA	NA	NA	NA	NA	NA	NA	NA	NA
5057	3	2022-02-11	2018-07-05	2020-02-24	5	4.1	53	281	303	1	1	A	F	19	33850	4.8	2.8	147	NA	33980	2.4	NA	NA	2022-02-11	NA_NA_NA	NA	NA	NA	NA	NA	NA	NA	NA	NA	NA	NA	NA	NA	NA	NA	NA	NA	NA	NA	NA	NA	NA	NA	NA
5058	2	2021-04-24	2018-07-05	2020-05-07	6	4.5	61	275	291	1	1	A	F	11	25790	6.1	3	165	NA	30140	2.6	2022-02-25	T_NA_NA	2021-04-24	NA_NA_NA	NA	NA	2021-05-04	METER IV_NA_NA	NA	NA	NA	NA	NA	NA	NA	NA	NA	NA	NA	NA	NA	NA	NA	NA	NA	NA	NA	NA
5058	3	2022-04-13	2018-07-05	2020-05-07	5	4.5	51	279	303	2	1	A	F	21	23720	4	3.1	123	NA	33970	0.2	NA	NA	2022-04-13	NA_NA_NA	NA	NA	2022-04-16	NA_NA_NA	NA	NA	2022-09-14	SPLR5RR3_NA_NA	NA	NA	NA	NA	NA	NA	NA	NA	2022-04-18	EXC27/1_NA_NA	2022-04-23	IVDXT_NA_NA	NA	NA	NA	NA
5060	2	2021-04-08	2018-07-05	2020-04-12	6	3.4	67	0	294	1	1	A	F	27	28640	3.9	2.7	118	NA	29240	0.7	2022-05-31	T_NA_NA	2021-04-08	NA_NA_NA	NA	NA	NA	NA	NA	NA	NA	NA	NA	NA	NA	NA	NA	NA	NA	NA	NA	NA	NA	NA	NA	NA	2021-08-14	CIDR_NA_NA
5060	3	2022-07-19	2018-07-05	2020-04-12	4	3.4	57	284	410	1	1	A	F	15	23370	4	3.1	115	NA	32800	1.5	NA	NA	2022-07-19	NA_NA_NA	NA	NA	NA	NA	NA	NA	NA	NA	NA	NA	NA	NA	NA	NA	NA	NA	NA	NA	NA	NA	NA	NA	NA	NA
5062	2	2021-05-17	2018-07-08	2020-05-26	6	2.8	63	277	293	1	1	A	F	16	27180	3.8	3.4	94	NA	29310	1	2022-05-31	T_NA_NA	2021-05-17	NA_NA_NA	NA	NA	NA	NA	NA	NA	NA	NA	NA	NA	NA	NA	NA	NA	NA	NA	NA	NA	NA	NA	NA	NA	NA	NA
5062	3	2022-07-17	2018-07-08	2020-05-26	7	2.8	51	275	375	2	1	A	F	NA	NA	NA	NA	NA	8	29950	NA	NA	NA	2022-07-17	NA_NA_NA	NA	NA	NA	NA	NA	NA	NA	NA	NA	NA	NA	NA	NA	NA	NA	NA	NA	NA	NA	NA	NA	NA	NA	NA
5063	2	2021-07-20	2018-07-08	2020-04-05	6	2.4	57	277	414	1	1	A	M	15	27340	4.2	3	126	NA	42700	0.6	2022-05-31	T_NA_NA	2021-07-20	NA_NA_NA	NA	NA	NA	NA	NA	NA	2021-11-06	SPLR3_NA_NA	NA	NA	NA	NA	NA	NA	NA	NA	NA	NA	NA	NA	NA	NA	NA	NA
5063	3	2022-07-07	2018-07-08	2020-04-05	4	2.4	45	273	307	1	1	A	M	27	30700	4.3	3.2	156	NA	33630	0.1	NA	NA	2022-07-07	NA_NA_NA	NA	NA	NA	NA	NA	NA	NA	NA	NA	NA	NA	NA	NA	NA	NA	NA	NA	NA	NA	NA	NA	NA	NA	NA
5064	2	2021-06-10	2018-07-08	2020-05-10	7	2.5	59	279	337	1	1	A	M	27	25190	3.6	3	99	11	26840	2.3	NA	NA	2021-06-10	NA_NA_NA	NA	NA	2021-06-16	NA_NA_NA	NA	NA	NA	NA	NA	NA	NA	NA	NA	NA	NA	NA	NA	NA	NA	NA	NA	NA	NA	NA
5066	2	2021-04-06	2018-07-10	2020-04-15	6	2	65	278	291	1	1	A	M	29	30450	4.4	2.5	125	NA	29360	0.5	2022-02-25	T_NA_NA	2021-04-06	NA_NA_NA	NA	NA	2021-04-25	NA_NA_NA	2021-05-08	EXC25_NA_NA	NA	NA	NA	NA	NA	NA	NA	NA	NA	NA	NA	NA	NA	NA	NA	NA	NA	NA
5066	3	2022-04-04	2018-07-10	2020-04-15	5	2	49	284	314	1	1	A	M	30	29240	4.6	3	124	NA	36300	0.1	NA	NA	2022-04-04	NA_NA_NA	NA	NA	2022-04-09	NA_NA_NA	NA	NA	NA	NA	NA	NA	NA	NA	NA	NA	NA	NA	NA	NA	NA	NA	NA	NA	NA	NA
5067	2	2021-03-28	2018-07-10	2020-04-09	6	1.7	62	0	291	1	1	A	F	10	26940	4.4	3.1	139	NA	34600	1.3	2022-04-21	DD_NA_NA	2021-03-28	NA_NA_NA	NA	NA	NA	NA	NA	NA	2021-08-08	BAN12IV_NA_NA	NA	NA	NA	NA	NA	NA	NA	NA	NA	NA	NA	NA	NA	NA	2021-08-07	CIDR_NA_NA
5067	3	2022-05-21	2018-07-10	2020-04-09	7	1.7	40	267	379	1	2	AA	FM	46	27090	3.5	2.9	120	6	35670	0.1	NA	NA	2022-05-21	NA_NA_NA	NA	NA	NA	NA	2022-08-26	EXC119.5_NA_NA	NA	NA	NA	NA	NA	NA	NA	NA	2022-05-23	TWINS_NA_NA	2022-05-27	PO22.5/4_NA_NA	NA	NA	NA	NA	NA	NA
5069	2	2021-06-20	2018-07-11	2020-04-20	6	2.4	55	275	371	1	1	A	M	17	27530	4	3	118	NA	35570	0.6	2022-01-29	DD_NA_NA	2021-06-20	NA_NA_NA	NA	NA	NA	NA	NA	NA	NA	NA	2022-06-29	T_NA_NA	NA	NA	NA	NA	NA	NA	NA	NA	NA	NA	NA	NA	NA	NA
5069	3	2022-09-20	2018-07-11	2020-04-20	1	2.4	85	284	372	1	1	A	M	15	20150	3.7	3.2	62	NA	33150	2.9	NA	NA	2022-09-20	NA_NA_NA	NA	NA	2022-09-21	NA_NA_NA	2022-10-04	BLV+_NA_NA	NA	NA	NA	NA	NA	NA	NA	NA	2022-09-21	FEED_NA_NA	2022-09-22	PO26/7_NA_NA	NA	NA	NA	NA	NA	NA
5070	2	2021-08-23	2018-07-12	2020-04-06	6	3.8	77	276	427	1	1	A	F	9	24040	4.2	2.9	125	NA	25120	1	2021-11-30	T_NA_NA	2021-08-23	NA_NA_NA	NA	NA	2021-08-26	NA_NA_NA	NA	NA	2021-11-20	CSPRF5_NA_NA	2022-01-29	DD_NA_NA	2022-08-10	T_NA_NA	NA	NA	NA	NA	NA	NA	NA	NA	NA	NA	NA	NA
5070	3	2022-09-19	2018-07-12	2020-04-06	2	3.8	49	276	343	1	1	A	F	16	26350	4.4	2.8	103	NA	23680	0.1	NA	NA	2022-09-19	NA_NA_NA	NA	NA	NA	NA	NA	NA	NA	NA	NA	NA	NA	NA	NA	NA	NA	NA	NA	NA	NA	NA	NA	NA	NA	NA
5071	2	2021-04-21	2018-07-14	2020-05-02	6	6.1	65	279	289	1	1	A	F	14	28190	4	2.7	120	NA	32620	0.5	2022-02-25	DD_NA_NA	2021-04-21	NA_NA_NA	NA	NA	NA	NA	NA	NA	2021-09-08	SPRR5_NA_NA	NA	NA	NA	NA	NA	NA	NA	NA	NA	NA	NA	NA	NA	NA	NA	NA
5071	3	2022-04-10	2018-07-14	2020-05-02	5	6.1	48	276	306	1	1	A	M	24	22180	2.7	2.5	89	NA	26650	0.6	NA	NA	2022-04-10	NA_NA_NA	NA	NA	2022-04-15	NA_NA_NA	NA	NA	NA	NA	NA	NA	NA	NA	NA	NA	NA	NA	NA	NA	NA	NA	NA	NA	NA	NA
5072	2	2021-01-21	2018-07-15	2020-02-06	7	2.4	59	0	291	1	2	AA	MF	13	22640	4	3.3	128	4	30550	2.3	NA	NA	2021-01-21	NA_NA_NA	NA	NA	NA	NA	NA	NA	NA	NA	NA	NA	NA	NA	NA	NA	NA	NA	2021-01-26	PO20-4_NA_NA	NA	NA	NA	NA	2021-08-21	CIDR_NA_NA
5073	2	2021-04-10	2018-07-16	2020-04-17	6	2.8	69	282	289	1	1	A	F	25	35850	4.1	2.4	148	NA	38010	1.8	2022-02-25	T_NA_NA	2021-04-10	NA_NA_NA	NA	NA	2021-04-24	NA_NA_NA	NA	NA	NA	NA	NA	NA	NA	NA	NA	NA	NA	NA	NA	NA	NA	NA	NA	NA	NA	NA
5073	3	2022-04-07	2018-07-16	2020-04-17	5	2.8	52	287	310	1	1	A	M	27	33380	3.5	2.5	168	NA	40800	0.7	NA	NA	2022-04-07	NA_NA_NA	NA	NA	2022-04-12	NA_NA_NA	NA	NA	NA	NA	NA	NA	NA	NA	NA	NA	NA	NA	NA	NA	2022-04-18	NA_NA_NA	NA	NA	NA	NA
5074	2	2021-09-29	2018-07-17	2020-09-05	6	6.4	65	279	324	1	1	A	F	7	29780	4.4	3.4	107	NA	34940	2.2	2022-09-06	T_NA_NA	2021-09-29	NA_NA_NA	NA	NA	2021-10-06	NA_NA_NA	NA	NA	2021-11-21	SPRF5_NA_NA	NA	NA	NA	NA	NA	NA	NA	NA	NA	NA	NA	NA	NA	NA	NA	NA
5076	2	2021-05-03	2018-07-17	2020-05-10	6	8	63	277	295	1	1	A	F	30	29390	5	2.9	118	NA	29060	1.3	2022-05-18	T_NA_NA	2021-05-03	NA_NA_NA	NA	NA	NA	NA	NA	NA	NA	NA	NA	NA	NA	NA	NA	NA	NA	NA	NA	NA	NA	NA	NA	NA	NA	NA
5076	3	2022-07-08	2018-07-17	2020-05-10	7	8	53	280	378	1	1	D	M	NA	NA	NA	NA	NA	10	32860	NA	NA	NA	2022-07-08	NA_NA_NA	NA	NA	NA	NA	NA	NA	NA	NA	NA	NA	NA	NA	NA	NA	NA	NA	NA	NA	NA	NA	NA	NA	NA	NA
5077	2	2021-07-05	2018-07-17	2020-05-31	6	1.8	63	283	337	1	1	A	M	30	34310	3.4	2.9	142	NA	36750	1.3	2022-05-18	T_NA_NA	2021-07-05	NA_NA_NA	NA	NA	NA	NA	NA	NA	2021-07-14	SPLRRF5_NA_NA	NA	NA	NA	NA	NA	NA	NA	NA	NA	NA	NA	NA	NA	NA	NA	NA
5077	3	2022-07-01	2018-07-17	2020-05-31	4	1.8	53	281	308	1	1	A	F	33	30530	4.3	2.9	139	NA	36720	0.1	NA	NA	2022-07-01	NA_NA_NA	NA	NA	NA	NA	NA	NA	NA	NA	NA	NA	NA	NA	NA	NA	NA	NA	NA	NA	NA	NA	NA	NA	NA	NA
5078	2	2021-09-30	2018-07-17	2020-05-16	5	1.1	66	0	436	1	1	A	M	32	34700	4.6	2.8	159	NA	37840	1	2022-09-16	DD_NA_NA	2021-09-30	NA_NA_NA	NA	NA	2021-10-04	NA_NA_NA	NA	NA	NA	NA	NA	NA	NA	NA	NA	NA	NA	NA	NA	NA	NA	NA	NA	NA	2022-05-07	134 DAYS_NA_NA
5079	2	2021-06-18	2018-07-17	2020-04-15	6	3.1	60	280	369	1	1	A	M	19	29030	3.9	2.6	118	NA	29190	1.1	2021-07-12	DD_NA_NA	2021-06-18	NA_NA_NA	NA	NA	2021-06-23	NA_NA_NA	NA	NA	NA	NA	2021-08-20	BRLF_NA_NA	2022-03-15	DD_NA_NA	NA	NA	NA	NA	NA	NA	NA	NA	NA	NA	NA	NA
5079	3	2022-07-25	2018-07-17	2020-04-15	4	3.1	59	283	343	1	1	A	M	9	22060	4.9	3.2	126	NA	30010	2.4	NA	NA	2022-07-25	NA_NA_NA	NA	NA	2022-08-01	NA_NA_NA	NA	NA	NA	NA	NA	NA	NA	NA	NA	NA	NA	NA	NA	NA	NA	NA	NA	NA	NA	NA
5080	2	2021-04-22	2018-07-19	2020-05-17	6	3.6	3	223	337	1	1	D	M	13	24270	5.5	3.6	89	NA	34890	1.4	2021-05-01	T_NA_NA	2021-04-22	NA_NA_NA	NA	NA	2021-04-23	PO22-4_NA_NA	NA	NA	NA	NA	2022-01-12	T_NA_NA	2022-04-07	T_NA_NA	NA	NA	NA	NA	NA	NA	NA	NA	NA	NA	NA	NA
5080	3	2022-05-10	2018-07-19	2020-05-17	4	3.6	43	270	340	1	1	A	M	22	20710	5.3	2.9	120	NA	21640	1.8	NA	NA	2022-05-10	NA_NA_NA	NA	NA	2022-05-17	IVDXT_NA_NA	2022-05-20	PO27.5/6_NA_NA	NA	NA	NA	NA	NA	NA	NA	NA	NA	NA	NA	NA	2022-05-20	IVDXT_NA_NA	2022-05-24	IVDXT_NA_NA	NA	NA
5082	2	2021-08-29	2018-07-21	2020-07-11	7	5.6	41	261	373	1	2	AA	MM	38	30220	4.2	3.1	118	4	21710	1.9	NA	NA	2021-08-29	NA_NA_NA	NA	NA	2021-09-05	IVDXT_NA_NA	NA	NA	NA	NA	NA	NA	NA	NA	NA	NA	NA	NA	NA	NA	NA	NA	NA	NA	NA	NA
5084	2	2021-04-17	2018-07-23	2020-04-24	7	0.6	68	0	290	1	1	A	F	18	27800	4.2	3.4	138	1	28950	0.4	NA	NA	2021-04-17	NA_NA_NA	2022-09-10	LFABBL_NA_NA	2021-04-17	EXC25.5-_NA_NA	NA	NA	NA	NA	NA	NA	NA	NA	NA	NA	NA	NA	NA	NA	2021-04-23	EXC25.5_NA_NA	NA	NA	2022-01-22	134 DAYS_NA_NA
5085	2	2021-06-05	2018-07-27	2020-06-19	6	2.5	61	275	290	1	1	A	F	32	31830	4.1	2.6	212	NA	31790	0.4	2022-05-18	T_NA_NA	2021-06-05	NA_NA_NA	NA	NA	NA	NA	NA	NA	NA	NA	NA	NA	NA	NA	NA	NA	NA	NA	NA	NA	NA	NA	NA	NA	NA	NA
5085	3	2022-06-25	2018-07-27	2020-06-19	5	2.5	47	274	338	1	1	A	F	11	25020	4.8	3.4	124	NA	39510	1.8	NA	NA	2022-06-25	NA_NA_NA	NA	NA	2022-07-02	NA_NA_NA	NA	NA	NA	NA	NA	NA	NA	NA	NA	NA	NA	NA	NA	NA	NA	NA	NA	NA	NA	NA
5088	2	2021-07-16	2018-07-31	2020-06-22	7	1.3	53	273	336	1	1	A	F	NA	NA	NA	NA	NA	6	29070	NA	NA	NA	2021-07-16	NA_NA_NA	NA	NA	NA	NA	NA	NA	NA	NA	NA	NA	NA	NA	NA	NA	NA	NA	NA	NA	NA	NA	NA	NA	NA	NA
5090	2	2021-05-08	2018-08-02	2020-05-15	7	5.6	68	282	290	1	1	A	M	25	24890	4	2.8	94	8	26360	2.6	2022-03-15	DD_NA_NA	2021-05-08	NA_NA_NA	NA	NA	NA	NA	NA	NA	2021-09-16	SPRF3_NA_NA	NA	NA	NA	NA	NA	NA	NA	NA	NA	NA	NA	NA	NA	NA	NA	NA
5091	2	2021-07-03	2018-08-02	2020-04-26	7	1.2	54	274	379	1	1	A	M	32	36850	4.1	2.7	165	6	36970	0.1	NA	NA	2021-07-03	NA_NA_NA	NA	NA	NA	NA	NA	NA	NA	NA	NA	NA	NA	NA	NA	NA	NA	NA	NA	NA	NA	NA	NA	NA	NA	NA
5092	2	2021-07-16	2018-08-03	2020-05-03	6	0.1	60	280	379	1	1	A	M	19	23980	2.9	3	113	NA	31650	3.1	2022-05-03	DD_NA_NA	2021-07-16	NA_NA_NA	NA	NA	NA	NA	NA	NA	NA	NA	NA	NA	NA	NA	NA	NA	NA	NA	NA	NA	NA	NA	NA	NA	NA	NA
5092	3	2022-07-07	2018-08-03	2020-05-03	4	0.1	66	280	290	1	1	A	F	27	30050	3.9	3	133	NA	27790	1.1	NA	NA	2022-07-07	NA_NA_NA	NA	NA	NA	NA	NA	NA	NA	NA	NA	NA	NA	NA	NA	NA	NA	NA	NA	NA	NA	NA	NA	NA	NA	NA
5093	2	2021-08-16	2018-08-06	2020-06-02	6	0.8	63	283	377	1	1	A	F	16	25470	3.5	3.1	113	NA	24480	0.7	NA	NA	2021-08-16	NA_NA_NA	NA	NA	NA	NA	NA	NA	NA	NA	NA	NA	NA	NA	NA	NA	NA	NA	NA	NA	NA	NA	NA	NA	NA	NA
5093	3	2022-08-11	2018-08-06	2020-06-02	2	0.8	52	280	308	1	1	A	F	20	26470	4.7	2.8	111	NA	29750	0.5	NA	NA	2022-08-11	NA_NA_NA	NA	NA	NA	NA	NA	NA	NA	NA	NA	NA	NA	NA	NA	NA	NA	NA	NA	NA	NA	NA	NA	NA	NA	NA
5096	2	2021-04-19	2018-08-07	2020-04-30	6	2.7	63	277	291	1	1	A	F	16	27990	3.8	3.2	112	NA	32880	0.4	2022-06-14	DD_NA_NA	2021-04-19	NA_NA_NA	NA	NA	NA	NA	NA	NA	NA	NA	NA	NA	NA	NA	NA	NA	NA	NA	NA	NA	NA	NA	NA	NA	NA	NA
5096	3	2022-10-09	2018-08-07	2020-04-30	2	2.7	125	283	413	1	1	A	M	NA	NA	NA	NA	NA	NA	30140	NA	NA	NA	2022-10-09	NA_NA_NA	NA	NA	NA	NA	NA	NA	NA	NA	NA	NA	NA	NA	NA	NA	NA	NA	NA	NA	NA	NA	NA	NA	NA	NA
5097	2	2022-07-04	2018-08-08	2020-04-27	4	2.3	84	275	714	2	1	A	M	30	25210	4.5	2.8	142	NA	33280	0.4	NA	NA	2022-07-04	NA_NA_NA	NA	NA	2022-07-07	NA_NA_NA	NA	NA	2022-07-10	SPLR5_NA_NA	NA	NA	NA	NA	NA	NA	NA	NA	NA	NA	NA	NA	NA	NA	NA	NA
5100	2	2021-08-11	2018-08-10	2020-05-07	6	2.6	58	278	403	1	1	A	F	21	29470	4.5	2.7	122	NA	37130	0.4	2022-08-23	T_NA_NA	2021-08-11	NA_NA_NA	NA	NA	NA	NA	NA	NA	NA	NA	NA	NA	NA	NA	NA	NA	NA	NA	NA	NA	NA	NA	NA	NA	NA	NA
5100	3	2022-10-08	2018-08-10	2020-05-07	2	2.6	47	274	376	1	1	A	M	NA	NA	NA	NA	NA	NA	31890	NA	NA	NA	2022-10-08	NA_NA_NA	NA	NA	NA	NA	NA	NA	NA	NA	NA	NA	NA	NA	NA	NA	NA	NA	NA	NA	NA	NA	NA	NA	NA	NA
5101	2	2021-07-14	2018-08-11	2020-07-25	6	2.6	65	279	289	1	1	A	F	21	26170	3.2	3	103	NA	29100	2.4	2022-09-06	T_NA_NA	2021-07-14	NA_NA_NA	NA	NA	NA	NA	NA	NA	NA	NA	NA	NA	NA	NA	NA	NA	NA	NA	NA	NA	NA	NA	NA	NA	NA	NA
5102	2	2021-05-02	2018-08-15	2020-05-16	6	2.1	62	276	289	1	1	A	F	31	33700	3.5	2.7	137	NA	44820	1	2022-03-09	T_NA_NA	2021-05-02	NA_NA_NA	NA	NA	NA	NA	NA	NA	NA	NA	NA	NA	NA	NA	NA	NA	NA	NA	NA	NA	NA	NA	NA	NA	NA	NA
5102	3	2022-04-25	2018-08-15	2020-05-16	4	2.1	49	277	309	1	1	A	F	9	29290	4.3	3.2	141	NA	43200	1.4	NA	NA	2022-04-25	NA_NA_NA	NA	NA	NA	NA	NA	NA	NA	NA	NA	NA	NA	NA	NA	NA	NA	NA	NA	NA	NA	NA	NA	NA	NA	NA
5103	2	2021-08-16	2018-08-15	2020-05-16	6	2.4	57	276	400	1	1	A	F	16	23110	2.9	3.1	108	NA	32210	1.1	NA	NA	2021-08-16	NA_NA_NA	NA	NA	NA	NA	NA	NA	NA	NA	NA	NA	NA	NA	NA	NA	NA	NA	NA	NA	NA	NA	NA	NA	NA	NA
5103	3	2022-08-11	2018-08-15	2020-05-16	2	2.4	52	280	308	1	1	A	F	20	26040	2.7	2.6	111	NA	30230	0.2	NA	NA	2022-08-11	NA_NA_NA	NA	NA	NA	NA	NA	NA	NA	NA	NA	NA	NA	NA	NA	NA	NA	NA	NA	NA	NA	NA	NA	NA	NA	NA
5104	2	2021-05-18	2018-08-15	2020-05-30	6	1.1	64	278	289	1	1	A	F	15	29650	3.6	2.9	142	NA	32400	0.8	2021-11-30	ROT_NA_NA	2021-05-18	NA_NA_NA	2021-11-30	EXC22_NA_NA	2021-05-21	NA_NA_NA	NA	NA	NA	NA	2022-03-22	DD_NA_NA	NA	NA	NA	NA	NA	NA	NA	NA	NA	NA	NA	NA	NA	NA
5104	3	2022-05-11	2018-08-15	2020-05-30	5	1.1	51	279	307	1	1	A	M	21	26570	4	3.1	137	NA	38280	0.8	2022-08-19	DD_NA_NA	2022-05-11	NA_NA_NA	NA	NA	NA	NA	NA	NA	NA	NA	NA	NA	NA	NA	NA	NA	NA	NA	NA	NA	NA	NA	NA	NA	NA	NA
5105	2	2021-07-02	2018-08-19	2020-06-05	6	3.4	60	280	332	1	1	A	F	33	38250	3.1	2.8	171	NA	44700	1.8	2022-06-14	T_NA_NA	2021-07-02	NA_NA_NA	NA	NA	NA	NA	NA	NA	2021-12-31	CSPLF/6_NA_NA	NA	NA	NA	NA	NA	NA	NA	NA	NA	NA	NA	NA	NA	NA	NA	NA
5105	3	2022-07-21	2018-08-19	2020-06-05	4	3.4	45	272	339	1	1	A	F	13	28000	5.3	3.4	156	NA	48320	3.3	NA	NA	2022-07-21	NA_NA_NA	NA	NA	NA	NA	NA	NA	NA	NA	NA	NA	NA	NA	NA	NA	NA	NA	NA	NA	NA	NA	NA	NA	NA	NA
5106	2	2021-06-01	2018-08-20	2020-06-10	6	2.6	64	278	292	1	1	A	F	36	33380	2.6	2.7	134	NA	28210	2.5	2021-11-30	LFABBL_NA_NA	2021-06-01	NA_NA_NA	NA	NA	NA	NA	NA	NA	NA	NA	2022-04-07	T_NA_NA	NA	NA	NA	NA	NA	NA	NA	NA	NA	NA	NA	NA	NA	NA
5106	3	2022-05-25	2018-08-20	2020-06-10	4	2.6	51	279	307	1	1	A	F	42	28230	3.2	2.9	136	NA	34770	6.3	NA	NA	2022-05-25	NA_NA_NA	NA	NA	2022-05-27	NA_NA_NA	NA	NA	NA	NA	NA	NA	NA	NA	NA	NA	2022-05-26	UNKOWN_NA_NA	2022-05-27	PO26/5_NA_NA	NA	NA	NA	NA	NA	NA
5107	2	2021-05-26	2018-08-20	2020-06-03	6	1.4	65	279	292	1	1	A	F	7	27210	4.5	3.6	119	NA	40280	2.1	2022-03-09	DD_NA_NA	2021-05-26	NA_NA_NA	NA	NA	NA	NA	NA	NA	NA	NA	2022-04-07	DD_NA_NA	NA	NA	NA	NA	NA	NA	NA	NA	NA	NA	NA	NA	NA	NA
5107	3	2022-05-17	2018-08-20	2020-06-03	5	1.4	50	278	306	1	1	A	M	15	24380	3	2.9	132	NA	31630	1.4	NA	NA	2022-05-17	NA_NA_NA	NA	NA	NA	NA	NA	NA	NA	NA	NA	NA	NA	NA	NA	NA	NA	NA	NA	NA	NA	NA	NA	NA	NA	NA
5108	2	2021-10-14	2018-08-21	2020-07-07	6	1	52	272	412	2	2	DD	FF	18	24540	4.8	3.2	106	NA	32240	2.2	2022-09-20	T_NA_NA	2021-10-14	NA_NA_NA	NA	NA	NA	NA	NA	NA	NA	NA	NA	NA	NA	NA	NA	NA	2021-10-14	DEAD TW_NA_NA	2021-10-17	PO24/5_NA_NA	NA	NA	NA	NA	NA	NA
5110	2	2021-07-30	2018-08-25	2020-05-31	7	2.4	67	282	358	1	1	A	M	33	27660	4.5	2.8	117	6	29650	6.3	NA	NA	2021-07-30	NA_NA_NA	NA	NA	NA	NA	NA	NA	NA	NA	NA	NA	NA	NA	NA	NA	NA	NA	NA	NA	NA	NA	NA	NA	NA	NA
5111	2	2021-07-30	2018-08-25	2020-06-28	6	3.6	67	279	330	1	1	A	M	33	27010	3.8	2.7	135	NA	34960	2.2	2022-07-27	T_NA_NA	2021-07-30	NA_NA_NA	NA	NA	2021-08-04	NA_NA_NA	NA	NA	NA	NA	NA	NA	NA	NA	NA	NA	NA	NA	NA	NA	NA	NA	NA	NA	NA	NA
5111	3	2022-09-18	2018-08-25	2020-06-28	2	3.6	55	282	360	1	1	A	F	17	27960	4.4	3.1	114	NA	36230	0	NA	NA	2022-09-18	NA_NA_NA	NA	NA	2022-09-23	NA_NA_NA	NA	NA	NA	NA	NA	NA	NA	NA	NA	NA	NA	NA	2022-10-02	EXC123.5_NA_NA	2022-10-01	IVDXT_NA_NA	2022-10-02	IVDXT_NA_NA	NA	NA
5113	2	2021-06-05	2018-08-27	2020-06-15	6	3.2	54	274	301	1	1	A	M	32	19660	7.4	2.6	130	NA	28970	1	2022-05-18	NA_NA_NA	2021-06-05	NA_NA_NA	NA	NA	NA	NA	NA	NA	NA	NA	NA	NA	NA	NA	NA	NA	NA	NA	NA	NA	NA	NA	NA	NA	NA	NA
5113	3	2022-07-02	2018-08-27	2020-06-15	5	3.2	47	274	345	1	1	A	F	32	24100	4.9	3	107	NA	28060	0.8	NA	NA	2022-07-02	NA_NA_NA	NA	NA	NA	NA	NA	NA	NA	NA	NA	NA	NA	NA	NA	NA	NA	NA	NA	NA	NA	NA	NA	NA	NA	NA
5114	2	2021-06-15	2018-08-30	2020-05-23	6	3	57	277	331	1	1	A	F	22	28300	4	2.9	114	NA	26290	0.6	2022-06-14	DD_NA_NA	2021-06-15	NA_NA_NA	NA	NA	NA	NA	NA	NA	NA	NA	NA	NA	NA	NA	NA	NA	NA	NA	NA	NA	NA	NA	NA	NA	NA	NA
5114	3	2022-07-31	2018-08-30	2020-05-23	2	3	55	282	356	1	1	A	M	31	30060	3.6	2.8	130	NA	30510	1.2	NA	NA	2022-07-31	NA_NA_NA	NA	NA	2022-08-03	NA_NA_NA	NA	NA	NA	NA	NA	NA	NA	NA	NA	NA	NA	NA	2022-08-10	EXC124_NA_NA	NA	NA	NA	NA	NA	NA
5115	2	2021-05-11	2018-08-30	2020-05-22	6	2.3	64	278	290	1	1	A	F	22	29470	4.2	3	125	NA	31790	0.5	2021-07-26	RRABBLOC_NA_NA	2021-05-11	NA_NA_NA	NA	NA	NA	NA	NA	NA	NA	NA	2021-08-31	LRABBL_NA_NA	2022-02-08	T_NA_NA	NA	NA	NA	NA	NA	NA	NA	NA	NA	NA	NA	NA
5116	2	2021-09-28	2018-08-30	2020-06-03	7	0.1	64	284	418	1	1	A	M	8	24940	5.4	3	80	11	31350	3.6	2021-11-03	DD_NA_NA	2021-09-28	NA_NA_NA	NA	NA	NA	NA	NA	NA	NA	NA	NA	NA	NA	NA	NA	NA	NA	NA	NA	NA	NA	NA	NA	NA	NA	NA
5117	1	2021-02-23	2018-08-31	2021-02-23	6	2.9	NA	481	NA	1	1	A	F	43	26690	2.9	2.7	86	NA	NA	2.3	2021-12-15	T_NA_NA	2021-02-23	NA_NA_NA	NA	NA	NA	NA	NA	NA	NA	NA	NA	NA	NA	NA	NA	NA	NA	NA	2021-03-02	PO20-4_NA_NA	NA	NA	NA	NA	NA	NA
5117	2	2022-02-19	2018-08-31	2021-02-23	7	2.9	68	282	293	1	1	A	M	46	25940	2.2	3.1	99	1	27060	0.6	NA	NA	2022-02-19	NA_NA_NA	NA	NA	NA	NA	2022-02-24	EXL19.52_NA_NA	NA	NA	NA	NA	NA	NA	NA	NA	NA	NA	NA	NA	NA	NA	NA	NA	NA	NA
5119	2	2021-07-04	2018-09-01	2020-07-06	6	1.8	69	283	294	1	1	A	M	31	30410	3.1	3	124	NA	32410	2	2022-05-18	T_NA_NA	2021-07-04	NA_NA_NA	NA	NA	NA	NA	NA	NA	NA	NA	NA	NA	NA	NA	NA	NA	2021-07-05	HEAT_NA_NA	NA	NA	NA	NA	NA	NA	NA	NA
5119	3	2022-06-21	2018-09-01	2020-07-06	5	1.8	43	271	309	1	1	A	M	15	26700	4.2	3.4	124	NA	37370	0.8	NA	NA	2022-06-21	NA_NA_NA	NA	NA	NA	NA	NA	NA	NA	NA	NA	NA	NA	NA	NA	NA	NA	NA	NA	NA	NA	NA	NA	NA	NA	NA
5120	2	2021-08-06	2018-08-31	2020-08-17	6	2	60	274	294	1	1	A	F	26	29070	4.4	3.1	103	NA	28670	0.5	2022-07-13	T_NA_NA	2021-08-06	NA_NA_NA	NA	NA	NA	NA	NA	NA	NA	NA	NA	NA	NA	NA	NA	NA	NA	NA	NA	NA	NA	NA	NA	NA	NA	NA
5120	3	2022-08-27	2018-08-31	2020-08-17	2	2	47	274	339	1	1	A	F	39	26680	4	3.2	111	NA	30600	0.1	NA	NA	2022-08-27	NA_NA_NA	NA	NA	NA	NA	NA	NA	NA	NA	NA	NA	NA	NA	NA	NA	NA	NA	NA	NA	NA	NA	NA	NA	NA	NA
5121	2	2021-08-10	2018-09-01	2020-05-27	6	0.6	57	277	383	1	1	A	F	22	28780	4	3	127	NA	39620	1	2022-06-14	T_NA_NA	2021-08-10	NA_NA_NA	NA	NA	2021-08-17	NA_NA_NA	NA	NA	NA	NA	NA	NA	NA	NA	NA	NA	2021-08-14	NA_NA_NA	2021-08-14	EXC23-1_NA_NA	NA	NA	NA	NA	NA	NA
5121	3	2022-07-30	2018-09-01	2020-05-27	4	0.6	47	275	307	1	1	A	F	32	31070	4	2.8	138	NA	36220	0.1	NA	NA	2022-07-30	NA_NA_NA	NA	NA	NA	NA	NA	NA	NA	NA	NA	NA	NA	NA	NA	NA	NA	NA	NA	NA	NA	NA	NA	NA	NA	NA
5122	2	2021-06-13	2018-09-02	2020-05-17	7	3.1	55	275	337	1	1	A	F	24	29150	3.2	2.6	113	11	39100	2.6	2021-07-12	DD_NA_NA	2021-06-13	NA_NA_NA	NA	NA	NA	NA	NA	NA	NA	NA	NA	NA	NA	NA	NA	NA	NA	NA	NA	NA	NA	NA	NA	NA	NA	NA
5124	2	2021-06-25	2018-09-04	2020-07-11	6	3.8	60	274	289	1	1	A	F	12	20460	6	2.6	118	NA	33120	1.9	2022-05-31	T_NA_NA	2021-06-25	NA_NA_NA	NA	NA	2021-06-29	NA_NA_NA	NA	NA	NA	NA	NA	NA	NA	NA	NA	NA	NA	NA	NA	NA	NA	NA	NA	NA	NA	NA
5124	3	2022-07-17	2018-09-04	2020-07-11	4	3.8	51	275	336	1	1	A	F	17	25900	4.5	3.2	130	NA	30830	1.1	NA	NA	2022-07-17	NA_NA_NA	NA	NA	NA	NA	NA	NA	NA	NA	NA	NA	NA	NA	NA	NA	NA	NA	NA	NA	NA	NA	NA	NA	NA	NA
5125	2	2021-09-10	2018-09-04	2020-06-06	6	4.1	60	280	401	1	1	A	F	26	28410	3.7	2.9	119	NA	29340	0.8	2022-06-14	T_NA_NA	2021-09-10	NA_NA_NA	NA	NA	2021-09-15	NA_NA_NA	NA	NA	NA	NA	NA	NA	NA	NA	NA	NA	NA	NA	NA	NA	NA	NA	NA	NA	NA	NA
5125	3	2022-10-01	2018-09-04	2020-06-06	2	4.1	117	275	269	2	2	DD	FM	NA	NA	NA	NA	NA	NA	18830	NA	NA	NA	2022-10-01	NA_NA_NA	NA	NA	NA	NA	NA	NA	NA	NA	NA	NA	NA	NA	NA	NA	NA	NA	NA	NA	NA	NA	NA	NA	NA	NA
5126	2	2021-10-22	2018-09-05	2020-05-22	7	6.8	60	280	458	2	1	A	M	10	27510	5	3.3	124	6	26080	2.2	NA	NA	2021-10-22	NA_NA_NA	NA	NA	2021-10-30	NA_NA_NA	NA	NA	NA	NA	NA	NA	NA	NA	NA	NA	NA	NA	NA	NA	NA	NA	NA	NA	NA	NA
5127	2	2021-07-10	2018-09-05	2020-06-09	7	3.3	61	0	335	1	1	A	M	25	27940	4.7	3.1	108	4	37230	2.8	NA	NA	2021-07-10	NA_NA_NA	NA	NA	2021-07-16	EXC22.5_NA_NA	NA	NA	NA	NA	NA	NA	NA	NA	NA	NA	NA	NA	NA	NA	NA	NA	NA	NA	2022-07-12	TWINS_NA_NA
5129	1	2020-11-20	2018-09-10	2020-11-20	6	0.3	NA	413	NA	1	1	A	F	12	26700	4.9	2.9	121	NA	NA	0.7	2021-09-24	T_NA_NA	2020-11-20	NA_NA_NA	NA	NA	NA	NA	NA	NA	NA	NA	NA	NA	NA	NA	NA	NA	NA	NA	NA	NA	NA	NA	NA	NA	NA	NA
5129	2	2021-11-10	2018-09-10	2020-11-20	5	0.3	68	279	287	1	1	A	M	21	31640	4	2.6	156	NA	37910	0.1	NA	NA	2021-11-10	NA_NA_NA	NA	NA	NA	NA	NA	NA	NA	NA	NA	NA	NA	NA	NA	NA	NA	NA	NA	NA	NA	NA	NA	NA	NA	NA
5130	2	2022-02-14	2018-09-11	2020-08-17	5	3	63	283	483	1	1	A	M	16	29070	4.7	2.9	161	NA	42150	0.9	NA	NA	2022-02-14	NA_NA_NA	NA	NA	NA	NA	NA	NA	2022-06-08	SPRF/5_NA_NA	NA	NA	NA	NA	2022-08-18	SPBF3LR5_NA_NA	NA	NA	NA	NA	NA	NA	NA	NA	NA	NA
5131	2	2021-10-25	2018-09-12	2020-06-11	6	3.3	56	276	445	1	1	A	F	7	23150	5.2	4	124	NA	31870	5.4	2022-09-06	T_NA_NA	2021-10-25	NA_NA_NA	NA	NA	2021-10-30	NA_NA_NA	NA	NA	NA	NA	NA	NA	NA	NA	NA	NA	NA	NA	NA	NA	NA	NA	NA	NA	NA	NA
5132	2	2021-05-28	2018-09-13	2020-06-08	6	1.1	60	274	294	1	1	A	F	40	31450	2.8	2.7	125	NA	36250	0.1	2022-05-03	T_NA_NA	2021-05-28	NA_NA_NA	NA	NA	NA	NA	NA	NA	NA	NA	NA	NA	NA	NA	NA	NA	NA	NA	NA	NA	NA	NA	NA	NA	NA	NA
5132	3	2022-06-20	2018-09-13	2020-06-08	5	1.1	49	276	339	1	1	A	F	16	26600	3.7	3.3	118	NA	32220	1.5	NA	NA	2022-06-20	NA_NA_NA	NA	NA	NA	NA	NA	NA	NA	NA	NA	NA	NA	NA	NA	NA	NA	NA	NA	NA	NA	NA	NA	NA	NA	NA
5133	2	2021-10-24	2018-09-15	2020-10-02	5	0.1	55	0	332	1	1	A	F	8	26450	4.4	3.3	133	NA	30090	1.8	2022-03-09	DD_NA_NA	2021-10-24	NA_NA_NA	NA	NA	2021-10-29	NA_NA_NA	NA	NA	NA	NA	2022-03-22	BLRRLR_NA_NA	NA	NA	NA	NA	NA	NA	NA	NA	NA	NA	NA	NA	2022-05-28	CIDR_NA_NA
5137	2	2021-11-11	2018-09-24	2020-10-05	7	2.2	59	279	343	1	1	A	F	20	29370	3.7	2.9	147	1	38520	1.1	2022-05-25	DD_NA_NA	2021-11-11	NA_NA_NA	NA	NA	NA	NA	NA	NA	NA	NA	NA	NA	NA	NA	NA	NA	NA	NA	NA	NA	NA	NA	NA	NA	NA	NA
5138	2	2021-08-31	2018-09-26	2020-06-22	6	2	57	277	378	1	1	A	M	36	28220	5.3	3	108	NA	32400	0.3	2022-07-13	T_NA_NA	2021-08-31	NA_NA_NA	NA	NA	2021-09-05	NA_NA_NA	NA	NA	NA	NA	NA	NA	NA	NA	NA	NA	NA	NA	NA	NA	NA	NA	NA	NA	NA	NA
5138	3	2022-08-23	2018-09-26	2020-06-22	2	2	53	278	304	1	1	A	F	8	25490	4.8	4	119	NA	28230	1.7	NA	NA	2022-08-23	NA_NA_NA	NA	NA	2022-09-02	NA_NA_NA	NA	NA	NA	NA	NA	NA	NA	NA	NA	NA	NA	NA	NA	NA	NA	NA	NA	NA	NA	NA
5139	2	2021-09-23	2018-09-26	2020-06-21	6	2.6	59	273	400	1	1	A	F	13	24250	3.7	3	114	NA	34650	1.4	2022-09-06	DD_NA_NA	2021-09-23	NA_NA_NA	NA	NA	2021-09-24	NA_NA_NA	NA	NA	NA	NA	NA	NA	NA	NA	NA	NA	2021-09-25	UNK_NA_NA	NA	NA	NA	NA	NA	NA	NA	NA
5140	2	2021-08-01	2018-09-26	2020-08-14	6	2.3	69	276	283	1	1	A	F	31	30970	2.6	2.8	114	NA	38410	1.4	2022-06-14	T_NA_NA	2021-08-01	NA_NA_NA	NA	NA	NA	NA	NA	NA	NA	NA	NA	NA	NA	NA	NA	NA	NA	NA	NA	NA	NA	NA	NA	NA	NA	NA
5140	3	2022-07-26	2018-09-26	2020-08-14	4	2.3	50	278	309	1	1	A	F	8	24980	4.6	3.7	124	NA	35140	1.2	NA	NA	2022-07-26	NA_NA_NA	NA	NA	2022-08-02	NA_NA_NA	NA	NA	NA	NA	NA	NA	NA	NA	NA	NA	NA	NA	NA	NA	NA	NA	NA	NA	NA	NA
5141	2	2021-07-02	2018-09-27	2020-07-19	1	0.2	53	0	295	1	1	A	F	33	31530	3.3	3.1	124	NA	32580	1.2	NA	NA	2021-07-02	NA_NA_NA	NA	NA	NA	NA	NA	NA	NA	NA	NA	NA	NA	NA	NA	NA	NA	NA	NA	NA	NA	NA	NA	NA	2022-03-05	134 DAYS_NA_NA
5144	2	2021-11-23	2018-10-01	2020-07-03	5	2.7	57	277	451	1	1	A	F	43	27440	2.9	3	121	NA	37300	0.8	NA	NA	2021-11-23	NA_NA_NA	2022-09-10	RRABBL_NA_NA	NA	NA	NA	NA	2021-11-28	SPLFLR5_NA_NA	NA	NA	NA	NA	NA	NA	NA	NA	NA	NA	NA	NA	NA	NA	NA	NA
5148	2	2021-07-15	2018-10-05	2020-07-26	7	3.7	59	273	295	1	1	A	F	NA	NA	NA	NA	NA	6	33570	NA	NA	NA	2021-07-15	NA_NA_NA	NA	NA	NA	NA	NA	NA	NA	NA	NA	NA	NA	NA	NA	NA	NA	NA	NA	NA	NA	NA	NA	NA	NA	NA
5155	2	2021-08-21	2018-10-09	2020-07-25	7	5.9	62	281	330	1	1	A	F	11	30260	4.1	3.1	145	6	40760	2.4	NA	NA	2021-08-21	NA_NA_NA	NA	NA	NA	NA	NA	NA	NA	NA	NA	NA	NA	NA	NA	NA	NA	NA	NA	NA	NA	NA	NA	NA	NA	NA
5156	2	2021-10-04	2018-10-09	2020-07-25	6	2.2	70	284	366	1	1	A	F	28	28580	3.6	3	113	NA	30570	1.7	2022-08-10	T_NA_NA	2021-10-04	NA_NA_NA	NA	NA	NA	NA	2022-05-14	PO23/4_NA_NA	NA	NA	NA	NA	NA	NA	NA	NA	NA	NA	NA	NA	NA	NA	NA	NA	NA	NA
5156	3	2022-09-26	2018-10-09	2020-07-25	2	2.2	49	277	308	1	1	A	M	9	22710	3.9	3.4	70	NA	25980	1.9	NA	NA	2022-09-26	NA_NA_NA	NA	NA	NA	NA	NA	NA	NA	NA	NA	NA	NA	NA	NA	NA	NA	NA	NA	NA	NA	NA	NA	NA	NA	NA
5157	2	2021-07-02	2018-10-09	2020-07-11	6	2.1	67	281	289	1	1	A	M	33	30690	3.1	2.8	116	NA	30390	0.4	2022-05-03	T_NA_NA	2021-07-02	NA_NA_NA	NA	NA	2021-07-07	NA_NA_NA	NA	NA	NA	NA	NA	NA	NA	NA	NA	NA	NA	NA	NA	NA	NA	NA	NA	NA	NA	NA
5157	3	2022-06-19	2018-10-09	2020-07-11	5	2.1	48	276	304	1	1	A	F	17	20620	3	3.2	101	NA	31800	0.1	NA	NA	2022-06-19	NA_NA_NA	NA	NA	NA	NA	NA	NA	NA	NA	NA	NA	NA	NA	NA	NA	NA	NA	NA	NA	NA	NA	NA	NA	NA	NA
5158	2	2021-07-10	2018-10-10	2020-07-17	6	1.8	68	282	290	1	1	A	F	25	31830	3.9	2.7	118	NA	35110	0.1	2021-10-19	T_NA_NA	2021-07-10	NA_NA_NA	NA	NA	NA	NA	NA	NA	NA	NA	2022-06-14	T_NA_NA	NA	NA	NA	NA	NA	NA	NA	NA	NA	NA	NA	NA	NA	NA
5158	3	2022-08-07	2018-10-10	2020-07-17	2	1.8	55	282	338	1	1	A	M	24	30640	4.5	2.9	132	NA	34230	0.1	NA	NA	2022-08-07	NA_NA_NA	NA	NA	2022-08-12	NA_NA_NA	NA	NA	NA	NA	NA	NA	NA	NA	NA	NA	NA	NA	NA	NA	NA	NA	NA	NA	NA	NA
5159	2	2021-12-12	2018-10-12	2020-09-25	5	2.4	62	282	381	1	1	A	F	24	24660	4.1	3.3	118	NA	37330	0.4	NA	NA	2021-12-12	NA_NA_NA	NA	NA	2021-12-19	NA_NA_NA	NA	NA	NA	NA	NA	NA	NA	NA	NA	NA	2021-12-13	UNK_NA_NA	NA	NA	NA	NA	NA	NA	NA	NA
5160	2	2022-01-22	2018-10-12	2020-09-03	5	0.1	68	288	438	1	1	A	M	11	28270	4.3	3.4	147	NA	38890	1.4	NA	NA	2022-01-22	NA_NA_NA	NA	NA	NA	NA	NA	NA	NA	NA	NA	NA	NA	NA	NA	NA	NA	NA	NA	NA	NA	NA	NA	NA	NA	NA
5161	2	2021-09-11	2018-10-14	2020-08-13	6	2.1	61	281	333	1	1	A	F	25	30890	3.7	3	136	NA	33890	3.6	2022-08-23	T_NA_NA	2021-09-11	NA_NA_NA	NA	NA	2021-09-16	NA_NA_NA	NA	NA	NA	NA	NA	NA	NA	NA	NA	NA	NA	NA	NA	NA	NA	NA	NA	NA	NA	NA
5162	2	2021-08-22	2018-10-15	2020-09-09	6	1.4	55	269	292	1	1	A	F	10	28060	4.1	3.1	119	NA	35670	1.5	NA	NA	2021-08-22	NA_NA_NA	NA	NA	NA	NA	NA	NA	NA	NA	NA	NA	NA	NA	NA	NA	NA	NA	NA	NA	NA	NA	NA	NA	NA	NA
5162	3	2022-08-11	2018-10-15	2020-09-09	2	1.4	45	273	309	1	1	A	F	20	29620	4.3	2.7	127	NA	31960	0.4	NA	NA	2022-08-11	NA_NA_NA	NA	NA	2022-08-16	NA_NA_NA	NA	NA	NA	NA	NA	NA	NA	NA	NA	NA	NA	NA	NA	NA	NA	NA	NA	NA	NA	NA
5164	2	2021-06-28	2018-10-18	2020-07-16	6	2.8	56	270	291	1	1	A	M	9	25880	5.3	3.1	114	NA	24700	2.1	2022-05-03	T_NA_NA	2021-06-28	NA_NA_NA	NA	NA	NA	NA	NA	NA	NA	NA	NA	NA	NA	NA	NA	NA	NA	NA	NA	NA	NA	NA	NA	NA	NA	NA
5164	3	2022-06-19	2018-10-18	2020-07-16	5	2.8	48	276	308	1	1	A	M	17	25310	4.8	3	134	NA	29800	0.7	NA	NA	2022-06-19	NA_NA_NA	NA	NA	NA	NA	NA	NA	NA	NA	NA	NA	NA	NA	NA	NA	NA	NA	NA	NA	NA	NA	NA	NA	NA	NA
5165	2	2021-08-22	2018-10-18	2020-09-12	6	2.8	55	269	289	1	1	A	M	10	24310	4.9	3	120	NA	33730	1.4	2022-03-15	DD_NA_NA	2021-08-22	NA_NA_NA	NA	NA	NA	NA	NA	NA	NA	NA	2022-08-10	DD_NA_NA	2022-09-10	DD_NA_NA	NA	NA	NA	NA	NA	NA	NA	NA	NA	NA	NA	NA
5165	3	2022-09-17	2018-10-18	2020-09-12	2	2.8	47	274	344	1	1	A	F	18	23150	4.2	2.8	81	NA	32050	0.1	NA	NA	2022-09-17	NA_NA_NA	NA	NA	2022-09-23	NA_NA_NA	NA	NA	NA	NA	NA	NA	NA	NA	NA	NA	NA	NA	NA	NA	NA	NA	NA	NA	NA	NA
5166	2	2021-07-11	2018-10-19	2020-07-24	6	2	62	276	290	2	1	A	M	24	31120	3.7	2.7	122	NA	23960	0.1	2022-01-29	DD_NA_NA	2021-07-11	NA_NA_NA	2022-05-02	RFUBL_NA_NA	2021-07-20	IV_NA_NA	NA	NA	NA	NA	2022-05-17	T_NA_NA	NA	NA	NA	NA	NA	NA	2021-07-22	PO23-34_NA_NA	NA	NA	NA	NA	NA	NA
5169	2	2021-11-14	2018-10-23	2020-07-28	1	0.1	62	0	412	1	1	A	M	17	25010	3.2	2.9	127	NA	33130	1.9	NA	NA	2021-11-14	NA_NA_NA	NA	NA	2021-11-21	NA_NA_NA	NA	NA	NA	NA	NA	NA	NA	NA	NA	NA	NA	NA	NA	NA	NA	NA	NA	NA	2022-03-26	CIDR_NA_NA
5170	2	2021-07-12	2018-10-23	2020-08-01	6	2.8	56	270	289	1	1	A	F	23	27440	3.3	2.8	114	NA	29670	1.4	2022-05-18	T_NA_NA	2021-07-12	NA_NA_NA	NA	NA	2021-07-17	PO25-4_NA_NA	NA	NA	NA	NA	NA	NA	NA	NA	NA	NA	NA	NA	NA	NA	NA	NA	NA	NA	NA	NA
5170	3	2022-06-30	2018-10-23	2020-08-01	5	2.8	45	273	308	1	1	A	F	34	26430	4.4	2.8	150	NA	34790	1.3	NA	NA	2022-06-30	NA_NA_NA	NA	NA	NA	NA	NA	NA	NA	NA	NA	NA	NA	NA	NA	NA	NA	NA	NA	NA	NA	NA	NA	NA	NA	NA
5171	2	2021-09-19	2018-10-24	2020-08-14	6	2.3	62	282	339	1	1	A	M	17	24220	4.4	3.1	99	NA	32850	0.8	2021-09-24	DD_NA_NA	2021-09-19	NA_NA_NA	NA	NA	2021-09-24	NA_NA_NA	NA	NA	NA	NA	2022-06-14	DD_NA_NA	NA	NA	NA	NA	NA	NA	NA	NA	NA	NA	NA	NA	NA	NA
5171	3	2022-09-18	2018-10-24	2020-08-14	2	2.3	97	283	267	1	1	A	M	17	24360	4.9	3.3	84	NA	26140	0.4	NA	NA	2022-09-18	NA_NA_NA	NA	NA	NA	NA	NA	NA	NA	NA	NA	NA	NA	NA	NA	NA	2022-09-19	UNK_NA_NA	2022-09-20	EXC125_NA_NA	NA	NA	NA	NA	NA	NA
5172	2	2021-09-07	2018-10-24	2020-08-08	6	0.4	64	284	331	1	1	A	F	29	30210	4	2.7	124	NA	38140	0.1	2022-08-23	T_NA_NA	2021-09-07	NA_NA_NA	NA	NA	NA	NA	NA	NA	NA	NA	NA	NA	NA	NA	NA	NA	NA	NA	NA	NA	NA	NA	NA	NA	NA	NA
5175	1	2021-01-17	2018-10-28	2021-01-17	7	0	NA	368	NA	2	1	A	F	17	27460	4.6	3.1	111	4	NA	0.4	NA	NA	2021-01-17	NA_NA_NA	NA	NA	NA	NA	NA	NA	NA	NA	NA	NA	NA	NA	NA	NA	NA	NA	NA	NA	NA	NA	NA	NA	NA	NA
5179	2	2021-12-17	2018-10-31	2020-08-01	5	1.5	60	280	443	1	1	A	M	19	25260	5.3	2.7	167	NA	32970	0.1	2022-04-21	T_NA_NA	2021-12-17	NA_NA_NA	NA	NA	2021-12-20	NA_NA_NA	NA	NA	NA	NA	NA	NA	NA	NA	NA	NA	NA	NA	NA	NA	NA	NA	NA	NA	NA	NA
5180	2	2021-10-06	2018-11-03	2020-08-04	7	0.6	52	271	376	1	1	A	M	26	29630	4.1	2.9	119	11	37970	2.3	NA	NA	2021-10-06	NA_NA_NA	NA	NA	2021-10-11	NA_NA_NA	NA	NA	NA	NA	NA	NA	NA	NA	NA	NA	NA	NA	NA	NA	NA	NA	NA	NA	NA	NA
5181	1	2020-10-29	2018-11-03	2020-10-29	6	0.1	NA	356	NA	1	1	A	F	34	25010	4.3	2.6	78	NA	NA	0.4	2021-05-01	T_NA_NA	2020-10-29	NA_NA_NA	NA	NA	NA	NA	NA	NA	NA	NA	2021-08-10	T_NA_NA	NA	NA	NA	NA	NA	NA	NA	NA	NA	NA	NA	NA	NA	NA
5181	2	2021-10-11	2018-11-03	2020-10-29	6	0.1	57	270	290	2	1	D	F	21	24450	4	3.1	107	NA	25210	1.2	2022-09-20	T_NA_NA	2021-10-11	NA_NA_NA	NA	NA	NA	NA	NA	NA	NA	NA	NA	NA	NA	NA	NA	NA	2021-10-12	BREECH_NA_NA	2021-10-12	PO19.5/5_NA_NA	NA	NA	NA	NA	NA	NA
5182	1	2021-01-30	2018-11-04	2021-01-30	6	2.1	NA	345	NA	1	1	A	M	32	29350	3.7	2.6	133	NA	NA	2.4	2021-11-21	DD_NA_NA	2021-01-30	NA_NA_NA	NA	NA	2021-02-15	NA_NA_NA	NA	NA	NA	NA	NA	NA	NA	NA	NA	NA	NA	NA	2021-02-13	EXC21-1_NA_NA	NA	NA	NA	NA	NA	NA
5182	2	2022-01-19	2018-11-04	2021-01-30	5	2.1	65	0	289	1	1	A	F	14	28180	3.3	3	134	NA	41550	2.2	NA	NA	2022-01-19	NA_NA_NA	NA	NA	NA	NA	NA	NA	NA	NA	NA	NA	NA	NA	NA	NA	NA	NA	2022-01-26	EXC23-1_NA_NA	NA	NA	NA	NA	2022-05-28	51 DAYS_NA_NA
5183	2	2021-10-04	2018-11-05	2020-09-01	5	1.5	64	276	334	1	1	A	F	28	29110	5.6	3	127	NA	40220	0.9	NA	NA	2021-10-04	NA_NA_NA	NA	NA	2021-10-09	NA_NA_NA	NA	NA	NA	NA	NA	NA	NA	NA	NA	NA	NA	NA	NA	NA	NA	NA	NA	NA	NA	NA
5184	1	2020-11-09	2018-11-05	2020-11-09	6	0.1	NA	288	NA	1	1	A	M	23	24670	4.3	3.2	83	NA	NA	0.1	2022-01-04	T_NA_NA	2020-11-09	NA_NA_NA	NA	NA	NA	NA	NA	NA	NA	NA	NA	NA	NA	NA	NA	NA	NA	NA	NA	NA	NA	NA	NA	NA	NA	NA
5184	2	2022-01-30	2018-11-05	2020-11-09	5	0.1	34	254	413	1	1	D	M	31	20950	4.5	3.5	76	NA	28340	0.1	2022-08-19	T_NA_NA	2022-01-30	NA_NA_NA	NA	NA	NA	NA	NA	NA	NA	NA	NA	NA	NA	NA	NA	NA	NA	NA	2022-02-02	PO24/4_NA_NA	NA	NA	NA	NA	NA	NA
5185	2	2021-08-26	2018-11-05	2020-08-19	6	1.3	80	294	292	1	1	A	F	41	29520	3.3	2.8	110	NA	31070	0.2	2022-06-29	T_NA_NA	2021-08-26	NA_NA_NA	NA	NA	NA	NA	NA	NA	NA	NA	NA	NA	NA	NA	NA	NA	NA	NA	NA	NA	NA	NA	NA	NA	NA	NA
5185	3	2022-08-14	2018-11-05	2020-08-19	2	1.3	48	276	305	1	1	A	F	17	25300	4	3.3	101	NA	35470	0.1	NA	NA	2022-08-14	NA_NA_NA	NA	NA	NA	NA	NA	NA	NA	NA	NA	NA	NA	NA	NA	NA	NA	NA	NA	NA	NA	NA	NA	NA	NA	NA
5186	1	2020-12-04	2018-11-09	2020-12-04	6	2	NA	364	NA	1	1	A	M	33	31430	4.1	2.9	109	NA	NA	0.3	2022-02-08	T_NA_NA	2020-12-04	NA_NA_NA	NA	NA	NA	NA	NA	NA	NA	NA	NA	NA	NA	NA	NA	NA	NA	NA	NA	NA	NA	NA	NA	NA	NA	NA
5186	2	2022-03-23	2018-11-09	2020-12-04	7	2	58	278	416	1	1	A	M	NA	NA	NA	NA	NA	11	35380	NA	NA	NA	2022-03-23	NA_NA_NA	NA	NA	NA	NA	NA	NA	NA	NA	NA	NA	NA	NA	NA	NA	NA	NA	NA	NA	NA	NA	NA	NA	NA	NA
5187	2	2021-09-29	2018-11-09	2020-10-06	5	0.2	65	279	293	1	1	D	M	7	26080	4.7	3.7	108	NA	29080	1.7	NA	NA	2021-09-29	NA_NA_NA	NA	NA	NA	NA	NA	NA	NA	NA	NA	NA	NA	NA	NA	NA	NA	NA	NA	NA	NA	NA	NA	NA	NA	NA
5188	2	2021-10-02	2018-11-11	2020-10-10	6	3	68	282	289	1	1	A	F	30	32960	5.6	3	135	NA	34480	1.2	NA	NA	2021-10-02	NA_NA_NA	NA	NA	2021-10-09	NA_NA_NA	NA	NA	2022-04-06	CSPL2RF8_NA_NA	NA	NA	NA	NA	NA	NA	NA	NA	NA	NA	2021-10-19	IVDXT_NA_NA	NA	NA	NA	NA
5191	2	2022-01-07	2018-11-12	2020-08-22	5	1.2	60	280	443	1	1	A	F	26	27710	4.4	3.2	112	NA	32360	0.9	NA	NA	2022-01-07	NA_NA_NA	NA	NA	NA	NA	NA	NA	NA	NA	NA	NA	NA	NA	NA	NA	NA	NA	NA	NA	NA	NA	NA	NA	NA	NA
5192	2	2021-08-10	2018-11-15	2020-08-21	6	3.1	64	278	290	1	1	A	F	22	29030	4.1	2.9	97	NA	25520	3.4	2022-08-23	T_NA_NA	2021-08-10	NA_NA_NA	NA	NA	NA	NA	NA	NA	NA	NA	NA	NA	NA	NA	NA	NA	NA	NA	NA	NA	NA	NA	NA	NA	NA	NA
5194	1	2020-11-25	2018-11-16	2020-11-25	6	0.1	NA	272	NA	1	1	A	F	7	23580	4.6	3.7	119	NA	NA	1.8	2021-11-30	T_NA_NA	2020-11-25	NA_NA_NA	NA	NA	NA	NA	NA	NA	NA	NA	NA	NA	NA	NA	NA	NA	NA	NA	NA	NA	NA	NA	NA	NA	NA	NA
5194	2	2022-01-21	2018-11-16	2020-11-25	5	0.1	53	273	369	1	1	A	F	12	29420	4.5	3.5	115	NA	36710	1.2	NA	NA	2022-01-21	NA_NA_NA	NA	NA	NA	NA	NA	NA	NA	NA	NA	NA	NA	NA	NA	NA	NA	NA	NA	NA	NA	NA	NA	NA	NA	NA
5196	2	2021-12-13	2018-11-18	2020-09-07	5	1.3	56	276	406	1	1	A	M	23	25630	4.8	3.2	95	NA	24500	0.1	2022-05-25	DD_NA_NA	2021-12-13	NA_NA_NA	NA	NA	NA	NA	NA	NA	NA	NA	NA	NA	NA	NA	NA	NA	NA	NA	NA	NA	NA	NA	NA	NA	NA	NA
5197	2	2021-09-19	2018-11-18	2020-09-24	6	1.8	69	283	291	2	1	A	M	17	31320	4.3	2.9	112	NA	33490	1.4	2022-07-27	DD_NA_NA	2021-09-19	NA_NA_NA	NA	NA	2021-09-24	NA_NA_NA	NA	NA	NA	NA	NA	NA	NA	NA	NA	NA	NA	NA	NA	NA	NA	NA	NA	NA	NA	NA
5197	3	2022-09-18	2018-11-18	2020-09-24	2	1.8	55	283	309	1	1	A	F	17	28560	3	3.1	111	NA	35140	1.1	NA	NA	2022-09-18	NA_NA_NA	NA	NA	NA	NA	NA	NA	NA	NA	NA	NA	NA	NA	NA	NA	2022-09-19	UNK_NA_NA	NA	NA	NA	NA	NA	NA	NA	NA
5198	2	2021-09-07	2018-11-18	2020-09-13	6	0.8	64	278	295	1	1	A	M	29	28080	4.1	2.6	114	NA	25370	0.5	2022-07-13	T_NA_NA	2021-09-07	NA_NA_NA	NA	NA	2021-09-10	NA_NA_NA	NA	NA	NA	NA	NA	NA	NA	NA	NA	NA	NA	NA	NA	NA	NA	NA	NA	NA	NA	NA
5198	3	2022-09-04	2018-11-18	2020-09-13	2	0.8	55	284	307	1	1	A	M	31	32700	3.9	2.9	138	NA	31730	0.1	NA	NA	2022-09-04	NA_NA_NA	NA	NA	NA	NA	NA	NA	NA	NA	NA	NA	NA	NA	NA	NA	NA	NA	NA	NA	NA	NA	NA	NA	NA	NA
5200	2	2021-09-24	2018-11-20	2020-10-05	1	3.3	60	0	294	1	1	A	M	12	26370	3.8	3.3	110	NA	35560	4.7	2021-10-05	ABSLFRF_NA_NA	2021-09-24	NA_NA_NA	NA	NA	2021-09-28	NA_NA_NA	NA	NA	NA	NA	NA	NA	NA	NA	NA	NA	NA	NA	2021-09-28	BANIV12_NA_NA	NA	NA	NA	NA	2022-03-12	CIDR_NA_NA
5201	2	2021-12-02	2018-11-21	2020-08-29	6	0.7	59	279	401	1	1	A	F	34	32720	4.6	3.3	144	NA	32280	1.4	2022-10-04	DD_NA_NA	2021-12-02	NA_NA_NA	NA	NA	2021-12-09	NA_NA_NA	NA	NA	NA	NA	NA	NA	NA	NA	NA	NA	NA	NA	NA	NA	NA	NA	NA	NA	NA	NA
5203	2	2021-09-03	2018-11-22	2020-09-18	6	3.8	60	274	290	1	1	A	M	33	28140	4.1	2.9	110	NA	24580	0.1	2022-09-10	DDC_NA_NA	2021-09-03	NA_NA_NA	2022-09-16	LRC_NA_NA	2021-09-08	NA_NA_NA	NA	NA	NA	NA	NA	NA	NA	NA	NA	NA	NA	NA	NA	NA	NA	NA	NA	NA	NA	NA
5204	2	2021-10-06	2018-11-22	2020-08-31	6	0.8	72	286	329	1	1	A	F	26	29340	3.8	3.1	124	NA	37580	1.3	NA	NA	2021-10-06	NA_NA_NA	NA	NA	2021-10-13	NA_NA_NA	2021-10-20	PO22.5/3_NA_NA	NA	NA	NA	NA	NA	NA	NA	NA	NA	NA	NA	NA	2021-10-17	IVDXT_NA_NA	2021-10-18	IVDXT_NA_NA	NA	NA
5204	3	2022-09-29	2018-11-22	2020-08-31	2	0.8	52	280	306	1	1	A	M	NA	NA	NA	NA	NA	NA	35110	NA	NA	NA	2022-09-29	NA_NA_NA	NA	NA	NA	NA	NA	NA	NA	NA	NA	NA	NA	NA	NA	NA	NA	NA	NA	NA	NA	NA	NA	NA	NA	NA
5205	2	2021-11-27	2018-11-23	2020-09-22	5	1.2	61	281	370	1	1	A	F	39	26010	4.8	3	104	NA	32650	1.1	2022-03-22	DD_NA_NA	2021-11-27	NA_NA_NA	NA	NA	NA	NA	NA	NA	NA	NA	NA	NA	NA	NA	NA	NA	NA	NA	NA	NA	NA	NA	NA	NA	NA	NA
5207	2	2021-09-17	2018-11-25	2020-08-26	6	1.9	53	273	334	1	1	A	F	19	26590	5.4	2.9	130	NA	33770	0.1	2022-07-27	T_NA_NA	2021-09-17	NA_NA_NA	NA	NA	NA	NA	NA	NA	NA	NA	NA	NA	NA	NA	NA	NA	NA	NA	NA	NA	NA	NA	NA	NA	NA	NA
5207	3	2022-09-09	2018-11-25	2020-08-26	2	1.9	53	281	304	1	1	A	M	26	28220	4.7	3.1	111	NA	29170	0.1	NA	NA	2022-09-09	NA_NA_NA	NA	NA	NA	NA	NA	NA	NA	NA	NA	NA	NA	NA	NA	NA	NA	NA	NA	NA	NA	NA	NA	NA	NA	NA
5208	2	2021-08-28	2018-11-26	2020-09-11	6	0.9	61	275	290	1	1	A	F	39	29440	3.4	2.6	110	NA	34040	2.1	2022-02-08	DD_NA_NA	2021-08-28	NA_NA_NA	NA	NA	NA	NA	NA	NA	NA	NA	2022-08-10	DD_NA_NA	NA	NA	NA	NA	NA	NA	NA	NA	NA	NA	NA	NA	NA	NA
5208	3	2022-09-25	2018-11-26	2020-09-11	2	0.9	55	282	338	1	1	A	M	10	25610	4.9	3.6	92	NA	33140	1.3	NA	NA	2022-09-25	NA_NA_NA	NA	NA	2022-10-02	NA_NA_NA	NA	NA	NA	NA	NA	NA	NA	NA	NA	NA	NA	NA	NA	NA	NA	NA	NA	NA	NA	NA
5209	1	2020-10-28	2018-11-26	2020-10-28	1	0	NA	273	NA	1	1	A	M	7	22220	5.7	3.6	112	NA	NA	0.4	NA	NA	2020-10-28	NA_NA_NA	NA	NA	NA	NA	NA	NA	NA	NA	NA	NA	NA	NA	NA	NA	2020-10-29	NA_NA_NA	2020-10-30	PO20.4_NA_NA	NA	NA	NA	NA	NA	NA
5210	1	2020-10-26	2018-11-27	2020-10-26	6	1.4	NA	278	NA	2	1	A	M	9	13670	4.2	3.2	102	NA	NA	0	2022-05-18	T_NA_NA	2020-10-26	NA_NA_NA	NA	NA	NA	NA	NA	NA	NA	NA	NA	NA	NA	NA	NA	NA	NA	NA	2020-11-02	PO20.4_NA_NA	NA	NA	NA	NA	NA	NA
5210	2	2022-07-08	2018-11-27	2020-10-26	4	1.4	60	277	560	1	1	A	M	26	27180	4.5	2.9	142	NA	33200	1.2	NA	NA	2022-07-08	NA_NA_NA	NA	NA	NA	NA	NA	NA	NA	NA	NA	NA	NA	NA	NA	NA	2022-07-10	NA_NA_NA	2022-07-13	EXC124_NA_NA	NA	NA	NA	NA	NA	NA
5211	1	2020-10-20	2018-12-01	2020-10-20	6	6.8	NA	279	NA	1	1	A	F	15	27380	3.8	2.9	104	NA	NA	4.3	2021-08-10	T_NA_NA	2020-10-20	NA_NA_NA	NA	NA	NA	NA	NA	NA	2021-06-01	SPRR5_NA_NA	NA	NA	NA	NA	NA	NA	NA	NA	NA	NA	NA	NA	NA	NA	NA	NA
5211	2	2021-10-10	2018-12-01	2020-10-20	6	0.2	62	276	293	1	1	A	F	22	26390	4.3	3.2	108	NA	32700	0.5	2022-08-23	T_NA_NA	2021-10-10	NA_NA_NA	NA	NA	NA	NA	NA	NA	NA	NA	NA	NA	NA	NA	NA	NA	NA	NA	NA	NA	NA	NA	NA	NA	NA	NA
5211	3	2022-10-08	2018-12-01	2020-10-20	2	0.2	54	282	309	1	1	A	M	NA	NA	NA	NA	NA	NA	31150	NA	NA	NA	2022-10-08	NA_NA_NA	NA	NA	NA	NA	NA	NA	NA	NA	NA	NA	NA	NA	NA	NA	NA	NA	NA	NA	NA	NA	NA	NA	NA	NA
5212	2	2021-09-21	2018-12-01	2020-10-10	6	0.5	57	271	289	1	1	A	F	15	27170	4.4	3	129	NA	31150	3.3	NA	NA	2021-09-21	NA_NA_NA	NA	NA	2021-09-27	NA_NA_NA	NA	NA	NA	NA	NA	NA	NA	NA	NA	NA	NA	NA	NA	NA	NA	NA	NA	NA	NA	NA
5214	2	2021-12-31	2018-12-03	2020-09-17	5	0.7	60	280	410	1	1	A	M	33	31210	4.1	3	145	NA	38050	1	2022-09-10	DD_NA_NA	2021-12-31	NA_NA_NA	NA	NA	NA	NA	NA	NA	NA	NA	NA	NA	NA	NA	NA	NA	NA	NA	NA	NA	NA	NA	NA	NA	NA	NA
5215	2	2021-08-12	2018-12-04	2020-08-26	6	2.2	59	0	292	1	1	A	F	20	30790	4.3	2.8	125	NA	38530	0.4	2022-09-06	T_NA_NA	2021-08-12	NA_NA_NA	NA	NA	NA	NA	NA	NA	2021-11-23	CSPLF5_NA_NA	NA	NA	NA	NA	NA	NA	NA	NA	NA	NA	NA	NA	NA	NA	NA	NA
5216	1	2020-10-28	2018-12-05	2020-10-28	6	1.2	NA	0	NA	1	1	A	F	7	28160	4.8	3.4	128	NA	NA	1.8	2021-08-31	T_NA_NA	2020-10-28	NA_NA_NA	NA	NA	NA	NA	NA	NA	NA	NA	2021-12-15	DD_NA_NA	NA	NA	NA	NA	NA	NA	NA	NA	NA	NA	NA	NA	2021-04-17	CIDR_NA_NA
5216	2	2022-02-17	2018-12-05	2020-10-28	5	1.2	66	286	411	2	1	A	M	13	28040	4.6	3.1	147	NA	40460	1.8	NA	NA	2022-02-17	NA_NA_NA	NA	NA	2022-02-22	NA_NA_NA	NA	NA	NA	NA	NA	NA	NA	NA	NA	NA	NA	NA	NA	NA	NA	NA	NA	NA	NA	NA
5219	2	2021-09-15	2018-12-09	2020-09-25	6	0.4	65	279	290	1	1	A	M	21	28780	3.9	3	113	NA	32930	2.4	2022-07-27	DD_NA_NA	2021-09-15	NA_NA_NA	NA	NA	NA	NA	NA	NA	NA	NA	NA	NA	NA	NA	NA	NA	NA	NA	NA	NA	NA	NA	NA	NA	NA	NA
5219	3	2022-09-05	2018-12-09	2020-09-25	2	0.4	49	277	306	1	1	A	F	30	27520	3.8	3.1	106	NA	33180	0.5	NA	NA	2022-09-05	NA_NA_NA	NA	NA	2022-09-09	NA_NA_NA	NA	NA	NA	NA	NA	NA	NA	NA	NA	NA	NA	NA	NA	NA	NA	NA	NA	NA	NA	NA
5221	2	2021-10-12	2018-12-12	2020-09-19	6	2.7	58	277	330	1	1	A	F	20	27590	5	2.9	129	NA	38200	1.6	2022-08-23	T_NA_NA	2021-10-12	NA_NA_NA	NA	NA	NA	NA	NA	NA	NA	NA	NA	NA	NA	NA	NA	NA	NA	NA	NA	NA	NA	NA	NA	NA	NA	NA
5221	3	2022-10-03	2018-12-12	2020-09-19	2	2.7	49	277	307	1	2	AA	MM	NA	NA	NA	NA	NA	NA	32030	NA	NA	NA	2022-10-03	NA_NA_NA	NA	NA	NA	NA	NA	NA	NA	NA	NA	NA	NA	NA	NA	NA	NA	NA	NA	NA	NA	NA	NA	NA	NA	NA
5222	1	2020-10-23	2018-12-12	2020-10-23	6	1.2	NA	274	NA	1	1	A	M	12	23800	4.5	3.3	71	NA	NA	3.1	2021-08-10	T_NA_NA	2020-10-23	NA_NA_NA	NA	NA	NA	NA	NA	NA	NA	NA	NA	NA	NA	NA	NA	NA	2020-10-24	UNK_NA_NA	2020-10-30	PO20/4_NA_NA	NA	NA	NA	NA	NA	NA
5222	2	2021-10-05	2018-12-12	2020-10-23	6	1.1	57	271	290	2	1	A	F	27	27220	4.9	3	96	NA	24240	1.7	2022-08-10	DD_NA_NA	2021-10-05	NA_NA_NA	NA	NA	NA	NA	NA	NA	NA	NA	NA	NA	NA	NA	NA	NA	NA	NA	NA	NA	NA	NA	NA	NA	NA	NA
5222	3	2022-09-11	2018-12-12	2020-10-23	2	1.1	34	262	307	1	1	A	M	24	21420	4.1	3.2	69	NA	24220	0.8	NA	NA	2022-09-11	NA_NA_NA	NA	NA	NA	NA	NA	NA	NA	NA	NA	NA	NA	NA	NA	NA	NA	NA	NA	NA	NA	NA	NA	NA	NA	NA
5223	1	2020-10-24	2018-12-14	2020-10-24	7	0	NA	270	NA	1	1	A	F	11	21370	5	3.5	66	12	NA	2.2	2021-01-26	DD_NA_NA	2020-10-24	NA_NA_NA	NA	NA	NA	NA	NA	NA	NA	NA	NA	NA	NA	NA	NA	NA	NA	NA	NA	NA	NA	NA	NA	NA	NA	NA
5225	1	2020-11-13	2018-12-15	2020-11-13	6	0.1	NA	273	NA	1	1	A	M	19	33460	4.4	3	117	NA	NA	0.6	2021-08-31	T_NA_NA	2020-11-13	NA_NA_NA	NA	NA	NA	NA	NA	NA	2021-04-21	SPRF3_NA_NA	NA	NA	NA	NA	NA	NA	NA	NA	NA	NA	NA	NA	NA	NA	NA	NA
5225	2	2021-10-31	2018-12-15	2020-11-13	7	0.1	62	276	290	1	1	A	F	31	21010	4.4	3.5	69	7	39140	3.1	NA	NA	2021-10-31	NA_NA_NA	NA	NA	2021-11-08	NA_NA_NA	NA	NA	NA	NA	NA	NA	NA	NA	NA	NA	NA	NA	NA	NA	NA	NA	NA	NA	NA	NA
5226	2	2021-09-19	2018-12-15	2020-09-26	7	1.5	69	283	289	1	1	A	M	17	26150	4.9	3.1	125	6	31350	1.2	NA	NA	2021-09-19	NA_NA_NA	NA	NA	2021-09-24	NA_NA_NA	NA	NA	NA	NA	NA	NA	NA	NA	NA	NA	NA	NA	NA	NA	NA	NA	NA	NA	NA	NA
5227	2	2021-08-23	2018-12-16	2020-09-22	7	4.1	42	256	293	1	1	D	M	9	17990	5.2	3.8	16	1	37580	5.3	NA	NA	2021-08-23	NA_NA_NA	NA	NA	NA	NA	NA	NA	NA	NA	NA	NA	NA	NA	NA	NA	NA	NA	NA	NA	NA	NA	NA	NA	NA	NA
5228	1	2020-12-01	2018-12-17	2020-12-01	6	0.2	NA	273	NA	1	1	A	F	36	29000	4.7	2.9	102	NA	NA	0.5	2021-07-12	DD_NA_NA	2020-12-01	NA_NA_NA	NA	NA	NA	NA	NA	NA	NA	NA	2021-11-03	T_NA_NA	NA	NA	NA	NA	NA	NA	NA	NA	NA	NA	NA	NA	NA	NA
5228	2	2021-12-29	2018-12-17	2020-12-01	5	0.2	58	278	335	1	1	A	F	35	26450	3.8	3	106	NA	33310	0.9	NA	NA	2021-12-29	NA_NA_NA	NA	NA	NA	NA	NA	NA	NA	NA	NA	NA	NA	NA	NA	NA	NA	NA	NA	NA	NA	NA	NA	NA	NA	NA
5230	2	2021-09-06	2018-12-19	2020-09-18	6	5.1	63	277	290	1	1	A	M	30	28850	3.9	3.1	111	NA	35250	1.9	2022-07-13	T_NA_NA	2021-09-06	NA_NA_NA	NA	NA	NA	NA	NA	NA	NA	NA	NA	NA	NA	NA	NA	NA	NA	NA	NA	NA	NA	NA	NA	NA	NA	NA
5230	3	2022-08-30	2018-12-19	2020-09-18	2	5.1	50	279	308	1	1	A	M	36	27970	4.2	3.1	109	NA	31610	2	NA	NA	2022-08-30	NA_NA_NA	NA	NA	2022-09-04	NA_NA_NA	NA	NA	NA	NA	NA	NA	NA	NA	NA	NA	NA	NA	NA	NA	NA	NA	NA	NA	NA	NA
5231	1	2020-10-24	2018-12-22	2020-10-24	6	1.3	NA	0	NA	1	1	A	F	11	25840	3.9	3.2	121	NA	NA	0.8	2022-03-15	T_NA_NA	2020-10-24	NA_NA_NA	NA	NA	NA	NA	NA	NA	NA	NA	NA	NA	NA	NA	NA	NA	2020-10-29	NA_NA_NA	2020-10-29	EX20_NA_NA	NA	NA	NA	NA	2021-02-27	CIDR_NA_NA
5231	2	2022-05-06	2018-12-22	2020-10-24	4	1.3	53	273	506	1	1	A	M	26	30660	3.7	3	154	NA	40070	0.1	NA	NA	2022-05-06	NA_NA_NA	NA	NA	NA	NA	NA	NA	NA	NA	NA	NA	NA	NA	NA	NA	NA	NA	NA	NA	NA	NA	NA	NA	NA	NA
5232	2	2021-09-22	2018-12-22	2020-10-01	7	4.4	65	279	291	1	1	A	F	14	30910	3.7	3.1	137	6	38080	1.1	NA	NA	2021-09-22	NA_NA_NA	NA	NA	NA	NA	NA	NA	NA	NA	NA	NA	NA	NA	NA	NA	NA	NA	NA	NA	NA	NA	NA	NA	NA	NA
5233	2	2021-09-06	2018-12-28	2020-09-19	6	2.1	63	277	289	1	1	A	M	30	30330	3.8	2.9	108	NA	29270	0.7	2021-09-24	DD_NA_NA	2021-09-06	NA_NA_NA	NA	NA	NA	NA	NA	NA	NA	NA	2022-08-23	T_NA_NA	NA	NA	NA	NA	NA	NA	NA	NA	NA	NA	NA	NA	NA	NA
5233	3	2022-10-08	2018-12-28	2020-09-19	2	2.1	54	282	343	1	1	A	M	NA	NA	NA	NA	NA	NA	32370	NA	NA	NA	2022-10-08	NA_NA_NA	NA	NA	NA	NA	NA	NA	NA	NA	NA	NA	NA	NA	NA	NA	NA	NA	NA	NA	NA	NA	NA	NA	NA	NA
5234	2	2021-10-21	2018-12-30	2020-09-23	5	0.2	59	279	334	1	1	A	F	11	25010	4.5	3.2	115	NA	31110	1.8	2021-11-03	DD_NA_NA	2021-10-21	NA_NA_NA	NA	NA	2021-10-25	NA_NA_NA	NA	NA	NA	NA	NA	NA	NA	NA	NA	NA	NA	NA	NA	NA	NA	NA	NA	NA	NA	NA
5235	1	2020-10-24	2018-12-30	2020-10-24	6	3	NA	279	NA	1	1	A	F	11	28190	4	3.4	102	NA	NA	1.3	2022-02-25	T_NA_NA	2020-10-24	NA_NA_NA	NA	NA	NA	NA	NA	NA	NA	NA	NA	NA	NA	NA	NA	NA	NA	NA	NA	NA	NA	NA	NA	NA	NA	NA
5235	2	2022-04-23	2018-12-30	2020-10-24	3	3	61	281	485	1	1	A	M	11	27350	4.8	3.3	150	NA	36550	1.7	NA	NA	2022-04-23	NA_NA_NA	NA	NA	NA	NA	NA	NA	NA	NA	NA	NA	NA	NA	NA	NA	NA	NA	NA	NA	NA	NA	NA	NA	NA	NA
5236	2	2022-01-19	2018-12-30	2020-10-05	5	0.2	58	278	413	1	1	A	F	14	27620	4.4	3.3	126	NA	40330	1.4	NA	NA	2022-01-19	NA_NA_NA	NA	NA	NA	NA	NA	NA	NA	NA	NA	NA	NA	NA	NA	NA	NA	NA	NA	NA	NA	NA	NA	NA	NA	NA
5237	2	2021-12-08	2018-12-29	2020-10-10	6	3	58	278	366	1	1	A	F	28	31690	4.8	3.2	133	NA	37710	0.1	NA	NA	2021-12-08	NA_NA_NA	NA	NA	NA	NA	NA	NA	NA	NA	NA	NA	NA	NA	NA	NA	NA	NA	NA	NA	NA	NA	NA	NA	NA	NA
5239	1	2020-11-29	2018-12-30	2020-11-29	6	1.7	NA	278	NA	1	1	A	F	38	34020	3.7	3.1	120	NA	NA	2.8	2021-09-24	DD_NA_NA	2020-11-29	NA_NA_NA	NA	NA	NA	NA	NA	NA	NA	NA	NA	NA	NA	NA	NA	NA	NA	NA	NA	NA	NA	NA	NA	NA	NA	NA
5239	2	2021-11-28	2018-12-30	2020-11-29	6	0.3	69	283	295	1	1	A	M	38	35360	3.6	3.1	150	NA	40360	0.2	NA	NA	2021-11-28	NA_NA_NA	NA	NA	NA	NA	NA	NA	NA	NA	NA	NA	NA	NA	NA	NA	NA	NA	NA	NA	NA	NA	NA	NA	NA	NA
5241	1	2020-11-25	2019-01-01	2020-11-25	6	2.1	NA	267	NA	1	1	A	M	7	24330	5.7	3.5	108	NA	NA	3.4	2022-02-08	DD_NA_NA	2020-11-25	NA_NA_NA	NA	NA	NA	NA	NA	NA	NA	NA	NA	NA	NA	NA	NA	NA	NA	NA	NA	NA	NA	NA	NA	NA	NA	NA
5241	2	2022-04-04	2019-01-01	2020-11-25	4	2.1	56	276	439	1	1	A	M	30	25290	7.2	2.9	103	NA	30400	1.4	NA	NA	2022-04-04	NA_NA_NA	2022-09-10	RRLRABBL_NA_NA	2022-04-12	NA_NA_NA	NA	NA	2022-08-08	SPALL3_NA_NA	NA	NA	NA	NA	NA	NA	NA	NA	NA	NA	NA	NA	NA	NA	NA	NA
5242	2	2021-09-29	2019-01-02	2020-10-05	6	1.7	65	279	294	1	1	A	F	7	27100	5.1	3.8	125	NA	30500	1.8	2022-08-10	T_NA_NA	2021-09-29	NA_NA_NA	NA	NA	NA	NA	NA	NA	NA	NA	NA	NA	NA	NA	NA	NA	NA	NA	NA	NA	NA	NA	NA	NA	NA	NA
5242	3	2022-09-25	2019-01-02	2020-10-05	2	1.7	55	283	306	1	1	A	F	10	26330	5.5	3.5	92	NA	36000	0.6	NA	NA	2022-09-25	NA_NA_NA	NA	NA	2022-10-02	NA_NA_NA	NA	NA	NA	NA	NA	NA	NA	NA	NA	NA	NA	NA	NA	NA	NA	NA	NA	NA	NA	NA
5245	1	2020-10-13	2019-01-08	2020-10-13	6	4.7	NA	277	NA	1	1	A	F	22	27860	4.4	3.2	117	NA	NA	0.5	2021-08-10	DD_NA_NA	2020-10-13	NA_NA_NA	NA	NA	NA	NA	NA	NA	NA	NA	NA	NA	NA	NA	NA	NA	NA	NA	NA	NA	NA	NA	NA	NA	NA	NA
5245	2	2021-10-01	2019-01-08	2020-10-13	5	4.7	53	274	300	1	1	A	F	31	30620	5.3	3	121	NA	37630	1.2	2022-02-18	DD_NA_NA	2021-10-01	NA_NA_NA	NA	NA	NA	NA	NA	NA	2022-04-25	SPLR/5_NA_NA	NA	NA	NA	NA	NA	NA	NA	NA	NA	NA	NA	NA	NA	NA	NA	NA
5247	1	2020-12-16	2019-01-11	2020-12-16	6	1.8	NA	280	NA	1	1	A	F	21	27280	5.1	2.9	94	NA	NA	1.5	2021-10-05	T_NA_NA	2020-12-16	NA_NA_NA	NA	NA	NA	NA	NA	NA	NA	NA	NA	NA	NA	NA	NA	NA	NA	NA	NA	NA	NA	NA	NA	NA	NA	NA
5247	2	2021-12-11	2019-01-11	2020-12-16	6	0.7	68	282	292	1	1	A	F	25	31060	5.8	3.1	133	NA	31760	0.1	NA	NA	2021-12-11	NA_NA_NA	NA	NA	2021-12-18	NA_NA_NA	NA	NA	NA	NA	NA	NA	NA	NA	NA	NA	NA	NA	NA	NA	NA	NA	NA	NA	NA	NA
5248	1	2020-11-21	2019-01-11	2020-11-21	6	2.3	NA	0	NA	1	1	A	M	11	27450	4.9	3.4	100	NA	NA	1.8	2022-01-04	T_NA_NA	2020-11-21	NA_NA_NA	NA	NA	NA	NA	NA	NA	NA	NA	NA	NA	NA	NA	NA	NA	NA	NA	NA	NA	NA	NA	NA	NA	2021-04-06	CIDR_NA_NA
5248	2	2022-02-23	2019-01-11	2020-11-21	5	2.3	58	278	401	1	1	A	F	7	27190	5.7	3.5	129	NA	34800	1	2022-07-20	T_NA_NA	2022-02-23	NA_NA_NA	NA	NA	2022-03-04	NA_NA_NA	NA	NA	NA	NA	NA	NA	NA	NA	NA	NA	NA	NA	NA	NA	NA	NA	NA	NA	NA	NA
5249	2	2021-12-09	2019-01-11	2020-10-09	5	0.3	59	279	367	1	1	A	M	27	28010	4.4	3.2	118	NA	27730	0.4	2022-06-14	T_NA_NA	2021-12-09	NA_NA_NA	NA	NA	NA	NA	NA	NA	NA	NA	NA	NA	NA	NA	NA	NA	NA	NA	NA	NA	NA	NA	NA	NA	NA	NA
5250	2	2021-09-25	2019-01-11	2020-10-09	6	0.5	61	275	290	1	1	A	F	11	28820	4.7	3	124	NA	33040	1.4	NA	NA	2021-09-25	NA_NA_NA	NA	NA	NA	NA	NA	NA	2022-06-03	SPLF/8_NA_NA	NA	NA	NA	NA	NA	NA	NA	NA	NA	NA	NA	NA	NA	NA	NA	NA
5250	3	2022-09-14	2019-01-11	2020-10-09	2	0.5	40	279	314	1	1	A	F	21	27370	3.9	3	103	NA	32650	0.1	NA	NA	2022-09-14	NA_NA_NA	NA	NA	NA	NA	NA	NA	NA	NA	NA	NA	NA	NA	NA	NA	NA	NA	NA	NA	NA	NA	NA	NA	NA	NA
5251	1	2020-10-27	2019-01-12	2020-10-27	6	0.4	NA	271	NA	1	2	AD	MF	8	27850	5.3	3.4	119	NA	NA	2.3	2021-05-01	DD_NA_NA	2020-10-27	NA_NA_NA	NA	NA	NA	NA	NA	NA	NA	NA	2021-10-05	T_NA_NA	NA	NA	NA	NA	NA	NA	NA	NA	NA	NA	NA	NA	NA	NA
5251	2	2021-12-04	2019-01-12	2020-10-27	6	3	61	281	342	1	1	A	F	32	33650	4.5	2.9	144	NA	40940	1.3	NA	NA	2021-12-04	NA_NA_NA	NA	NA	NA	NA	NA	NA	NA	NA	NA	NA	NA	NA	NA	NA	NA	NA	NA	NA	NA	NA	NA	NA	NA	NA
5252	1	2020-12-06	2019-01-13	2020-12-06	6	0.3	NA	272	NA	1	1	A	M	31	27610	3.4	2.8	93	NA	NA	2.3	2021-11-21	T_NA_NA	2020-12-06	NA_NA_NA	NA	NA	NA	NA	NA	NA	NA	NA	NA	NA	NA	NA	NA	NA	2020-12-09	NA_NA_NA	2020-12-10	PO20/4_NA_NA	NA	NA	NA	NA	NA	NA
5252	2	2022-01-08	2019-01-13	2020-12-06	5	0.3	54	274	344	1	1	A	F	25	28360	4.1	2.9	115	NA	31480	0.3	NA	NA	2022-01-08	NA_NA_NA	2022-07-08	EXC119.5_NA_NA	NA	NA	NA	NA	NA	NA	NA	NA	NA	NA	NA	NA	NA	NA	NA	NA	NA	NA	NA	NA	NA	NA
5254	2	2021-08-01	2019-01-15	2020-08-14	6	0.2	69	276	283	0	1	A	M	31	29830	4.1	2.7	124	NA	34090	0.4	2022-07-13	T_NA_NA	2021-08-01	NA_NA_NA	NA	NA	NA	NA	NA	NA	NA	NA	NA	NA	NA	NA	NA	NA	NA	NA	NA	NA	NA	NA	NA	NA	NA	NA
5254	3	2022-08-14	2019-01-15	2020-08-14	2	0.2	34	261	344	1	1	A	F	17	19960	3.7	3.5	95	NA	36540	2.2	NA	NA	2022-08-14	NA_NA_NA	NA	NA	NA	NA	NA	NA	NA	NA	NA	NA	NA	NA	NA	NA	NA	NA	NA	NA	NA	NA	NA	NA	NA	NA
5255	1	2020-12-15	2019-01-16	2020-12-15	7	0	NA	279	NA	1	1	A	M	22	26950	4.7	3.2	107	4	NA	7.2	NA	NA	2020-12-15	NA_NA_NA	NA	NA	NA	NA	NA	NA	2021-01-18	SPRR5_NA_NA	NA	NA	NA	NA	NA	NA	NA	NA	NA	NA	NA	NA	NA	NA	NA	NA
5257	1	2020-11-08	2019-01-17	2020-11-08	6	0	NA	271	NA	1	1	A	F	24	30000	3.8	3	111	NA	NA	0.2	2021-02-08	DD_NA_NA	2020-11-08	NA_NA_NA	NA	NA	NA	NA	NA	NA	NA	NA	2021-09-29	ABLRRR_NA_NA	NA	NA	NA	NA	NA	NA	NA	NA	NA	NA	NA	NA	NA	NA
5257	2	2021-12-08	2019-01-17	2020-11-08	7	0	58	278	337	1	1	A	F	28	23330	5.1	2.8	78	6	36710	1	2021-12-29	ULFRRRF_NA_NA	2021-12-08	NA_NA_NA	NA	NA	NA	NA	NA	NA	NA	NA	NA	NA	NA	NA	NA	NA	NA	NA	NA	NA	NA	NA	NA	NA	NA	NA
5258	1	2020-10-27	2019-01-20	2020-10-27	1	0	NA	277	NA	1	1	A	F	8	24680	4.1	3.2	99	NA	NA	5.1	NA	NA	2020-10-27	NA_NA_NA	NA	NA	NA	NA	NA	NA	NA	NA	NA	NA	NA	NA	NA	NA	NA	NA	NA	NA	NA	NA	NA	NA	NA	NA
5259	1	2020-11-13	2019-01-22	2020-11-13	6	0.1	NA	272	NA	1	1	A	F	19	30320	4.6	3.1	111	NA	NA	0.5	2021-08-31	T_NA_NA	2020-11-13	NA_NA_NA	NA	NA	NA	NA	NA	NA	NA	NA	NA	NA	NA	NA	NA	NA	NA	NA	NA	NA	NA	NA	NA	NA	NA	NA
5259	2	2021-10-27	2019-01-22	2020-11-13	5	0.1	58	272	290	1	1	A	F	35	31390	4.3	3	121	NA	38920	1.1	NA	NA	2021-10-27	NA_NA_NA	NA	NA	NA	NA	NA	NA	NA	NA	NA	NA	NA	NA	NA	NA	NA	NA	NA	NA	NA	NA	NA	NA	NA	NA
5260	1	2021-01-12	2019-01-22	2021-01-12	6	2.2	NA	267	NA	1	1	A	F	22	27240	4.6	2.9	111	NA	NA	1.9	2021-11-03	DD_NA_NA	2021-01-12	NA_NA_NA	NA	NA	NA	NA	NA	NA	NA	NA	NA	NA	NA	NA	NA	NA	NA	NA	NA	NA	NA	NA	NA	NA	NA	NA
5260	2	2022-01-08	2019-01-22	2021-01-12	5	2.2	68	282	293	1	1	A	M	25	32290	4.2	3.1	127	NA	36510	0.9	NA	NA	2022-01-08	NA_NA_NA	NA	NA	NA	NA	NA	NA	NA	NA	NA	NA	NA	NA	NA	NA	NA	NA	NA	NA	NA	NA	NA	NA	NA	NA
5261	1	2020-12-19	2019-01-22	2020-12-19	6	0.9	NA	279	NA	1	1	A	F	18	28580	3.8	3	121	NA	NA	2	2021-09-24	DD_NA_NA	2020-12-19	NA_NA_NA	NA	NA	NA	NA	NA	NA	NA	NA	2021-10-05	DD_NA_NA	NA	NA	NA	NA	NA	NA	NA	NA	NA	NA	NA	NA	NA	NA
5261	2	2021-12-08	2019-01-22	2020-12-19	5	0.9	65	279	289	1	1	A	F	28	30230	4.6	3.1	161	NA	38250	1.2	2021-12-29	DD_NA_NA	2021-12-08	NA_NA_NA	NA	NA	NA	NA	NA	NA	2022-08-16	SPBF3BR5_NA_NA	2022-02-08	DD_NA_NA	2022-05-31	DD_NA_NA	NA	NA	2021-12-09	UNK_NA_NA	NA	NA	NA	NA	NA	NA	NA	NA
5262	1	2020-10-28	2019-01-22	2020-10-28	6	2.6	NA	271	NA	1	1	A	F	7	29220	5.5	3.5	121	NA	NA	3.1	2021-12-15	DD_NA_NA	2020-10-28	NA_NA_NA	NA	NA	NA	NA	NA	NA	NA	NA	NA	NA	NA	NA	NA	NA	NA	NA	NA	NA	NA	NA	NA	NA	NA	NA
5262	2	2022-02-08	2019-01-22	2020-10-28	5	2.6	64	284	404	1	1	A	F	22	32890	4.3	2.9	141	NA	42920	0.4	NA	NA	2022-02-08	NA_NA_NA	NA	NA	NA	NA	NA	NA	2022-08-31	CSPLR3BR_NA_NA	NA	NA	NA	NA	NA	NA	NA	NA	NA	NA	NA	NA	NA	NA	NA	NA
5263	1	2020-12-11	2019-01-24	2020-12-11	6	0.3	NA	275	NA	2	1	A	F	26	27290	5	2.7	107	NA	NA	1.4	2021-10-05	DD_NA_NA	2020-12-11	NA_NA_NA	NA	NA	NA	NA	NA	NA	NA	NA	NA	NA	NA	NA	NA	NA	NA	NA	NA	NA	NA	NA	NA	NA	NA	NA
5263	2	2021-11-14	2019-01-24	2020-12-11	6	2.4	48	262	290	1	1	D	F	17	23010	4.3	3.4	104	NA	37220	2	2022-09-20	DD_NA_NA	2021-11-14	NA_NA_NA	NA	NA	NA	NA	NA	NA	NA	NA	NA	NA	NA	NA	NA	NA	2021-11-15	NA_NA_NA	2021-11-15	PO23/3_NA_NA	NA	NA	NA	NA	NA	NA
5264	1	2020-12-16	2019-01-25	2020-12-16	7	0	NA	293	NA	1	1	A	F	NA	NA	NA	NA	NA	1	NA	NA	NA	NA	2020-12-16	NA_NA_NA	NA	NA	NA	NA	NA	NA	NA	NA	NA	NA	NA	NA	NA	NA	NA	NA	NA	NA	NA	NA	NA	NA	NA	NA
5265	1	2020-11-02	2019-01-26	2020-11-02	6	0.4	NA	276	NA	1	1	A	F	30	30660	4.8	2.4	101	NA	NA	1.8	2022-01-04	T_NA_NA	2020-11-02	NA_NA_NA	NA	NA	NA	NA	NA	NA	NA	NA	NA	NA	NA	NA	NA	NA	NA	NA	NA	NA	NA	NA	NA	NA	NA	NA
5265	2	2022-03-19	2019-01-26	2020-11-02	5	0.4	75	0	427	1	1	A	M	18	28870	2.8	2.8	139	NA	35720	0.7	NA	NA	2022-03-19	NA_NA_NA	NA	NA	2022-03-23	NA_NA_NA	NA	NA	NA	NA	NA	NA	NA	NA	NA	NA	NA	NA	NA	NA	NA	NA	NA	NA	2022-07-04	32 DAYS_NA_NA
5266	1	2020-11-05	2019-01-31	2020-11-05	6	1.3	NA	273	NA	1	1	A	F	27	23630	5	3.1	83	NA	NA	1.2	2021-08-31	DD_NA_NA	2020-11-05	NA_NA_NA	NA	NA	NA	NA	NA	NA	NA	NA	2021-09-24	DD_NA_NA	NA	NA	NA	NA	NA	NA	NA	NA	NA	NA	NA	NA	NA	NA
5266	2	2021-10-23	2019-01-31	2020-11-05	7	1.3	61	275	291	1	1	A	F	NA	NA	NA	NA	NA	11	26210	NA	NA	NA	2021-10-23	NA_NA_NA	NA	NA	NA	NA	NA	NA	NA	NA	NA	NA	NA	NA	NA	NA	NA	NA	NA	NA	NA	NA	NA	NA	NA	NA
5268	1	2020-11-03	2019-02-01	2020-11-03	7	0	NA	273	NA	1	1	A	F	29	26330	5	3	101	3	NA	1.4	NA	NA	2020-11-03	NA_NA_NA	NA	NA	NA	NA	NA	NA	NA	NA	NA	NA	NA	NA	NA	NA	NA	NA	NA	NA	NA	NA	NA	NA	NA	NA
5269	1	2020-12-25	2019-02-02	2020-12-25	6	5.2	NA	267	NA	1	1	A	F	12	28910	4.8	3.4	129	NA	NA	2.2	2021-11-30	DD_NA_NA	2020-12-25	NA_NA_NA	NA	NA	NA	NA	NA	NA	NA	NA	NA	NA	NA	NA	NA	NA	NA	NA	NA	NA	NA	NA	NA	NA	NA	NA
5269	2	2022-01-21	2019-02-02	2020-12-25	5	5.2	60	280	332	1	1	A	F	12	30670	4.1	3.2	139	NA	43090	2.5	2022-07-13	T_NA_NA	2022-01-21	NA_NA_NA	NA	NA	NA	NA	NA	NA	NA	NA	NA	NA	NA	NA	NA	NA	NA	NA	NA	NA	NA	NA	NA	NA	NA	NA
5270	1	2020-10-31	2019-02-02	2020-10-31	1	0	NA	0	NA	1	1	A	F	32	26800	5	2.8	98	NA	NA	1.4	2020-12-09	DD_NA_NA	2020-10-31	NA_NA_NA	NA	NA	NA	NA	NA	NA	NA	NA	NA	NA	NA	NA	NA	NA	NA	NA	NA	NA	NA	NA	NA	NA	2021-05-14	81 DAYS_NA_NA
5271	1	2020-12-24	2019-02-03	2020-12-24	1	0	NA	280	NA	1	1	A	M	13	25380	4.2	3.2	105	NA	NA	0.1	NA	NA	2020-12-24	NA_NA_NA	NA	NA	NA	NA	NA	NA	NA	NA	NA	NA	NA	NA	NA	NA	NA	NA	NA	NA	NA	NA	NA	NA	NA	NA
5274	1	2020-11-27	2019-02-06	2020-11-27	6	4	NA	274	NA	1	1	A	F	40	31200	3.6	2.8	107	NA	NA	4.8	2021-06-17	T_NA_NA	2020-11-27	NA_NA_NA	NA	NA	NA	NA	NA	NA	NA	NA	2021-09-24	T_NA_NA	NA	NA	NA	NA	NA	NA	NA	NA	NA	NA	NA	NA	NA	NA
5274	2	2021-11-18	2019-02-06	2020-11-27	5	4	66	280	290	1	1	A	F	13	30390	3.9	2.8	144	NA	36520	1.6	NA	NA	2021-11-18	NA_NA_NA	NA	NA	NA	NA	NA	NA	NA	NA	NA	NA	NA	NA	NA	NA	NA	NA	2021-11-30	EXC120_NA_NA	NA	NA	NA	NA	NA	NA
5276	1	2020-11-17	2019-02-10	2020-11-17	7	0	NA	0	NA	1	1	A	F	15	28600	4.7	3.5	93	8	NA	4.4	NA	NA	2020-11-17	NA_NA_NA	NA	NA	NA	NA	NA	NA	NA	NA	NA	NA	NA	NA	NA	NA	NA	NA	NA	NA	NA	NA	NA	NA	2021-07-12	1_NA_NA
5277	1	2020-11-29	2019-02-11	2020-11-29	6	4.4	NA	276	NA	1	1	A	F	38	28140	2.8	3	102	NA	NA	0.5	2021-09-24	T_NA_NA	2020-11-29	NA_NA_NA	NA	NA	NA	NA	NA	NA	NA	NA	NA	NA	NA	NA	NA	NA	NA	NA	NA	NA	NA	NA	NA	NA	NA	NA
5277	2	2021-11-20	2019-02-11	2020-11-29	6	4.5	61	275	295	1	1	A	F	11	27450	4.1	3.2	115	NA	35560	2	2022-03-09	T_NA_NA	2021-11-20	NA_NA_NA	NA	NA	NA	NA	NA	NA	NA	NA	2022-06-14	DD_NA_NA	2022-09-20	DD_NA_NA	NA	NA	NA	NA	NA	NA	NA	NA	NA	NA	NA	NA
5278	1	2020-11-11	2019-02-11	2020-11-11	6	0.2	NA	271	NA	1	1	A	F	21	27430	4.7	3	92	NA	NA	2.1	2021-11-21	DD_NA_NA	2020-11-11	NA_NA_NA	NA	NA	NA	NA	NA	NA	NA	NA	NA	NA	NA	NA	NA	NA	NA	NA	NA	NA	NA	NA	NA	NA	NA	NA
5278	2	2022-01-13	2019-02-11	2020-11-11	5	0.2	59	279	369	1	1	A	F	20	27460	4	3.3	115	NA	32700	0.6	NA	NA	2022-01-13	NA_NA_NA	NA	NA	NA	NA	NA	NA	NA	NA	NA	NA	NA	NA	NA	NA	NA	NA	NA	NA	NA	NA	NA	NA	NA	NA
5279	1	2020-12-05	2019-02-11	2020-12-05	6	0.4	NA	272	NA	1	1	A	F	32	27740	6.7	2.6	93	NA	NA	0.3	2021-06-17	T_NA_NA	2020-12-05	NA_NA_NA	2021-01-12	EXC20_NA_NA	NA	NA	NA	NA	NA	NA	2021-09-24	T_NA_NA	NA	NA	NA	NA	NA	NA	NA	NA	NA	NA	NA	NA	NA	NA
5279	2	2021-11-26	2019-02-11	2020-12-05	6	1.4	67	281	289	1	1	A	F	40	28710	4.4	3.2	115	NA	32840	1.6	2022-10-04	T_NA_NA	2021-11-26	NA_NA_NA	2022-08-18	ROT_NA_NA	2021-11-30	NA_NA_NA	NA	NA	NA	NA	NA	NA	NA	NA	NA	NA	NA	NA	NA	NA	NA	NA	NA	NA	NA	NA
5282	1	2020-11-24	2019-02-14	2020-11-24	6	0.4	NA	278	NA	1	1	A	M	8	26700	4.9	3.6	99	NA	NA	2.6	2021-01-22	DD_NA_NA	2020-11-24	NA_NA_NA	NA	NA	NA	NA	NA	NA	NA	NA	2021-08-31	D_NA_NA	2021-11-03	DDD_NA_NA	NA	NA	NA	NA	NA	NA	NA	NA	NA	NA	NA	NA
5282	2	2021-12-30	2019-02-14	2020-11-24	5	0.4	59	279	342	3	1	D	M	34	28120	4.2	3.3	115	NA	31250	0.3	NA	NA	2021-12-30	NA_NA_NA	NA	NA	NA	NA	NA	NA	NA	NA	NA	NA	NA	NA	NA	NA	NA	NA	NA	NA	NA	NA	NA	NA	NA	NA
5283	1	2021-02-01	2019-02-15	2021-02-01	6	2.9	NA	277	NA	1	1	A	M	30	28480	4.7	3.3	97	NA	NA	2.1	2022-02-18	T_NA_NA	2021-02-01	NA_NA_NA	NA	NA	NA	NA	NA	NA	NA	NA	NA	NA	NA	NA	NA	NA	NA	NA	NA	NA	NA	NA	NA	NA	NA	NA
5283	2	2022-04-13	2019-02-15	2021-02-01	5	2.9	58	275	378	1	1	A	M	21	26050	5	3.4	111	NA	32380	0.4	NA	NA	2022-04-13	NA_NA_NA	2022-07-13	RRABBL_NA_NA	NA	NA	NA	NA	NA	NA	NA	NA	NA	NA	NA	NA	NA	NA	NA	NA	NA	NA	NA	NA	NA	NA
5284	1	2020-12-26	2019-02-16	2020-12-26	6	2.5	NA	272	NA	1	1	A	F	11	27820	5.2	3.2	109	NA	NA	3.4	2022-01-04	T_NA_NA	2020-12-26	NA_NA_NA	NA	NA	NA	NA	NA	NA	NA	NA	NA	NA	NA	NA	NA	NA	NA	NA	NA	NA	NA	NA	NA	NA	NA	NA
5284	2	2022-02-24	2019-02-16	2020-12-26	5	2.5	59	279	366	1	1	A	F	41	30860	4	3	141	NA	38180	0.5	NA	NA	2022-02-24	NA_NA_NA	2022-10-04	LRRRABBL_NA_NA	2022-03-01	NA_NA_NA	NA	NA	NA	NA	NA	NA	NA	NA	NA	NA	NA	NA	NA	NA	NA	NA	NA	NA	NA	NA
5285	1	2021-02-05	2019-02-16	2021-02-05	7	0	NA	280	NA	1	1	A	F	26	25600	3.7	2.8	69	5	NA	3.4	NA	NA	2021-02-05	NA_NA_NA	NA	NA	NA	NA	NA	NA	NA	NA	NA	NA	NA	NA	NA	NA	NA	NA	NA	NA	NA	NA	NA	NA	NA	NA
5286	1	2020-12-30	2019-02-20	2020-12-30	6	2.1	NA	276	NA	1	1	A	F	7	25550	4.9	3.3	107	NA	NA	4.8	2021-10-19	T_NA_NA	2020-12-30	NA_NA_NA	NA	NA	NA	NA	NA	NA	NA	NA	NA	NA	NA	NA	NA	NA	NA	NA	NA	NA	NA	NA	NA	NA	NA	NA
5286	2	2021-12-30	2019-02-20	2020-12-30	5	2.1	73	287	292	1	1	A	M	34	32760	3.1	2.8	136	NA	34550	1	2022-07-13	T_NA_NA	2021-12-30	NA_NA_NA	2022-09-07	LRABBL_NA_NA	NA	NA	NA	NA	NA	NA	NA	NA	NA	NA	NA	NA	NA	NA	NA	NA	NA	NA	NA	NA	NA	NA
5287	1	2020-11-18	2019-02-20	2020-11-18	6	0.2	NA	274	NA	1	1	A	F	14	28450	4.8	3.3	105	NA	NA	0.4	2021-05-22	DD_NA_NA	2020-11-18	NA_NA_NA	NA	NA	NA	NA	NA	NA	NA	NA	2021-10-19	DD_NA_NA	NA	NA	NA	NA	NA	NA	NA	NA	NA	NA	NA	NA	NA	NA
5287	2	2021-12-20	2019-02-20	2020-11-18	5	0.2	63	283	334	1	1	A	F	16	26290	4.8	3.6	130	NA	35110	1.5	2022-09-16	DD_NA_NA	2021-12-20	NA_NA_NA	NA	NA	NA	NA	NA	NA	NA	NA	2022-10-04	DD_NA_NA	NA	NA	NA	NA	NA	NA	NA	NA	NA	NA	NA	NA	NA	NA
5289	1	2020-11-17	2019-02-20	2020-11-17	7	0	NA	273	NA	2	1	D	F	15	25010	3.7	3.3	81	5	NA	2.1	NA	NA	2020-11-17	NA_NA_NA	NA	NA	NA	NA	NA	NA	NA	NA	NA	NA	NA	NA	NA	NA	NA	NA	NA	NA	NA	NA	NA	NA	NA	NA
5291	1	2020-12-28	2019-02-21	2020-12-28	6	1.1	NA	0	NA	1	1	A	F	9	28030	4.1	3.4	104	NA	NA	1.7	2022-03-15	T_NA_NA	2020-12-28	NA_NA_NA	NA	NA	NA	NA	NA	NA	NA	NA	NA	NA	NA	NA	NA	NA	NA	NA	NA	NA	NA	NA	NA	NA	2021-05-08	CIDR_NA_NA
5291	2	2022-05-15	2019-02-21	2020-12-28	3	1.1	62	282	441	1	1	A	M	52	32100	3.8	2.5	143	NA	36750	0.1	NA	NA	2022-05-15	NA_NA_NA	NA	NA	2022-05-18	NA_NA_NA	2022-05-20	IVBAN12_NA_NA	NA	NA	NA	NA	NA	NA	NA	NA	NA	NA	NA	NA	NA	NA	NA	NA	NA	NA
5292	1	2020-12-29	2019-02-22	2020-12-29	6	0.6	NA	273	NA	1	1	A	F	8	23270	7.1	3.1	91	NA	NA	4.5	2021-10-19	T_NA_NA	2020-12-29	NA_NA_NA	NA	NA	NA	NA	NA	NA	NA	NA	NA	NA	NA	NA	NA	NA	NA	NA	NA	NA	NA	NA	NA	NA	NA	NA
5292	2	2021-12-25	2019-02-22	2020-12-29	7	0.6	68	282	293	1	1	A	F	11	24380	5	3.1	75	5	30350	1.3	2022-01-04	BLLR_NA_NA	2021-12-25	NA_NA_NA	NA	NA	NA	NA	NA	NA	NA	NA	2022-01-29	ABLRBLLF_NA_NA	NA	NA	NA	NA	2021-12-26	UNK_NA_NA	NA	NA	NA	NA	NA	NA	NA	NA
5293	1	2020-12-14	2019-02-22	2020-12-14	6	0.3	NA	278	NA	1	1	A	F	23	31050	4.5	2.9	112	NA	NA	2	2021-10-05	T_NA_NA	2020-12-14	NA_NA_NA	NA	NA	NA	NA	NA	NA	NA	NA	NA	NA	NA	NA	NA	NA	NA	NA	NA	NA	NA	NA	NA	NA	NA	NA
5293	2	2021-12-09	2019-02-22	2020-12-14	5	0.3	66	280	294	1	1	A	M	27	28510	4.4	2.9	124	NA	37260	1.6	NA	NA	2021-12-09	NA_NA_NA	NA	NA	NA	NA	NA	NA	NA	NA	NA	NA	NA	NA	NA	NA	NA	NA	NA	NA	NA	NA	NA	NA	NA	NA
5294	1	2020-12-02	2019-02-22	2020-12-02	1	0	NA	0	NA	1	1	A	F	35	25410	4.1	3.1	117	NA	NA	0.1	NA	NA	2020-12-02	NA_NA_NA	NA	NA	NA	NA	NA	NA	NA	NA	NA	NA	NA	NA	NA	NA	NA	NA	NA	NA	NA	NA	NA	NA	2021-09-11	57 DAYS_NA_NA
5296	1	2020-12-19	2019-02-23	2020-12-19	6	0.4	NA	0	NA	1	1	A	F	18	27310	4.9	3	123	NA	NA	2.2	2021-09-24	DD_NA_NA	2020-12-19	NA_NA_NA	NA	NA	NA	NA	NA	NA	NA	NA	2022-03-15	T_NA_NA	NA	NA	NA	NA	NA	NA	NA	NA	NA	NA	NA	NA	2021-06-05	CIDR_NA_NA
5296	2	2022-05-11	2019-02-23	2020-12-19	4	0.4	58	278	450	1	1	A	M	21	25440	3.7	2.9	124	NA	38210	5	NA	NA	2022-05-11	NA_NA_NA	NA	NA	NA	NA	NA	NA	NA	NA	NA	NA	NA	NA	NA	NA	NA	NA	NA	NA	NA	NA	NA	NA	NA	NA
5297	1	2020-11-21	2019-02-24	2020-11-21	6	1	NA	268	NA	1	1	A	F	46	30640	4.4	3	90	NA	NA	0.4	NA	NA	2020-11-21	NA_NA_NA	NA	NA	NA	NA	NA	NA	NA	NA	NA	NA	NA	NA	NA	NA	2020-11-22	NA_NA_NA	2020-11-26	PO20/4_NA_NA	NA	NA	NA	NA	NA	NA
5297	2	2021-11-07	2019-02-24	2020-11-21	6	3.2	65	276	286	1	1	A	F	24	31050	4.7	2.9	118	NA	31700	1.2	2022-07-13	DD_NA_NA	2021-11-07	NA_NA_NA	NA	NA	NA	NA	NA	NA	NA	NA	2022-09-20	T_NA_NA	NA	NA	NA	NA	NA	NA	NA	NA	NA	NA	NA	NA	NA	NA
5298	1	2020-12-01	2019-02-28	2020-12-01	6	0.7	NA	236	NA	1	NA	NA	NA	36	33450	4.5	2.9	111	NA	NA	2.5	NA	NA	NA	NA	NA	NA	NA	NA	2021-12-05	PO18/4_NA_NA	NA	NA	NA	NA	NA	NA	NA	NA	NA	NA	2020-12-03	PO20/4_NA_NA	NA	NA	NA	NA	2020-12-01	UNK_NA_NA
5298	2	2022-01-24	2019-02-28	2020-12-01	7	0.7	49	269	370	1	1	A	M	NA	NA	NA	NA	NA	6	39710	NA	NA	NA	2022-01-24	NA_NA_NA	NA	NA	NA	NA	NA	NA	NA	NA	NA	NA	NA	NA	NA	NA	NA	NA	NA	NA	NA	NA	NA	NA	NA	NA
5300	1	2020-12-10	2019-03-02	2020-12-10	6	1.8	NA	0	NA	1	1	D	F	27	31520	3.9	3.1	99	NA	NA	2.2	2022-02-25	T_NA_NA	2020-12-10	NA_NA_NA	NA	NA	NA	NA	NA	NA	NA	NA	NA	NA	NA	NA	NA	NA	NA	NA	NA	NA	NA	NA	NA	NA	2021-05-22	CIDR_NA_NA
5300	2	2022-04-18	2019-03-02	2020-12-10	5	1.8	56	276	438	1	1	A	M	16	24800	4	3.1	129	NA	36480	2.1	NA	NA	2022-04-18	NA_NA_NA	NA	NA	NA	NA	NA	NA	NA	NA	NA	NA	NA	NA	NA	NA	NA	NA	NA	NA	NA	NA	NA	NA	NA	NA
5302	1	2020-12-26	2019-03-03	2020-12-26	7	0	NA	277	NA	1	1	A	M	11	30440	4.8	3.1	107	4	NA	1.3	NA	NA	2020-12-26	NA_NA_NA	NA	NA	NA	NA	NA	NA	NA	NA	NA	NA	NA	NA	NA	NA	NA	NA	NA	NA	NA	NA	NA	NA	NA	NA
5303	1	2020-12-24	2019-03-05	2020-12-24	6	0.1	NA	280	NA	1	1	A	F	13	23130	5.3	3.3	78	NA	NA	1	NA	NA	2020-12-24	NA_NA_NA	NA	NA	NA	NA	NA	NA	NA	NA	NA	NA	NA	NA	NA	NA	NA	NA	NA	NA	NA	NA	NA	NA	NA	NA
5303	2	2022-01-17	2019-03-05	2020-12-24	1	0.1	56	0	333	1	1	A	F	16	26640	4.8	3.2	106	NA	26400	0.1	NA	NA	2022-01-17	NA_NA_NA	NA	NA	NA	NA	NA	NA	NA	NA	NA	NA	NA	NA	NA	NA	NA	NA	NA	NA	NA	NA	NA	NA	2022-08-13	57 DAYS_NA_NA
5304	1	2020-12-07	2019-03-05	2020-12-07	6	2	NA	277	NA	1	1	A	F	30	26510	3.5	3	92	NA	NA	0.1	2021-12-15	T_NA_NA	2020-12-07	NA_NA_NA	NA	NA	NA	NA	NA	NA	NA	NA	NA	NA	NA	NA	NA	NA	NA	NA	NA	NA	NA	NA	NA	NA	NA	NA
5304	2	2022-01-31	2019-03-05	2020-12-07	7	2	56	275	364	1	1	A	F	30	19560	5.4	2.7	55	11	31850	0.8	NA	NA	2022-01-31	NA_NA_NA	NA	NA	NA	NA	2022-02-07	IVBAN15_NA_NA	NA	NA	NA	NA	NA	NA	NA	NA	NA	NA	NA	NA	NA	NA	NA	NA	NA	NA
5305	1	2021-01-14	2019-03-05	2021-01-14	6	1.8	NA	271	NA	2	1	A	M	20	27180	4	3.3	91	NA	NA	2	2021-09-24	DD_NA_NA	2021-01-14	NA_NA_NA	NA	NA	NA	NA	NA	NA	NA	NA	2022-02-08	DD_NA_NA	NA	NA	NA	NA	NA	NA	NA	NA	NA	NA	NA	NA	NA	NA
5305	2	2022-03-15	2019-03-05	2021-01-14	5	1.8	57	277	368	1	1	A	F	22	26710	4.4	3.2	114	NA	33110	0.4	2022-03-15	DD_NA_NA	2022-03-15	NA_NA_NA	NA	NA	NA	NA	NA	NA	NA	NA	2022-07-13	DD_NA_NA	NA	NA	NA	NA	NA	NA	NA	NA	NA	NA	NA	NA	NA	NA
5306	1	2020-12-27	2019-03-08	2020-12-27	6	0.1	NA	275	NA	1	1	A	F	10	22550	6	3.4	102	NA	NA	3.3	2021-11-30	T_NA_NA	2020-12-27	NA_NA_NA	NA	NA	NA	NA	NA	NA	NA	NA	NA	NA	NA	NA	NA	NA	NA	NA	NA	NA	NA	NA	NA	NA	NA	NA
5306	2	2022-01-29	2019-03-08	2020-12-27	5	0.1	61	281	337	1	1	A	F	32	29430	3.8	3	144	NA	33440	0.4	NA	NA	2022-01-29	NA_NA_NA	NA	NA	NA	NA	NA	NA	NA	NA	NA	NA	NA	NA	NA	NA	NA	NA	NA	NA	NA	NA	NA	NA	NA	NA
5307	1	2020-12-18	2019-03-11	2020-12-18	6	1.6	NA	278	NA	1	1	A	M	19	24880	4.6	3.3	92	NA	NA	4.8	2022-02-08	T_NA_NA	2020-12-18	NA_NA_NA	NA	NA	NA	NA	NA	NA	NA	NA	NA	NA	NA	NA	NA	NA	NA	NA	NA	NA	NA	NA	NA	NA	NA	NA
5307	2	2022-04-05	2019-03-11	2020-12-18	5	1.6	57	277	416	1	2	AA	FF	29	27510	4.3	3.1	120	NA	29940	3.3	NA	NA	2022-04-05	NA_NA_NA	NA	NA	2022-04-10	NA_NA_NA	NA	NA	NA	NA	NA	NA	NA	NA	NA	NA	2022-04-07	TWINS_NA_NA	2022-04-12	IVBAN12_NA_NA	2022-04-12	IVDXT_NA_NA	NA	NA	NA	NA
5309	1	2020-12-25	2019-03-14	2020-12-25	6	1	NA	274	NA	1	1	A	F	12	26300	4.8	3.2	113	NA	NA	1.8	2021-10-19	T_NA_NA	2020-12-25	NA_NA_NA	NA	NA	NA	NA	NA	NA	NA	NA	NA	NA	NA	NA	NA	NA	NA	NA	NA	NA	NA	NA	NA	NA	NA	NA
5309	2	2021-12-25	2019-03-14	2020-12-25	5	1	75	289	290	1	1	A	F	11	28380	5.1	3.2	121	NA	36500	2	NA	NA	2021-12-25	NA_NA_NA	NA	NA	2022-01-02	NA_NA_NA	NA	NA	NA	NA	NA	NA	NA	NA	NA	NA	NA	NA	NA	NA	NA	NA	NA	NA	NA	NA
5310	1	2021-05-10	2019-03-15	2021-05-10	7	0.4	NA	282	NA	1	1	A	M	23	30290	3.8	3	107	8	NA	2.5	2022-03-15	T_NA_NA	2021-05-10	NA_NA_NA	NA	NA	NA	NA	NA	NA	NA	NA	NA	NA	NA	NA	NA	NA	NA	NA	NA	NA	NA	NA	NA	NA	NA	NA
5312	1	2020-12-16	2019-03-16	2020-12-16	1	0	NA	272	NA	1	1	A	F	21	29860	4.6	2.9	121	NA	NA	1.6	NA	NA	2020-12-16	NA_NA_NA	NA	NA	NA	NA	NA	NA	NA	NA	NA	NA	NA	NA	NA	NA	NA	NA	NA	NA	NA	NA	NA	NA	NA	NA
5313	1	2020-12-18	2019-03-17	2020-12-18	7	0	NA	274	NA	1	1	A	F	19	21670	4.4	3	69	6	NA	3.3	NA	NA	2020-12-18	NA_NA_NA	NA	NA	NA	NA	2021-03-26	NA_NA_NA	NA	NA	NA	NA	NA	NA	NA	NA	NA	NA	NA	NA	NA	NA	NA	NA	NA	NA
5315	1	2021-06-22	2019-03-17	2021-06-22	7	0	NA	264	NA	1	1	A	F	15	19800	4.6	3.6	68	4	NA	1.9	NA	NA	2021-06-22	NA_NA_NA	NA	NA	2021-06-29	EXC21-1_NA_NA	NA	NA	NA	NA	NA	NA	NA	NA	NA	NA	NA	NA	NA	NA	NA	NA	NA	NA	NA	NA
5316	1	2020-12-17	2019-03-18	2020-12-17	6	0.8	NA	273	NA	1	1	A	F	20	21420	6.3	3	72	NA	NA	1.4	2021-10-05	T_NA_NA	2020-12-17	NA_NA_NA	NA	NA	2020-12-29	NA_NA_NA	NA	NA	NA	NA	NA	NA	NA	NA	NA	NA	NA	NA	NA	NA	NA	NA	NA	NA	NA	NA
5316	2	2021-12-05	2019-03-18	2020-12-17	5	0.8	62	276	291	1	1	A	F	31	26490	3.6	3.3	92	NA	25180	0.7	NA	NA	2021-12-05	NA_NA_NA	NA	NA	NA	NA	NA	NA	2021-12-05	SPLR3_NA_NA	NA	NA	NA	NA	NA	NA	NA	NA	NA	NA	NA	NA	NA	NA	NA	NA
5317	1	2020-12-19	2019-03-20	2020-12-19	6	0.1	NA	275	NA	1	1	A	F	18	31170	4.9	3.1	124	NA	NA	3.9	2021-10-05	T_NA_NA	2020-12-19	NA_NA_NA	NA	NA	NA	NA	NA	NA	NA	NA	2021-11-21	T_NA_NA	NA	NA	NA	NA	NA	NA	NA	NA	NA	NA	NA	NA	NA	NA
5317	2	2021-12-07	2019-03-20	2020-12-19	5	0.1	64	278	289	1	1	A	F	29	32430	4.7	3.1	127	NA	38340	0.1	NA	NA	2021-12-07	NA_NA_NA	NA	NA	NA	NA	NA	NA	NA	NA	NA	NA	NA	NA	NA	NA	NA	NA	NA	NA	NA	NA	NA	NA	NA	NA
5318	1	2020-12-29	2019-03-21	2020-12-29	6	1.1	NA	277	NA	1	1	A	F	8	22270	6.1	3.5	90	NA	NA	1.4	2021-11-30	T_NA_NA	2020-12-29	NA_NA_NA	NA	NA	NA	NA	NA	NA	NA	NA	NA	NA	NA	NA	NA	NA	NA	NA	NA	NA	NA	NA	NA	NA	NA	NA
5318	2	2022-01-29	2019-03-21	2020-12-29	5	1.1	61	281	335	1	1	A	F	32	25180	5.5	3.2	108	NA	29230	1.1	NA	NA	2022-01-29	NA_NA_NA	NA	NA	NA	NA	NA	NA	NA	NA	NA	NA	NA	NA	NA	NA	NA	NA	NA	NA	NA	NA	NA	NA	NA	NA
5319	1	2021-01-31	2019-03-25	2021-01-31	6	2.5	NA	275	NA	1	1	A	F	31	27910	3.9	3	92	NA	NA	0.1	2022-02-08	T_NA_NA	2021-01-31	NA_NA_NA	NA	NA	NA	NA	NA	NA	NA	NA	NA	NA	NA	NA	NA	NA	NA	NA	NA	NA	NA	NA	NA	NA	NA	NA
5319	2	2022-03-29	2019-03-25	2021-01-31	5	2.5	50	270	372	1	1	A	F	8	27490	4.9	3.9	127	NA	31410	1	NA	NA	2022-03-29	NA_NA_NA	NA	NA	NA	NA	NA	NA	NA	NA	NA	NA	NA	NA	NA	NA	NA	NA	NA	NA	NA	NA	NA	NA	NA	NA
5320	1	2021-01-04	2019-03-27	2021-01-04	6	1.1	NA	284	NA	1	1	A	F	30	31910	4.3	3	123	NA	NA	3	2021-11-03	T_NA_NA	2021-01-04	NA_NA_NA	NA	NA	NA	NA	NA	NA	NA	NA	NA	NA	NA	NA	NA	NA	NA	NA	NA	NA	NA	NA	NA	NA	NA	NA
5320	2	2021-12-31	2019-03-27	2021-01-04	5	1.1	67	0	294	1	1	A	F	33	28280	4.6	3	107	NA	39650	0	NA	NA	2021-12-31	NA_NA_NA	NA	NA	NA	NA	NA	NA	2022-01-28	CSPRR/5_NA_NA	NA	NA	NA	NA	NA	NA	NA	NA	NA	NA	NA	NA	NA	NA	2022-06-25	CIDR_NA_NA
5321	1	2021-01-08	2019-03-28	2021-01-08	6	1.5	NA	273	NA	1	1	A	F	26	25650	4.3	3.1	111	NA	NA	1.7	2021-12-15	T_NA_NA	2021-01-08	NA_NA_NA	NA	NA	NA	NA	NA	NA	2021-01-13	PO20/5_NA_NA	NA	NA	NA	NA	NA	NA	2021-01-10	NA_NA_NA	2021-01-19	EXC19-1_NA_NA	NA	NA	NA	NA	NA	NA
5321	2	2022-01-28	2019-03-28	2021-01-08	7	1.5	53	273	332	1	1	A	M	33	29810	4.4	2.8	122	10	39110	1.4	NA	NA	2022-01-28	NA_NA_NA	NA	NA	NA	NA	NA	NA	NA	NA	NA	NA	NA	NA	NA	NA	NA	NA	NA	NA	NA	NA	NA	NA	NA	NA
5322	1	2021-05-17	2019-03-28	2021-05-17	6	1.8	NA	374	NA	1	1	A	M	16	24270	4.2	3.3	149	NA	NA	4.5	2022-04-21	T_NA_NA	2021-05-17	NA_NA_NA	NA	NA	NA	NA	NA	NA	NA	NA	NA	NA	NA	NA	NA	NA	NA	NA	NA	NA	NA	NA	NA	NA	NA	NA
5322	2	2022-06-15	2019-03-28	2021-05-17	5	1.8	58	278	336	1	1	A	F	21	27210	4.5	3.2	133	NA	29960	0.7	NA	NA	2022-06-15	NA_NA_NA	NA	NA	NA	NA	NA	NA	NA	NA	NA	NA	NA	NA	NA	NA	NA	NA	NA	NA	NA	NA	NA	NA	NA	NA
5325	1	2021-01-02	2019-03-31	2021-01-02	6	0.9	NA	275	NA	1	1	A	M	32	26610	4.1	3.1	92	NA	NA	1.7	2021-11-30	T_NA_NA	2021-01-02	NA_NA_NA	NA	NA	NA	NA	NA	NA	NA	NA	NA	NA	NA	NA	NA	NA	NA	NA	NA	NA	NA	NA	NA	NA	NA	NA
5325	2	2022-01-26	2019-03-31	2021-01-02	5	0.9	58	278	331	1	1	A	F	7	27720	4.6	3.9	109	NA	33060	2.3	NA	NA	2022-01-26	NA_NA_NA	NA	NA	NA	NA	NA	NA	NA	NA	NA	NA	NA	NA	NA	NA	NA	NA	NA	NA	NA	NA	NA	NA	NA	NA
5326	1	2020-12-28	2019-04-01	2020-12-28	6	0.1	NA	270	NA	1	1	A	F	9	21850	6.6	3.2	88	NA	NA	2.1	2022-02-08	T_NA_NA	2020-12-28	NA_NA_NA	NA	NA	NA	NA	2021-09-07	PRED10_NA_NA	2021-01-03	EX18/2_NA_NA	NA	NA	NA	NA	NA	NA	2020-12-28	UNK_NA_NA	2020-12-31	EX18-1_NA_NA	NA	NA	NA	NA	NA	NA
5326	2	2022-04-13	2019-04-01	2020-12-28	7	0.1	72	278	399	1	1	A	M	21	23210	3.8	2.7	63	11	30310	0.5	NA	NA	2022-04-13	NA_NA_NA	NA	NA	NA	NA	NA	NA	NA	NA	NA	NA	NA	NA	NA	NA	2022-04-13	NA_NA_NA	NA	NA	NA	NA	NA	NA	NA	NA
5327	1	2021-01-30	2019-04-04	2021-01-30	6	1.4	NA	282	NA	1	1	A	F	32	27480	4.2	3	95	NA	NA	1.4	2021-11-21	T_NA_NA	2021-01-30	NA_NA_NA	NA	NA	NA	NA	NA	NA	NA	NA	NA	NA	NA	NA	NA	NA	NA	NA	NA	NA	NA	NA	NA	NA	NA	NA
5327	2	2022-01-17	2019-04-04	2021-01-30	7	1.4	63	277	289	1	1	A	F	16	29270	4	2.9	103	5	33750	3.3	2022-05-31	BLLF_NA_NA	2022-01-17	NA_NA_NA	2022-04-23	NA_NA_NA	NA	NA	2022-05-14	IVBAN12_NA_NA	NA	NA	NA	NA	NA	NA	NA	NA	NA	NA	NA	NA	NA	NA	NA	NA	NA	NA
5328	1	2021-03-04	2019-04-04	2021-03-04	6	2.8	NA	0	NA	1	1	A	F	34	26830	4.2	3	100	NA	NA	3.2	2022-04-21	T_NA_NA	2021-03-04	NA_NA_NA	NA	NA	NA	NA	NA	NA	NA	NA	NA	NA	NA	NA	NA	NA	NA	NA	NA	NA	NA	NA	NA	NA	2021-07-17	CIDR_NA_NA
5328	2	2022-06-13	2019-04-04	2021-03-04	4	2.8	56	276	410	1	1	A	M	23	25680	3.2	3.2	118	NA	34370	7.5	NA	NA	2022-06-13	NA_NA_NA	NA	NA	2022-06-18	NA_NA_NA	NA	NA	2022-07-15	SPRF5RR3_NA_NA	NA	NA	NA	NA	NA	NA	NA	NA	NA	NA	NA	NA	NA	NA	NA	NA
5329	1	2021-01-26	2019-04-05	2021-01-26	6	0.4	NA	270	NA	1	1	A	F	8	24060	6.6	3.2	107	NA	NA	3.8	2022-01-04	T_NA_NA	2021-01-26	NA_NA_NA	NA	NA	NA	NA	NA	NA	2021-11-16	NO RR_NA_NA	NA	NA	NA	NA	NA	NA	NA	NA	NA	NA	NA	NA	NA	NA	NA	NA
5329	2	2022-02-26	2019-04-05	2021-01-26	7	0.4	61	281	335	1	1	A	M	39	23530	5.2	3.1	81	7	37590	0	NA	NA	2022-02-26	NA_NA_NA	NA	NA	NA	NA	NA	NA	NA	NA	NA	NA	NA	NA	NA	NA	NA	NA	NA	NA	NA	NA	NA	NA	NA	NA
5331	1	2021-01-10	2019-04-07	2021-01-10	6	1.2	NA	275	NA	1	1	A	F	24	25850	5.2	3.2	91	NA	NA	4.5	2022-02-25	T_NA_NA	2021-01-10	NA_NA_NA	NA	NA	NA	NA	NA	NA	NA	NA	NA	NA	NA	NA	NA	NA	NA	NA	NA	NA	NA	NA	NA	NA	NA	NA
5331	2	2022-04-14	2019-04-07	2021-01-10	5	1.2	52	272	407	3	1	A	F	20	24080	3.2	2.8	156	NA	32730	0.1	NA	NA	2022-04-14	NA_NA_NA	NA	NA	NA	NA	NA	NA	NA	NA	NA	NA	NA	NA	NA	NA	NA	NA	NA	NA	NA	NA	NA	NA	NA	NA
5332	1	2021-01-09	2019-04-08	2021-01-09	7	0	NA	273	NA	1	1	A	F	25	28510	3	2.9	117	11	NA	0.5	NA	NA	2021-01-09	NA_NA_NA	NA	NA	NA	NA	NA	NA	NA	NA	NA	NA	NA	NA	NA	NA	2021-01-10	NA_NA_NA	2021-01-19	PO20-4_NA_NA	NA	NA	NA	NA	NA	NA
5333	1	2021-01-10	2019-04-08	2021-01-10	6	0.3	NA	277	NA	1	1	A	F	24	27210	5.2	3.2	89	NA	NA	0.9	2021-11-03	T_NA_NA	2021-01-10	NA_NA_NA	NA	NA	NA	NA	NA	NA	NA	NA	NA	NA	NA	NA	NA	NA	NA	NA	NA	NA	NA	NA	NA	NA	NA	NA
5333	2	2022-01-03	2019-04-08	2021-01-10	5	0.3	63	277	295	1	1	A	F	30	27550	4.4	3.4	98	NA	31010	0.5	NA	NA	2022-01-03	NA_NA_NA	NA	NA	NA	NA	NA	NA	NA	NA	NA	NA	NA	NA	NA	NA	NA	NA	NA	NA	NA	NA	NA	NA	NA	NA
5334	1	2021-03-05	2019-04-09	2021-03-05	6	3.9	NA	0	NA	1	1	A	M	33	24700	4	3.3	88	NA	NA	2.8	2022-06-14	T_NA_NA	2021-03-05	NA_NA_NA	NA	NA	NA	NA	NA	NA	NA	NA	NA	NA	NA	NA	NA	NA	NA	NA	NA	NA	NA	NA	NA	NA	2021-08-21	57 DAYS_NA_NA
5334	2	2022-08-07	2019-04-09	2021-03-05	2	3.9	62	282	458	1	1	A	M	24	27150	4	2.8	110	NA	27250	0.1	NA	NA	2022-08-07	NA_NA_NA	NA	NA	2022-08-10	NA_NA_NA	NA	NA	NA	NA	NA	NA	NA	NA	NA	NA	NA	NA	NA	NA	2022-08-12	NA_NA_NA	NA	NA	NA	NA
5336	1	2021-02-23	2019-04-11	2021-02-23	6	1.2	NA	275	NA	1	1	A	F	8	26780	4	3.3	98	NA	NA	4	2022-03-15	T_NA_NA	2021-02-23	NA_NA_NA	NA	NA	NA	NA	NA	NA	NA	NA	NA	NA	NA	NA	NA	NA	NA	NA	NA	NA	NA	NA	NA	NA	NA	NA
5336	2	2022-04-27	2019-04-11	2021-02-23	5	1.2	51	271	377	1	2	AD	FF	7	24680	4.7	3.9	114	NA	34060	5.2	NA	NA	2022-04-27	NA_NA_NA	NA	NA	NA	NA	NA	NA	2022-07-21	SPLR/3_NA_NA	NA	NA	NA	NA	NA	NA	NA	NA	NA	NA	NA	NA	NA	NA	NA	NA
5337	1	2021-03-17	2019-04-11	2021-03-17	7	0	NA	258	NA	1	1	A	F	21	24260	4.3	3.2	74	3	NA	0.1	NA	NA	2021-03-17	NA_NA_NA	NA	NA	NA	NA	NA	NA	NA	NA	NA	NA	NA	NA	NA	NA	NA	NA	NA	NA	NA	NA	NA	NA	NA	NA
5338	1	2021-01-30	2019-04-11	2021-01-30	6	3.4	NA	271	NA	1	1	A	F	32	22440	5.3	2.9	91	NA	NA	1.2	2022-03-15	T_NA_NA	2021-01-30	NA_NA_NA	NA	NA	NA	NA	NA	NA	NA	NA	NA	NA	NA	NA	NA	NA	NA	NA	NA	NA	NA	NA	NA	NA	NA	NA
5338	2	2022-05-03	2019-04-11	2021-01-30	4	3.4	57	277	401	1	1	A	M	29	27520	4.3	2.9	108	NA	24200	0.4	NA	NA	2022-05-03	NA_NA_NA	NA	NA	2022-05-13	IVDXT_NA_NA	NA	NA	NA	NA	NA	NA	NA	NA	NA	NA	NA	NA	NA	NA	NA	NA	NA	NA	NA	NA
5339	1	2021-01-19	2019-04-12	2021-01-19	6	3.1	NA	279	NA	1	1	A	F	15	27470	4.2	3.3	111	NA	NA	2.5	2022-03-15	T_NA_NA	2021-01-19	NA_NA_NA	NA	NA	NA	NA	NA	NA	NA	NA	NA	NA	NA	NA	NA	NA	NA	NA	NA	NA	NA	NA	NA	NA	NA	NA
5339	2	2022-05-14	2019-04-12	2021-01-19	5	3.1	61	281	419	1	1	A	M	18	25900	4.1	2.8	109	NA	36560	0.8	NA	NA	2022-05-14	NA_NA_NA	NA	NA	NA	NA	NA	NA	NA	NA	NA	NA	NA	NA	NA	NA	NA	NA	NA	NA	NA	NA	NA	NA	NA	NA
5341	1	2021-01-17	2019-04-13	2021-01-17	7	0	NA	276	NA	1	1	A	F	17	24020	5	3	126	6	NA	2.4	NA	NA	2021-01-17	NA_NA_NA	NA	NA	NA	NA	NA	NA	NA	NA	NA	NA	NA	NA	NA	NA	NA	NA	2021-01-23	PO20-4_NA_NA	NA	NA	NA	NA	NA	NA
5343	1	2021-01-21	2019-04-16	2021-01-21	6	0.1	NA	276	NA	1	1	A	F	13	26440	3.9	3.1	96	NA	NA	3.3	2022-02-08	T_NA_NA	2021-01-21	NA_NA_NA	NA	NA	NA	NA	2021-08-23	PRED12_NA_NA	NA	NA	NA	NA	NA	NA	NA	NA	NA	NA	NA	NA	NA	NA	NA	NA	NA	NA
5343	2	2022-03-31	2019-04-16	2021-01-21	5	0.1	59	279	375	1	1	A	F	34	26050	3.9	3	108	NA	34510	0.8	NA	NA	2022-03-31	NA_NA_NA	NA	NA	NA	NA	NA	NA	NA	NA	NA	NA	NA	NA	NA	NA	NA	NA	NA	NA	NA	NA	NA	NA	NA	NA
5344	1	2021-01-26	2019-04-20	2021-01-26	6	2.4	NA	278	NA	1	1	A	F	8	26480	4.8	3.3	89	NA	NA	4.8	2021-11-21	T_NA_NA	2021-01-26	NA_NA_NA	NA	NA	NA	NA	NA	NA	NA	NA	NA	NA	NA	NA	NA	NA	NA	NA	NA	NA	NA	NA	NA	NA	NA	NA
5344	2	2022-01-17	2019-04-20	2021-01-26	5	2.4	63	277	293	1	1	A	F	16	31360	4.2	3	121	NA	33150	0.1	NA	NA	2022-01-17	NA_NA_NA	NA	NA	NA	NA	NA	NA	NA	NA	NA	NA	NA	NA	NA	NA	NA	NA	NA	NA	NA	NA	NA	NA	NA	NA
5345	1	2021-01-23	2019-04-21	2021-01-23	6	0.8	NA	276	NA	1	1	A	F	11	26080	4.6	3.4	83	NA	NA	1.1	2022-02-08	DD_NA_NA	2021-01-23	NA_NA_NA	NA	NA	NA	NA	NA	NA	NA	NA	NA	NA	NA	NA	NA	NA	NA	NA	NA	NA	NA	NA	NA	NA	NA	NA
5345	2	2022-03-18	2019-04-21	2021-01-23	4	0.8	53	273	366	1	1	A	F	19	29100	4.6	3.4	120	NA	29260	0.8	NA	NA	2022-03-18	NA_NA_NA	NA	NA	NA	NA	NA	NA	NA	NA	NA	NA	NA	NA	NA	NA	NA	NA	NA	NA	NA	NA	NA	NA	NA	NA
5346	1	2021-03-09	2019-04-21	2021-03-09	6	1.4	NA	275	NA	1	1	A	M	29	29520	4.1	3.1	95	NA	NA	2.4	2022-02-08	T_NA_NA	2021-03-09	NA_NA_NA	NA	NA	NA	NA	NA	NA	NA	NA	NA	NA	NA	NA	NA	NA	NA	NA	NA	NA	NA	NA	NA	NA	NA	NA
5346	2	2022-04-10	2019-04-21	2021-03-09	6	0.1	62	282	335	1	1	A	M	24	25240	4.2	3.1	110	NA	35100	0.4	NA	NA	2022-04-10	NA_NA_NA	NA	NA	NA	NA	NA	NA	2022-09-20	CSPRF5_NA_NA	NA	NA	NA	NA	2022-09-27	CSPALL5_NA_NA	NA	NA	NA	NA	NA	NA	NA	NA	NA	NA
5347	1	2021-01-24	2019-04-21	2021-01-24	7	0	NA	276	NA	1	1	A	F	10	29190	9.8	4.3	115	6	NA	7.5	NA	NA	2021-01-24	NA_NA_NA	NA	NA	NA	NA	NA	NA	NA	NA	NA	NA	NA	NA	NA	NA	NA	NA	NA	NA	NA	NA	NA	NA	NA	NA
5348	1	2021-02-13	2019-04-21	2021-02-13	6	3.4	NA	273	NA	1	1	A	F	18	25890	5.7	3.4	78	NA	NA	2.7	2021-11-30	T_NA_NA	2021-02-13	NA_NA_NA	NA	NA	NA	NA	NA	NA	NA	NA	NA	NA	NA	NA	NA	NA	NA	NA	NA	NA	NA	NA	NA	NA	NA	NA
5348	2	2022-01-31	2019-04-21	2021-02-13	5	3.4	63	277	289	1	1	A	F	30	25000	6.3	3.2	94	NA	28990	3.6	NA	NA	2022-01-31	NA_NA_NA	NA	NA	NA	NA	NA	NA	NA	NA	NA	NA	NA	NA	NA	NA	NA	NA	NA	NA	NA	NA	NA	NA	NA	NA
5350	1	2021-01-28	2019-04-22	2021-01-28	6	0.1	NA	279	NA	1	1	A	F	34	28900	4	3.1	101	NA	NA	0.5	2021-11-21	T_NA_NA	2021-01-28	NA_NA_NA	NA	NA	2021-06-23	NA_NA_NA	NA	NA	NA	NA	NA	NA	NA	NA	NA	NA	NA	NA	NA	NA	NA	NA	NA	NA	NA	NA
5350	2	2022-01-16	2019-04-22	2021-01-28	7	0.1	62	276	291	1	1	A	F	NA	NA	NA	NA	NA	11	34250	NA	NA	NA	2022-01-16	NA_NA_NA	NA	NA	NA	NA	NA	NA	NA	NA	NA	NA	NA	NA	NA	NA	NA	NA	NA	NA	NA	NA	NA	NA	NA	NA
5351	1	2021-06-18	2019-04-23	2021-06-18	7	0	NA	407	NA	1	1	A	M	NA	NA	NA	NA	NA	11	NA	NA	NA	NA	2021-06-18	NA_NA_NA	NA	NA	NA	NA	NA	NA	NA	NA	NA	NA	NA	NA	NA	NA	NA	NA	NA	NA	NA	NA	NA	NA	NA	NA
5352	1	2021-01-29	2019-04-24	2021-01-29	6	1	NA	0	NA	1	1	A	F	33	31090	4.5	3	101	NA	NA	1.2	2022-04-21	T_NA_NA	2021-01-29	NA_NA_NA	NA	NA	NA	NA	NA	NA	NA	NA	NA	NA	NA	NA	NA	NA	NA	NA	NA	NA	NA	NA	NA	NA	2021-08-26	34 DAYS_NA_NA
5352	2	2022-06-13	2019-04-24	2021-01-29	3	1	63	283	437	1	1	A	M	23	30800	4.1	3	139	NA	36740	1.2	NA	NA	2022-06-13	NA_NA_NA	NA	NA	NA	NA	NA	NA	NA	NA	NA	NA	NA	NA	NA	NA	NA	NA	NA	NA	NA	NA	NA	NA	NA	NA
5353	1	2021-03-11	2019-04-24	2021-03-11	6	0.2	NA	271	NA	1	1	A	M	27	27810	4	3.1	85	NA	NA	0.8	2022-01-04	T_NA_NA	2021-03-11	NA_NA_NA	NA	NA	NA	NA	NA	NA	NA	NA	NA	NA	NA	NA	NA	NA	NA	NA	NA	NA	NA	NA	NA	NA	NA	NA
5353	2	2022-02-28	2019-04-24	2021-03-11	5	0.2	63	277	291	1	1	A	F	37	25890	2.4	3.2	111	NA	31930	0.7	NA	NA	2022-02-28	NA_NA_NA	NA	NA	NA	NA	NA	NA	NA	NA	NA	NA	NA	NA	NA	NA	NA	NA	NA	NA	NA	NA	NA	NA	NA	NA
5354	1	2021-02-07	2019-04-25	2021-02-07	6	2.1	NA	284	NA	1	1	A	M	24	25880	4.1	3	86	NA	NA	0.1	2022-01-12	T_NA_NA	2021-02-07	NA_NA_NA	NA	NA	NA	NA	NA	NA	NA	NA	NA	NA	NA	NA	NA	NA	NA	NA	NA	NA	NA	NA	NA	NA	NA	NA
5354	2	2022-03-15	2019-04-25	2021-02-07	5	2.1	64	284	337	1	1	A	M	22	25940	4.5	2.9	99	NA	29460	1.6	NA	NA	2022-03-15	NA_NA_NA	NA	NA	NA	NA	NA	NA	NA	NA	NA	NA	NA	NA	NA	NA	NA	NA	NA	NA	NA	NA	NA	NA	NA	NA
5355	1	2021-01-28	2019-04-26	2021-01-28	6	1.8	NA	274	NA	1	1	A	F	34	29330	4.7	3.1	104	NA	NA	0.8	2021-07-12	LFAB_NA_NA	2021-01-28	NA_NA_NA	NA	NA	NA	NA	NA	NA	NA	NA	2021-11-21	ULFBL_NA_NA	NA	NA	NA	NA	NA	NA	NA	NA	NA	NA	NA	NA	NA	NA
5355	2	2022-01-15	2019-04-26	2021-01-28	5	1.8	61	275	291	1	1	A	F	18	27680	4.9	3.8	107	NA	36980	2.3	NA	NA	2022-01-15	NA_NA_NA	NA	NA	NA	NA	NA	NA	NA	NA	NA	NA	NA	NA	NA	NA	NA	NA	NA	NA	NA	NA	NA	NA	NA	NA
5356	1	2021-04-21	2019-04-26	2021-04-21	6	1	NA	272	NA	1	1	A	F	14	24320	4.3	3.4	107	NA	NA	2.2	NA	NA	2021-04-21	NA_NA_NA	2022-04-07	ABLRBL_NA_NA	NA	NA	NA	NA	NA	NA	NA	NA	NA	NA	NA	NA	NA	NA	NA	NA	NA	NA	NA	NA	NA	NA
5356	2	2022-06-22	2019-04-26	2021-04-21	4	1	51	271	376	1	1	D	M	14	26470	4.4	3.1	128	NA	38150	1	NA	NA	2022-06-22	NA_NA_NA	2022-07-13	LRABBL_NA_NA	NA	NA	NA	NA	NA	NA	NA	NA	NA	NA	NA	NA	NA	NA	NA	NA	NA	NA	NA	NA	NA	NA
5357	1	2021-02-03	2019-04-27	2021-02-03	7	0	NA	0	NA	1	1	A	F	28	25480	3.5	3.1	98	4	NA	0.4	2022-06-29	DD_NA_NA	2021-02-03	NA_NA_NA	NA	NA	NA	NA	NA	NA	NA	NA	NA	NA	NA	NA	NA	NA	NA	NA	NA	NA	NA	NA	NA	NA	2021-09-04	CIDR_NA_NA
5358	1	2021-06-11	2019-04-27	2021-06-11	6	0.8	NA	286	NA	1	1	A	M	26	33850	3.7	2.5	117	NA	NA	0.4	2022-05-18	T_NA_NA	2021-06-11	NA_NA_NA	NA	NA	NA	NA	NA	NA	NA	NA	NA	NA	NA	NA	NA	NA	NA	NA	NA	NA	NA	NA	NA	NA	NA	NA
5358	2	2022-07-04	2019-04-27	2021-06-11	4	0.8	56	276	332	1	1	A	M	30	31680	4.7	2.7	133	NA	38940	0.1	NA	NA	2022-07-04	NA_NA_NA	NA	NA	2022-07-10	NA_NA_NA	NA	NA	NA	NA	NA	NA	NA	NA	NA	NA	NA	NA	NA	NA	NA	NA	NA	NA	NA	NA
5360	1	2021-03-23	2019-05-04	2021-03-23	6	0.1	NA	268	NA	1	1	A	M	15	29270	3.8	2.9	135	NA	NA	1.6	2022-01-12	T_NA_NA	2021-03-23	NA_NA_NA	NA	NA	NA	NA	NA	NA	NA	NA	NA	NA	NA	NA	NA	NA	NA	NA	NA	NA	NA	NA	NA	NA	NA	NA
5360	2	2022-03-16	2019-05-04	2021-03-23	5	0.1	65	279	293	1	1	A	F	21	31610	3.4	2.9	156	NA	47900	0.9	NA	NA	2022-03-16	NA_NA_NA	NA	NA	2022-03-23	NA_NA_NA	NA	NA	NA	NA	NA	NA	NA	NA	NA	NA	NA	NA	NA	NA	NA	NA	NA	NA	NA	NA
5361	1	2021-02-07	2019-05-04	2021-02-07	6	2.6	NA	275	NA	1	1	A	F	24	28630	4	2.9	104	NA	NA	5	2021-11-30	T_NA_NA	2021-02-07	NA_NA_NA	NA	NA	NA	NA	NA	NA	2021-05-14	SPRFLF3_NA_NA	NA	NA	NA	NA	NA	NA	NA	NA	NA	NA	NA	NA	NA	NA	NA	NA
5361	2	2022-01-31	2019-05-04	2021-02-07	7	2.6	63	277	295	1	1	A	F	30	30570	3.8	2.8	115	6	37160	2.2	NA	NA	2022-01-31	NA_NA_NA	NA	NA	NA	NA	NA	NA	NA	NA	NA	NA	NA	NA	NA	NA	NA	NA	NA	NA	NA	NA	NA	NA	NA	NA
5362	1	2021-02-27	2019-05-06	2021-02-27	6	0.7	NA	277	NA	1	1	A	F	39	33910	3.7	2.9	106	NA	NA	1.2	2021-12-15	T_NA_NA	2021-02-27	NA_NA_NA	NA	NA	NA	NA	NA	NA	NA	NA	NA	NA	NA	NA	NA	NA	NA	NA	NA	NA	NA	NA	NA	NA	NA	NA
5362	2	2022-02-13	2019-05-06	2021-02-27	5	0.7	62	276	289	1	1	A	F	17	30120	4	2.8	128	NA	38400	1	NA	NA	2022-02-13	NA_NA_NA	NA	NA	NA	NA	NA	NA	NA	NA	NA	NA	NA	NA	NA	NA	NA	NA	NA	NA	NA	NA	NA	NA	NA	NA
5363	1	2021-02-16	2019-05-08	2021-02-16	6	0.1	NA	285	NA	1	1	A	F	15	29900	4.6	3.1	111	NA	NA	0.8	2021-11-21	DD_NA_NA	2021-02-16	NA_NA_NA	NA	NA	NA	NA	NA	NA	NA	NA	2022-02-25	DD_NA_NA	NA	NA	NA	NA	NA	NA	NA	NA	NA	NA	NA	NA	NA	NA
5363	2	2022-04-18	2019-05-08	2021-02-16	5	0.1	56	276	370	1	1	A	M	16	26290	4.1	3.1	126	NA	38250	0.8	NA	NA	2022-04-18	NA_NA_NA	NA	NA	NA	NA	NA	NA	NA	NA	NA	NA	NA	NA	NA	NA	NA	NA	NA	NA	NA	NA	NA	NA	NA	NA
5364	1	2021-02-06	2019-05-09	2021-02-06	1	0	NA	275	NA	1	1	A	F	25	24770	4.3	3	93	NA	NA	0.4	2022-01-29	T_NA_NA	2021-02-06	NA_NA_NA	NA	NA	NA	NA	NA	NA	NA	NA	NA	NA	NA	NA	NA	NA	NA	NA	2021-02-19	PO20-4_NA_NA	NA	NA	NA	NA	NA	NA
5365	1	2021-04-18	2019-05-09	2021-04-18	6	0.1	NA	274	NA	1	1	A	F	17	24970	4.5	3	97	NA	NA	1.8	2022-02-18	T_NA_NA	2021-04-18	NA_NA_NA	NA	NA	NA	NA	NA	NA	NA	NA	NA	NA	NA	NA	NA	NA	NA	NA	NA	NA	NA	NA	NA	NA	NA	NA
5365	2	2022-04-14	2019-05-09	2021-04-18	5	0.1	59	280	302	1	1	A	F	20	27990	4.8	3	124	NA	34040	1.6	NA	NA	2022-04-14	NA_NA_NA	NA	NA	NA	NA	NA	NA	NA	NA	NA	NA	NA	NA	NA	NA	NA	NA	NA	NA	NA	NA	NA	NA	NA	NA
5366	1	2021-03-26	2019-05-14	2021-03-26	6	1.1	NA	275	NA	1	1	A	M	12	21790	3.9	3.1	86	NA	NA	0.9	2022-01-12	T_NA_NA	2021-03-26	NA_NA_NA	NA	NA	2021-03-29	EXC22-1_NA_NA	NA	NA	NA	NA	NA	NA	NA	NA	NA	NA	NA	NA	NA	NA	2021-03-31	NA_NA_NA	2021-04-01	EXC22-2_NA_NA	NA	NA
5366	2	2022-03-13	2019-05-14	2021-03-26	5	1.1	62	276	290	1	1	A	M	24	29220	3.9	3.2	117	NA	29650	0.5	NA	NA	2022-03-13	NA_NA_NA	NA	NA	NA	NA	NA	NA	NA	NA	NA	NA	NA	NA	NA	NA	NA	NA	NA	NA	NA	NA	NA	NA	NA	NA
5367	1	2021-02-12	2019-05-14	2021-02-12	6	1.1	NA	274	NA	1	1	D	F	19	28840	4.6	3.3	96	NA	NA	1	2021-11-30	T_NA_NA	2021-02-12	NA_NA_NA	NA	NA	NA	NA	NA	NA	NA	NA	NA	NA	NA	NA	NA	NA	NA	NA	NA	NA	NA	NA	NA	NA	NA	NA
5367	2	2022-02-01	2019-05-14	2021-02-12	5	1.1	64	278	290	1	1	A	M	29	30850	4.6	3.2	115	NA	34960	0.1	NA	NA	2022-02-01	NA_NA_NA	NA	NA	NA	NA	NA	NA	NA	NA	NA	NA	NA	NA	NA	NA	NA	NA	NA	NA	NA	NA	NA	NA	NA	NA
5368	1	2021-02-17	2019-05-14	2021-02-17	6	0.8	NA	277	NA	1	1	A	F	14	19820	2.9	3.3	87	NA	NA	6	2021-12-15	T_NA_NA	2021-02-17	NA_NA_NA	NA	NA	NA	NA	NA	NA	NA	NA	NA	NA	NA	NA	NA	NA	NA	NA	NA	NA	NA	NA	NA	NA	NA	NA
5368	2	2022-02-04	2019-05-14	2021-02-17	5	0.8	60	274	292	1	1	A	F	26	34630	3.9	2.9	142	NA	28330	1.4	NA	NA	2022-02-04	NA_NA_NA	NA	NA	NA	NA	NA	NA	NA	NA	NA	NA	NA	NA	NA	NA	NA	NA	NA	NA	NA	NA	NA	NA	NA	NA
5369	1	2021-05-17	2019-05-15	2021-05-17	6	2.3	NA	275	NA	1	1	A	F	16	26820	5.6	3	120	NA	NA	4.6	2022-05-18	T_NA_NA	2021-05-17	NA_NA_NA	NA	NA	2021-05-27	NA_NA_NA	NA	NA	NA	NA	NA	NA	NA	NA	NA	NA	NA	NA	NA	NA	NA	NA	NA	NA	NA	NA
5369	2	2022-06-29	2019-05-15	2021-05-17	4	2.3	51	269	357	1	1	A	M	7	25350	5	3.4	136	NA	37780	1.8	NA	NA	2022-06-29	NA_NA_NA	NA	NA	2022-07-03	NA_NA_NA	NA	NA	NA	NA	NA	NA	NA	NA	NA	NA	NA	NA	NA	NA	NA	NA	NA	NA	NA	NA
5370	1	2021-06-18	2019-05-16	2021-06-18	6	0.5	NA	386	NA	1	1	A	F	19	31390	4.2	3.1	105	NA	NA	1.1	2022-07-13	T_NA_NA	2021-06-18	NA_NA_NA	NA	NA	NA	NA	NA	NA	NA	NA	NA	NA	NA	NA	NA	NA	NA	NA	NA	NA	NA	NA	NA	NA	NA	NA
5370	2	2022-09-03	2019-05-16	2021-06-18	2	0.5	64	281	378	1	1	A	M	32	31430	4.2	2.9	129	NA	37160	0.1	NA	NA	2022-09-03	NA_NA_NA	NA	NA	2022-09-08	IVDXT_NA_NA	NA	NA	NA	NA	NA	NA	NA	NA	NA	NA	2022-09-07	UNK_NA_NA	2022-09-10	EXC128.5_NA_NA	2022-09-09	IVDXT_NA_NA	NA	NA	NA	NA
5371	1	2021-02-15	2019-05-16	2021-02-15	1	0	NA	0	NA	1	1	A	F	16	29790	4.5	3	146	NA	NA	1.8	NA	NA	2021-02-15	NA_NA_NA	NA	NA	NA	NA	NA	NA	NA	NA	NA	NA	NA	NA	NA	NA	NA	NA	NA	NA	NA	NA	NA	NA	2021-10-16	CIDR_NA_NA
5372	1	2021-02-19	2019-05-17	2021-02-19	6	2	NA	278	NA	1	1	A	F	12	32690	4.5	3	126	NA	NA	0.8	2022-02-08	DD_NA_NA	2021-02-19	NA_NA_NA	NA	NA	2021-02-24	NA_NA_NA	NA	NA	NA	NA	NA	NA	NA	NA	NA	NA	NA	NA	NA	NA	NA	NA	NA	NA	NA	NA
5372	2	2022-03-19	2019-05-17	2021-02-19	5	2	61	281	332	1	1	A	M	18	32540	3.3	3.2	154	NA	43070	2.6	NA	NA	2022-03-19	NA_NA_NA	NA	NA	NA	NA	NA	NA	NA	NA	NA	NA	NA	NA	NA	NA	NA	NA	NA	NA	NA	NA	NA	NA	NA	NA
5373	1	2021-05-16	2019-05-18	2021-05-16	6	2.3	NA	279	NA	1	1	A	M	17	26560	3.3	2.9	96	NA	NA	2.9	NA	NA	2021-05-16	NA_NA_NA	NA	NA	NA	NA	NA	NA	NA	NA	NA	NA	NA	NA	NA	NA	NA	NA	NA	NA	NA	NA	NA	NA	NA	NA
5373	2	2022-05-09	2019-05-18	2021-05-16	5	2.3	63	277	295	1	1	A	F	23	24500	2.6	3.1	121	NA	31870	0.6	NA	NA	2022-05-09	NA_NA_NA	NA	NA	NA	NA	NA	NA	NA	NA	NA	NA	NA	NA	NA	NA	NA	NA	NA	NA	NA	NA	NA	NA	NA	NA
5374	1	2021-05-19	2019-05-18	2021-05-19	1	0	NA	362	NA	1	1	A	F	14	34540	5.2	2.9	113	NA	NA	4.4	NA	NA	2021-05-19	NA_NA_NA	NA	NA	NA	NA	NA	NA	NA	NA	NA	NA	NA	NA	NA	NA	NA	NA	NA	NA	NA	NA	NA	NA	NA	NA
5375	1	2021-05-10	2019-05-19	2021-05-10	6	0.9	NA	282	NA	1	1	A	M	58	23880	3.9	2.9	79	NA	NA	0.8	2022-03-15	T_NA_NA	2021-05-10	NA_NA_NA	NA	NA	NA	NA	NA	NA	NA	NA	NA	NA	NA	NA	NA	NA	NA	NA	NA	NA	NA	NA	NA	NA	NA	NA
5375	2	2022-05-03	2019-05-19	2021-05-10	4	0.9	64	278	294	1	1	A	M	29	29490	4.4	2.9	111	NA	29550	0.2	NA	NA	2022-05-03	NA_NA_NA	NA	NA	2022-05-07	NA_NA_NA	NA	NA	NA	NA	NA	NA	NA	NA	NA	NA	NA	NA	2022-05-09	EXC20/1_NA_NA	NA	NA	NA	NA	NA	NA
5376	1	2021-02-16	2019-05-21	2021-02-16	6	0.1	NA	271	NA	1	1	A	F	15	25350	4.1	3.2	83	NA	NA	1.9	2021-12-15	T_NA_NA	2021-02-16	NA_NA_NA	NA	NA	NA	NA	NA	NA	NA	NA	NA	NA	NA	NA	NA	NA	NA	NA	NA	NA	NA	NA	NA	NA	NA	NA
5376	2	2022-02-02	2019-05-21	2021-02-16	5	0.1	58	272	293	1	1	A	F	28	26230	3.7	3.1	115	NA	29850	0.1	NA	NA	2022-02-02	NA_NA_NA	NA	NA	NA	NA	NA	NA	NA	NA	NA	NA	NA	NA	NA	NA	NA	NA	NA	NA	NA	NA	NA	NA	NA	NA
5377	1	2021-03-08	2019-05-21	2021-03-08	6	4.4	NA	273	NA	1	1	A	F	30	30560	4.2	3.1	99	NA	NA	6.6	2022-01-04	T_NA_NA	2021-03-08	NA_NA_NA	NA	NA	NA	NA	NA	NA	2021-04-19	SPRRLF5_NA_NA	NA	NA	NA	NA	NA	NA	NA	NA	NA	NA	NA	NA	NA	NA	NA	NA
5377	2	2022-03-01	2019-05-21	2021-03-08	5	4.4	64	278	294	1	1	A	F	36	27120	5.2	3	112	NA	35640	0.3	NA	NA	2022-03-01	NA_NA_NA	NA	NA	NA	NA	NA	NA	2022-07-19	CSPRF/5_NA_NA	NA	NA	NA	NA	NA	NA	NA	NA	NA	NA	NA	NA	NA	NA	NA	NA
5379	1	2021-02-26	2019-05-24	2021-02-26	6	0.1	NA	273	NA	1	1	A	F	40	22020	2.3	3	92	NA	NA	0.1	2022-02-18	T_NA_NA	2021-02-26	NA_NA_NA	NA	NA	NA	NA	NA	NA	NA	NA	NA	NA	NA	NA	NA	NA	NA	NA	NA	NA	NA	NA	NA	NA	NA	NA
5379	2	2022-04-14	2019-05-24	2021-02-26	5	0.1	59	279	353	1	1	A	F	20	28370	5	3	141	NA	30910	0.9	NA	NA	2022-04-14	NA_NA_NA	NA	NA	NA	NA	NA	NA	NA	NA	NA	NA	NA	NA	NA	NA	NA	NA	NA	NA	NA	NA	NA	NA	NA	NA
5381	1	2021-05-19	2019-05-25	2021-05-19	7	0	NA	279	NA	1	1	A	F	14	21150	3.6	2.8	36	3	NA	5.3	NA	NA	2021-05-19	NA_NA_NA	NA	NA	NA	NA	NA	NA	2021-07-21	SPLR5_NA_NA	NA	NA	NA	NA	NA	NA	NA	NA	NA	NA	NA	NA	NA	NA	NA	NA
5382	1	2021-04-08	2019-05-27	2021-04-08	7	0	NA	273	NA	1	1	A	F	27	28180	3.5	3	123	11	NA	0.3	NA	NA	2021-04-08	NA_NA_NA	NA	NA	NA	NA	NA	NA	NA	NA	NA	NA	NA	NA	NA	NA	NA	NA	NA	NA	NA	NA	NA	NA	NA	NA
5383	1	2021-03-10	2019-05-27	2021-03-10	6	0.1	NA	287	NA	1	1	A	M	28	28760	3.7	3	100	NA	NA	0.3	2022-01-04	T_NA_NA	2021-03-10	NA_NA_NA	NA	NA	NA	NA	NA	NA	NA	NA	NA	NA	NA	NA	NA	NA	NA	NA	NA	NA	NA	NA	NA	NA	NA	NA
5383	2	2022-03-04	2019-05-27	2021-03-10	5	0.1	67	281	292	1	1	A	M	33	32060	4.7	2.9	129	NA	34450	0.1	NA	NA	2022-03-04	NA_NA_NA	NA	NA	NA	NA	NA	NA	NA	NA	NA	NA	NA	NA	NA	NA	NA	NA	NA	NA	NA	NA	NA	NA	NA	NA
5384	1	2021-04-18	2019-06-02	2021-04-18	6	0.1	NA	273	NA	1	1	A	F	17	25910	4.7	3	94	NA	NA	2.2	2022-04-07	NA_NA_NA	2021-04-18	NA_NA_NA	NA	NA	NA	NA	NA	NA	NA	NA	NA	NA	NA	NA	NA	NA	NA	NA	NA	NA	NA	NA	NA	NA	NA	NA
5384	2	2022-05-28	2019-06-02	2021-04-18	5	0.1	68	288	337	1	1	A	M	39	29050	3.7	2.8	133	NA	33410	0.5	NA	NA	2022-05-28	NA_NA_NA	NA	NA	NA	NA	NA	NA	NA	NA	NA	NA	NA	NA	NA	NA	NA	NA	NA	NA	NA	NA	NA	NA	NA	NA
5386	1	2021-03-07	2019-06-02	2021-03-07	6	0.3	NA	275	NA	1	1	A	F	31	27880	3.9	3	86	NA	NA	1.9	2022-01-04	T_NA_NA	2021-03-07	NA_NA_NA	NA	NA	NA	NA	NA	NA	NA	NA	NA	NA	NA	NA	NA	NA	NA	NA	NA	NA	NA	NA	NA	NA	NA	NA
5386	2	2022-03-02	2019-06-02	2021-03-07	5	0.3	65	279	295	1	1	A	F	35	28640	3.5	2.8	126	NA	31530	0.6	2022-03-15	DD_NA_NA	2022-03-02	NA_NA_NA	NA	NA	NA	NA	NA	NA	NA	NA	NA	NA	NA	NA	NA	NA	NA	NA	NA	NA	NA	NA	NA	NA	NA	NA
5387	1	2021-04-09	2019-06-05	2021-04-09	7	0	NA	275	NA	1	1	A	F	NA	NA	NA	NA	NA	6	NA	NA	NA	NA	2021-04-09	NA_NA_NA	NA	NA	NA	NA	NA	NA	NA	NA	NA	NA	NA	NA	NA	NA	NA	NA	NA	NA	NA	NA	NA	NA	NA	NA
5388	1	2021-04-04	2019-06-08	2021-04-04	6	0.1	NA	273	NA	1	1	A	F	31	36350	4.1	2.8	136	NA	NA	1.2	2022-04-21	T_NA_NA	2021-04-04	NA_NA_NA	NA	NA	NA	NA	NA	NA	NA	NA	NA	NA	NA	NA	NA	NA	NA	NA	NA	NA	NA	NA	NA	NA	NA	NA
5388	2	2022-06-15	2019-06-08	2021-04-04	4	0.1	65	285	372	1	1	A	M	21	31370	4.3	3	151	NA	50750	2	NA	NA	2022-06-15	NA_NA_NA	NA	NA	2022-06-28	NA_NA_NA	NA	NA	NA	NA	NA	NA	NA	NA	NA	NA	NA	NA	NA	NA	NA	NA	NA	NA	NA	NA
5389	1	2021-03-14	2019-06-09	2021-03-14	6	0.7	NA	276	NA	1	1	A	F	24	28460	3.5	3	117	NA	NA	2.3	2022-01-04	T_NA_NA	2021-03-14	NA_NA_NA	NA	NA	NA	NA	NA	NA	NA	NA	2022-01-12	T_NA_NA	NA	NA	NA	NA	NA	NA	NA	NA	NA	NA	NA	NA	NA	NA
5389	2	2022-03-11	2019-06-09	2021-03-14	5	0.7	67	281	295	1	1	A	F	26	33910	3.8	3	140	NA	39550	0.5	NA	NA	2022-03-11	NA_NA_NA	NA	NA	NA	NA	NA	NA	NA	NA	NA	NA	NA	NA	NA	NA	NA	NA	NA	NA	NA	NA	NA	NA	NA	NA
5390	1	2021-03-17	2019-06-13	2021-03-17	6	0.6	NA	279	NA	1	1	A	F	21	31120	3.9	3.1	112	NA	NA	1	2022-01-04	DD_NA_NA	2021-03-17	NA_NA_NA	NA	NA	NA	NA	NA	NA	NA	NA	NA	NA	NA	NA	NA	NA	NA	NA	NA	NA	NA	NA	NA	NA	NA	NA
5390	2	2022-03-12	2019-06-13	2021-03-17	5	0.6	68	282	292	1	1	A	F	25	29890	3.5	3.1	111	NA	37120	0.6	NA	NA	2022-03-12	NA_NA_NA	NA	NA	NA	NA	NA	NA	NA	NA	NA	NA	NA	NA	NA	NA	NA	NA	NA	NA	NA	NA	NA	NA	NA	NA
5391	1	2021-04-02	2019-06-13	2021-04-02	6	0.1	NA	273	NA	1	1	A	F	33	22910	2.1	2.9	99	NA	NA	1.9	2022-02-08	DD_NA_NA	2021-04-02	NA_NA_NA	NA	NA	NA	NA	NA	NA	NA	NA	NA	NA	NA	NA	NA	NA	NA	NA	NA	NA	NA	NA	NA	NA	NA	NA
5391	2	2022-03-16	2019-06-13	2021-04-02	5	0.1	58	272	290	1	1	A	F	21	29140	3.3	3	108	NA	33330	0.5	NA	NA	2022-03-16	NA_NA_NA	NA	NA	NA	NA	NA	NA	NA	NA	NA	NA	NA	NA	NA	NA	NA	NA	NA	NA	NA	NA	NA	NA	NA	NA
5392	1	2021-04-23	2019-06-13	2021-04-23	6	0.5	NA	274	NA	2	1	A	M	40	24950	3.6	2.8	95	NA	NA	2.1	2022-04-07	DD_NA_NA	2021-04-23	NA_NA_NA	NA	NA	2021-04-29	NA_NA_NA	NA	NA	NA	NA	NA	NA	NA	NA	NA	NA	NA	NA	NA	NA	2021-05-01	PO19-4_NA_NA	NA	NA	NA	NA
5392	2	2022-06-21	2019-06-13	2021-04-23	4	0.5	78	292	346	3	1	A	M	43	29130	3.5	2.7	127	NA	31450	0.4	NA	NA	2022-06-21	NA_NA_NA	NA	NA	NA	NA	2022-07-05	PO22.5/3_NA_NA	NA	NA	NA	NA	NA	NA	NA	NA	NA	NA	2022-06-25	PO22.5/4_NA_NA	NA	NA	NA	NA	NA	NA
5393	1	2021-08-20	2019-06-14	2021-08-20	6	0.8	NA	292	NA	1	1	A	F	12	26340	5.3	3.1	111	NA	NA	2	NA	NA	2021-08-20	NA_NA_NA	NA	NA	NA	NA	NA	NA	NA	NA	NA	NA	NA	NA	NA	NA	NA	NA	NA	NA	NA	NA	NA	NA	NA	NA
5393	2	2022-08-19	2019-06-14	2021-08-20	2	0.8	74	288	290	1	1	A	M	12	27700	4.6	3.3	131	NA	37250	1	NA	NA	2022-08-19	NA_NA_NA	NA	NA	NA	NA	NA	NA	NA	NA	NA	NA	NA	NA	NA	NA	NA	NA	NA	NA	NA	NA	NA	NA	NA	NA
5394	1	2021-05-27	2019-06-15	2021-05-27	6	0.1	NA	274	NA	1	1	A	M	41	28300	3.7	2.7	100	NA	NA	0.3	2022-03-15	T_NA_NA	2021-05-27	NA_NA_NA	NA	NA	NA	NA	NA	NA	NA	NA	NA	NA	NA	NA	NA	NA	NA	NA	NA	NA	NA	NA	NA	NA	NA	NA
5394	2	2022-05-15	2019-06-15	2021-05-27	5	0.1	62	276	291	1	1	A	F	17	26770	4.3	3	118	NA	34620	1.8	NA	NA	2022-05-15	NA_NA_NA	NA	NA	NA	NA	NA	NA	NA	NA	NA	NA	NA	NA	NA	NA	NA	NA	NA	NA	NA	NA	NA	NA	NA	NA
5395	1	2021-03-18	2019-06-16	2021-03-18	6	1.2	NA	272	NA	1	1	A	F	20	32350	3.5	3	114	NA	NA	0.6	NA	NA	2021-03-18	NA_NA_NA	NA	NA	NA	NA	NA	NA	NA	NA	NA	NA	NA	NA	NA	NA	NA	NA	NA	NA	NA	NA	NA	NA	NA	NA
5395	2	2022-04-13	2019-06-16	2021-03-18	5	1.2	58	278	333	1	1	A	F	21	31840	3.2	2.7	129	NA	37940	0.7	NA	NA	2022-04-13	NA_NA_NA	NA	NA	NA	NA	2022-04-22	EXC23/1_NA_NA	NA	NA	NA	NA	NA	NA	NA	NA	NA	NA	NA	NA	NA	NA	NA	NA	NA	NA
5397	1	2021-03-22	2019-06-17	2021-03-22	6	1	NA	277	NA	1	1	A	F	16	26220	5	3.4	97	NA	NA	0.3	2022-02-25	T_NA_NA	2021-03-22	NA_NA_NA	NA	NA	NA	NA	2021-12-02	PRED12_NA_NA	NA	NA	NA	NA	NA	NA	NA	NA	NA	NA	NA	NA	NA	NA	NA	NA	NA	NA
5397	2	2022-04-24	2019-06-17	2021-03-22	4	1	62	282	336	1	1	A	M	10	24760	4.7	3.6	97	NA	30510	1.4	NA	NA	2022-04-24	NA_NA_NA	2022-06-14	LRABBL_NA_NA	NA	NA	NA	NA	NA	NA	NA	NA	NA	NA	NA	NA	NA	NA	NA	NA	NA	NA	NA	NA	NA	NA
5398	1	2021-03-18	2019-06-18	2021-03-18	6	1.6	NA	273	NA	1	1	A	F	20	31760	4.2	3	127	NA	NA	2.8	2022-04-07	T_NA_NA	2021-03-18	NA_NA_NA	NA	NA	NA	NA	NA	NA	NA	NA	NA	NA	NA	NA	NA	NA	NA	NA	NA	NA	NA	NA	NA	NA	NA	NA
5398	2	2022-05-21	2019-06-18	2021-03-18	4	1.6	61	281	368	1	1	A	M	46	28970	3	2.7	139	NA	40250	4.4	NA	NA	2022-05-21	NA_NA_NA	NA	NA	NA	NA	2022-05-25	PO24/4_NA_NA	NA	NA	NA	NA	NA	NA	NA	NA	2022-05-22	UNK_NA_NA	NA	NA	NA	NA	NA	NA	NA	NA
5399	1	2021-03-23	2019-06-18	2021-03-23	6	0.1	NA	277	NA	1	1	A	F	15	27470	4.6	3.2	112	NA	NA	4.1	2022-01-12	T_NA_NA	2021-03-23	NA_NA_NA	NA	NA	NA	NA	NA	NA	NA	NA	NA	NA	NA	NA	NA	NA	NA	NA	NA	NA	NA	NA	NA	NA	NA	NA
5399	2	2022-03-13	2019-06-18	2021-03-23	5	0.1	62	276	293	1	1	A	F	24	32610	4.3	3.2	148	NA	38660	0.1	NA	NA	2022-03-13	NA_NA_NA	NA	NA	NA	NA	NA	NA	NA	NA	NA	NA	NA	NA	NA	NA	NA	NA	NA	NA	NA	NA	NA	NA	NA	NA
5400	1	2021-03-25	2019-06-18	2021-03-25	6	0.1	NA	279	NA	1	1	A	F	13	27180	4.2	3.2	98	NA	NA	2.6	2022-01-12	T_NA_NA	2021-03-25	NA_NA_NA	NA	NA	NA	NA	2021-04-07	EXC22_NA_NA	2021-04-19	SP45_NA_NA	NA	NA	NA	NA	NA	NA	NA	NA	NA	NA	NA	NA	NA	NA	NA	NA
5400	2	2022-03-19	2019-06-18	2021-03-25	5	0.1	68	282	291	1	1	A	F	18	28070	3.7	3.2	116	NA	34110	0.7	NA	NA	2022-03-19	NA_NA_NA	NA	NA	NA	NA	NA	NA	NA	NA	NA	NA	NA	NA	NA	NA	NA	NA	NA	NA	NA	NA	NA	NA	NA	NA
5402	1	2021-06-02	2019-06-19	2021-06-02	7	0	NA	0	NA	1	1	A	M	35	24380	4.1	3.4	100	4	NA	0.4	NA	NA	2021-06-02	NA_NA_NA	NA	NA	NA	NA	NA	NA	NA	NA	NA	NA	NA	NA	NA	NA	NA	NA	NA	NA	NA	NA	NA	NA	2022-02-05	57 DAYS_NA_NA
5403	1	2021-03-22	2019-06-19	2021-03-22	6	0.6	NA	277	NA	1	2	AD	FF	16	24160	2.3	2.9	111	NA	NA	6.5	2022-03-15	T_NA_NA	2021-03-22	NA_NA_NA	NA	NA	2021-03-26	NA_NA_NA	NA	NA	NA	NA	NA	NA	NA	NA	NA	NA	NA	NA	2021-03-25	PO20-4_NA_NA	NA	NA	NA	NA	NA	NA
5403	2	2022-04-29	2019-06-19	2021-03-22	4	0.6	60	0	343	2	1	A	F	33	34480	3	2.7	159	NA	36070	0.1	NA	NA	2022-04-29	NA_NA_NA	NA	NA	NA	NA	NA	NA	2022-07-30	SPRF6_NA_NA	NA	NA	NA	NA	2022-09-19	CSPLF5_NA_NA	NA	NA	NA	NA	NA	NA	NA	NA	2022-09-10	22 DAYS_NA_NA
5405	1	2021-04-04	2019-06-20	2021-04-04	6	4.8	NA	247	NA	1	1	A	M	31	21860	5	3.3	65	NA	NA	0.1	2022-04-07	T_NA_NA	2021-04-04	NA_NA_NA	NA	NA	NA	NA	NA	NA	NA	NA	NA	NA	NA	NA	NA	NA	NA	NA	NA	NA	NA	NA	NA	NA	NA	NA
5405	2	2022-05-28	2019-06-20	2021-04-04	5	4.8	61	278	358	1	1	A	M	39	22510	4.7	3.1	85	NA	22790	0.5	NA	NA	2022-05-28	NA_NA_NA	NA	NA	NA	NA	NA	NA	NA	NA	NA	NA	NA	NA	NA	NA	NA	NA	NA	NA	NA	NA	NA	NA	NA	NA
5406	1	2021-06-14	2019-06-21	2021-06-14	6	0.4	NA	271	NA	1	1	A	F	23	21490	3.9	3	89	NA	NA	1	2022-04-07	T_NA_NA	2021-06-14	NA_NA_NA	NA	NA	2021-06-15	EXC21-1_NA_NA	NA	NA	NA	NA	NA	NA	NA	NA	NA	NA	2021-06-15	HEAT_NA_NA	NA	NA	NA	NA	NA	NA	NA	NA
5406	2	2022-06-06	2019-06-21	2021-06-14	4	0.4	63	277	294	3	1	A	F	30	25420	4.1	2.7	94	NA	25620	0.4	NA	NA	2022-06-06	NA_NA_NA	NA	NA	NA	NA	NA	NA	NA	NA	NA	NA	NA	NA	NA	NA	NA	NA	2022-06-07	PO27/4_NA_NA	NA	NA	NA	NA	NA	NA
5407	1	2021-03-27	2019-06-22	2021-03-27	7	0	NA	274	NA	1	1	A	M	11	22840	3.4	3.1	41	7	NA	7.2	NA	NA	2021-03-27	NA_NA_NA	NA	NA	NA	NA	NA	NA	NA	NA	NA	NA	NA	NA	NA	NA	NA	NA	NA	NA	NA	NA	NA	NA	NA	NA
5408	1	2021-03-28	2019-06-22	2021-03-28	6	0.1	NA	274	NA	1	1	A	F	10	28110	4.3	3.3	117	NA	NA	1.9	2022-02-18	T_NA_NA	2021-03-28	NA_NA_NA	NA	NA	NA	NA	NA	NA	NA	NA	NA	NA	NA	NA	NA	NA	NA	NA	NA	NA	NA	NA	NA	NA	NA	NA
5408	2	2022-04-12	2019-06-22	2021-03-28	5	0.1	57	278	323	1	1	A	F	22	34230	3.5	2.7	168	NA	43380	0.5	NA	NA	2022-04-12	NA_NA_NA	2022-07-23	NA_NA_NA	NA	NA	NA	NA	NA	NA	NA	NA	NA	NA	NA	NA	NA	NA	NA	NA	NA	NA	NA	NA	NA	NA
5409	1	2021-03-06	2019-06-22	2021-03-06	6	0.1	NA	254	NA	1	1	D	M	32	29530	4.2	3	101	NA	NA	2.4	2022-02-08	T_NA_NA	2021-03-06	NA_NA_NA	NA	NA	NA	NA	NA	NA	NA	NA	NA	NA	NA	NA	NA	NA	2021-03-09	ABORT_NA_NA	2021-03-13	EXC18-1_NA_NA	NA	NA	NA	NA	NA	NA
5409	2	2022-04-03	2019-06-22	2021-03-06	4	0.1	55	0	338	1	1	A	F	31	34400	3.7	2.9	153	NA	37670	0.1	NA	NA	2022-04-03	NA_NA_NA	NA	NA	NA	NA	NA	NA	NA	NA	NA	NA	NA	NA	NA	NA	NA	NA	NA	NA	NA	NA	NA	NA	2022-08-13	51 DAYS_NA_NA
5410	1	2021-03-26	2019-06-24	2021-03-26	6	1.4	NA	273	NA	1	1	A	F	12	26770	4.5	3.1	92	NA	NA	1.5	2022-06-14	NA_NA_NA	2021-03-26	NA_NA_NA	NA	NA	NA	NA	NA	NA	NA	NA	NA	NA	NA	NA	NA	NA	NA	NA	NA	NA	NA	NA	NA	NA	NA	NA
5410	2	2022-08-06	2019-06-24	2021-03-26	2	1.4	54	274	444	1	1	A	F	25	28840	3.8	2.8	123	NA	34460	0.1	NA	NA	2022-08-06	NA_NA_NA	NA	NA	2022-08-09	NA_NA_NA	NA	NA	NA	NA	NA	NA	NA	NA	NA	NA	NA	NA	NA	NA	NA	NA	NA	NA	NA	NA
5411	1	2021-03-26	2019-06-24	2021-03-26	6	0.1	NA	275	NA	1	1	A	F	12	28380	4.6	3.2	97	NA	NA	4.8	2022-02-08	T_NA_NA	2021-03-26	NA_NA_NA	NA	NA	2021-03-31	NA_NA_NA	NA	NA	NA	NA	NA	NA	NA	NA	NA	NA	NA	NA	NA	NA	NA	NA	NA	NA	NA	NA
5411	2	2022-04-06	2019-06-24	2021-03-26	7	0.1	65	279	311	1	1	A	F	28	26500	4	2.5	100	6	33930	0.8	NA	NA	2022-04-06	NA_NA_NA	NA	NA	NA	NA	NA	NA	NA	NA	NA	NA	NA	NA	NA	NA	NA	NA	NA	NA	NA	NA	NA	NA	NA	NA
5412	1	2021-04-02	2019-06-26	2021-04-02	6	0.1	NA	267	NA	1	1	A	F	33	30310	4.8	2.9	99	NA	NA	0.2	2022-03-15	T_NA_NA	2021-04-02	NA_NA_NA	NA	NA	NA	NA	NA	NA	NA	NA	NA	NA	NA	NA	NA	NA	NA	NA	NA	NA	NA	NA	NA	NA	NA	NA
5412	2	2022-04-19	2019-06-26	2021-04-02	4	0.1	50	270	332	1	1	A	F	15	26700	5.2	3.1	114	NA	35290	0.1	NA	NA	2022-04-19	NA_NA_NA	2022-07-13	RFABBL_NA_NA	NA	NA	NA	NA	NA	NA	NA	NA	NA	NA	NA	NA	NA	NA	NA	NA	NA	NA	NA	NA	NA	NA
5413	1	2021-03-27	2019-06-26	2021-03-27	6	1	NA	0	NA	1	1	A	F	39	26000	4.3	3.1	82	NA	NA	1.1	2022-09-20	T_NA_NA	2021-03-27	NA_NA_NA	NA	NA	2021-03-29	EXC18-1_NA_NA	NA	NA	NA	NA	NA	NA	NA	NA	NA	NA	NA	NA	NA	NA	2021-03-31	PO19-=4_NA_NA	NA	NA	2021-09-11	CIDR_NA_NA
5414	1	2021-08-30	2019-06-27	2021-08-30	6	1.3	NA	431	NA	1	1	A	F	37	28520	3.8	3	97	NA	NA	1.8	2022-06-29	DD_NA_NA	2021-08-30	NA_NA_NA	NA	NA	NA	NA	NA	NA	NA	NA	2022-09-06	DD_NA_NA	NA	NA	NA	NA	NA	NA	NA	NA	NA	NA	NA	NA	NA	NA
5415	1	2021-06-03	2019-06-27	2021-06-03	6	1.8	NA	269	NA	1	1	A	M	34	27990	4.6	2.8	88	NA	NA	0.1	2022-04-07	DD_NA_NA	2021-06-03	NA_NA_NA	NA	NA	NA	NA	NA	NA	NA	NA	NA	NA	NA	NA	NA	NA	NA	NA	NA	NA	NA	NA	NA	NA	NA	NA
5415	2	2022-05-22	2019-06-27	2021-06-03	5	1.8	62	276	291	1	1	A	F	10	24790	3.6	3.3	103	NA	31180	2.4	NA	NA	2022-05-22	NA_NA_NA	NA	NA	2022-05-27	NA_NA_NA	NA	NA	NA	NA	NA	NA	NA	NA	NA	NA	NA	NA	NA	NA	NA	NA	NA	NA	NA	NA
5416	1	2021-03-26	2019-06-27	2021-03-26	6	2.9	NA	273	NA	1	1	A	F	12	25160	3.6	3.2	98	NA	NA	3.2	2022-06-29	T_NA_NA	2021-03-26	NA_NA_NA	NA	NA	2021-03-31	NA_NA_NA	NA	NA	NA	NA	NA	NA	NA	NA	NA	NA	NA	NA	NA	NA	NA	NA	NA	NA	NA	NA
5416	2	2022-08-04	2019-06-27	2021-03-26	2	2.9	59	279	437	1	1	A	M	27	28050	2.9	3.1	113	NA	34420	0.1	NA	NA	2022-08-04	NA_NA_NA	NA	NA	NA	NA	NA	NA	NA	NA	NA	NA	NA	NA	NA	NA	NA	NA	NA	NA	NA	NA	NA	NA	NA	NA
5417	1	2021-04-12	2019-06-27	2021-04-12	6	0.4	NA	277	NA	1	1	A	M	23	33010	3.3	2.7	105	NA	NA	0.8	2022-02-08	T_NA_NA	2021-04-12	NA_NA_NA	NA	NA	NA	NA	NA	NA	NA	NA	NA	NA	NA	NA	NA	NA	NA	NA	NA	NA	NA	NA	NA	NA	NA	NA
5417	2	2022-04-07	2019-06-27	2021-04-12	5	0.4	66	280	294	1	1	A	F	27	32470	3.1	2.7	148	NA	38060	0.1	NA	NA	2022-04-07	NA_NA_NA	NA	NA	NA	NA	2022-04-13	EXC20/1_NA_NA	NA	NA	NA	NA	NA	NA	NA	NA	NA	NA	NA	NA	NA	NA	NA	NA	NA	NA
5418	1	2021-05-17	2019-06-27	2021-05-17	6	7.1	NA	271	NA	1	1	A	M	16	28540	4.5	2.8	134	NA	NA	1.7	2022-04-21	T_NA_NA	2021-05-17	NA_NA_NA	NA	NA	NA	NA	NA	NA	2021-07-24	SPRRRF5_NA_NA	NA	NA	NA	NA	2021-08-01	SPLFLR5_NA_NA	NA	NA	NA	NA	NA	NA	NA	NA	NA	NA
5418	2	2022-06-16	2019-06-27	2021-05-17	4	7.1	59	279	336	1	1	A	F	20	26680	4.3	2.9	151	NA	35260	3.8	NA	NA	2022-06-16	NA_NA_NA	NA	NA	NA	NA	NA	NA	2022-09-19	SPBR5BL5_NA_NA	NA	NA	NA	NA	NA	NA	2022-06-17	NA_NA_NA	2022-06-19	PO23/4_NA_NA	NA	NA	NA	NA	NA	NA
5419	1	2021-03-25	2019-06-27	2021-03-25	6	1.8	NA	273	NA	1	1	A	F	13	20580	3.8	3.7	109	NA	NA	3.6	2022-04-07	T_NA_NA	2021-03-25	NA_NA_NA	NA	NA	NA	NA	NA	NA	NA	NA	NA	NA	NA	NA	NA	NA	NA	NA	NA	NA	NA	NA	NA	NA	NA	NA
5419	2	2022-05-31	2019-06-27	2021-03-25	4	1.8	57	277	375	1	1	A	M	36	28600	4.3	2.9	121	NA	36100	0.1	NA	NA	2022-05-31	NA_NA_NA	2022-09-10	RFABBL_NA_NA	NA	NA	NA	NA	NA	NA	NA	NA	NA	NA	NA	NA	NA	NA	NA	NA	NA	NA	NA	NA	NA	NA
5420	1	2021-04-21	2019-06-28	2021-04-21	6	0.8	NA	280	NA	1	1	A	F	14	28740	4.1	3.1	85	NA	NA	2.4	2021-06-17	LFABRFU_NA_NA	2021-04-21	NA_NA_NA	NA	NA	NA	NA	NA	NA	NA	NA	2021-08-20	T_NA_NA	2022-02-18	DD_NA_NA	NA	NA	NA	NA	NA	NA	NA	NA	NA	NA	NA	NA
5420	2	2022-04-14	2019-06-28	2021-04-21	4	0.8	59	280	299	1	1	A	F	20	27160	4.4	3.1	106	NA	31830	2.3	2022-04-21	T_NA_NA	2022-04-14	NA_NA_NA	2022-05-17	LFRFBLST_NA_NA	NA	NA	NA	NA	NA	NA	NA	NA	NA	NA	NA	NA	NA	NA	NA	NA	NA	NA	NA	NA	NA	NA
5421	1	2021-03-29	2019-06-28	2021-03-29	6	2.4	NA	274	NA	1	1	A	F	9	21140	5.7	3.7	71	NA	NA	3.4	2022-02-08	T_NA_NA	2021-03-29	NA_NA_NA	2021-04-12	ROTEX22._NA_NA	NA	NA	NA	NA	NA	NA	NA	NA	NA	NA	NA	NA	NA	NA	NA	NA	NA	NA	NA	NA	NA	NA
5421	2	2022-03-29	2019-06-28	2021-03-29	5	2.4	71	285	294	1	1	A	M	8	24970	4.5	3.8	97	NA	23200	1.3	NA	NA	2022-03-29	NA_NA_NA	NA	NA	NA	NA	NA	NA	NA	NA	NA	NA	NA	NA	NA	NA	NA	NA	NA	NA	NA	NA	NA	NA	NA	NA
5422	1	2021-03-27	2019-06-29	2021-03-27	7	0	NA	269	NA	1	1	A	F	11	21010	4.5	3	33	3	NA	4.6	NA	NA	2021-03-27	NA_NA_NA	NA	NA	NA	NA	NA	NA	NA	NA	NA	NA	NA	NA	NA	NA	NA	NA	NA	NA	NA	NA	NA	NA	NA	NA
5423	1	2021-04-01	2019-06-29	2021-04-01	6	0.1	NA	272	NA	1	1	A	F	34	29340	4	2.9	99	NA	NA	1.2	2022-02-08	T_NA_NA	2021-04-01	NA_NA_NA	NA	NA	NA	NA	NA	NA	NA	NA	NA	NA	NA	NA	NA	NA	NA	NA	NA	NA	NA	NA	NA	NA	NA	NA
5423	2	2022-03-24	2019-06-29	2021-04-01	4	0.1	66	280	291	1	1	A	F	13	31100	4.4	3.1	137	NA	36570	4.5	NA	NA	2022-03-24	NA_NA_NA	NA	NA	2022-03-29	NA_NA_NA	NA	NA	NA	NA	NA	NA	NA	NA	NA	NA	NA	NA	NA	NA	NA	NA	NA	NA	NA	NA
5424	1	2021-04-13	2019-06-30	2021-04-13	7	0	NA	271	NA	1	1	A	F	22	19980	5.2	3.6	79	6	NA	4.1	NA	NA	2021-04-13	NA_NA_NA	NA	NA	NA	NA	NA	NA	NA	NA	NA	NA	NA	NA	NA	NA	NA	NA	NA	NA	NA	NA	NA	NA	NA	NA
5425	1	2021-04-10	2019-07-01	2021-04-10	6	0.8	NA	281	NA	1	1	A	F	25	26270	4.5	3.3	83	NA	NA	1.5	2021-06-17	HEM_NA_NA	2021-04-10	NA_NA_NA	NA	NA	NA	NA	NA	NA	NA	NA	2021-11-03	GAIT_NA_NA	2022-03-15	T_NA_NA	NA	NA	NA	NA	NA	NA	NA	NA	NA	NA	NA	NA
5425	2	2022-05-07	2019-07-01	2021-04-10	5	0.8	54	274	338	1	3	AAA	MMF	25	24030	4.6	3.3	103	NA	29550	0.4	2022-08-10	T_NA_NA	2022-05-07	NA_NA_NA	NA	NA	NA	NA	NA	NA	NA	NA	NA	NA	NA	NA	NA	NA	NA	NA	2022-05-09	PO22.5/5_NA_NA	NA	NA	NA	NA	NA	NA
5426	1	2021-03-27	2019-07-02	2021-03-27	6	0.3	NA	268	NA	1	1	A	M	11	23170	5.7	3.4	79	NA	NA	3.2	2022-05-03	T_NA_NA	2021-03-27	NA_NA_NA	NA	NA	NA	NA	NA	NA	NA	NA	NA	NA	NA	NA	NA	NA	NA	NA	NA	NA	NA	NA	NA	NA	NA	NA
5426	2	2022-06-23	2019-07-02	2021-03-27	4	0.3	52	272	401	1	1	D	F	13	24060	4.4	3.1	115	NA	24230	2.4	NA	NA	2022-06-23	NA_NA_NA	NA	NA	2022-06-27	NA_NA_NA	NA	NA	NA	NA	NA	NA	NA	NA	NA	NA	NA	NA	NA	NA	NA	NA	NA	NA	NA	NA
5427	1	2021-04-01	2019-07-02	2021-04-01	6	1.8	NA	274	NA	1	1	A	F	34	33550	4	2.8	133	NA	NA	3.1	2022-03-15	T_NA_NA	2021-04-01	NA_NA_NA	NA	NA	NA	NA	NA	NA	NA	NA	NA	NA	NA	NA	NA	NA	NA	NA	NA	NA	NA	NA	NA	NA	NA	NA
5427	2	2022-05-12	2019-07-02	2021-04-01	4	1.8	59	0	347	1	2	AA	FF	20	31900	3.6	2.7	130	NA	46180	0.4	NA	NA	2022-05-12	NA_NA_NA	2022-09-07	LFRFABBL_NA_NA	NA	NA	NA	NA	2022-08-18	SPBFLR5_NA_NA	NA	NA	NA	NA	NA	NA	NA	NA	NA	NA	NA	NA	NA	NA	2022-09-17	GNRH_NA_NA
5428	1	2021-04-03	2019-07-02	2021-04-03	6	0.1	NA	275	NA	1	1	A	M	32	25240	3.3	3.3	93	NA	NA	0.4	2022-03-15	T_NA_NA	2021-04-03	NA_NA_NA	NA	NA	2021-04-11	NA_NA_NA	NA	NA	NA	NA	NA	NA	NA	NA	NA	NA	NA	NA	NA	NA	NA	NA	NA	NA	NA	NA
5428	2	2022-04-27	2019-07-02	2021-04-03	5	0.1	51	271	338	1	1	A	F	7	25350	5.4	4.3	97	NA	31080	0.9	NA	NA	2022-04-27	NA_NA_NA	NA	NA	NA	NA	NA	NA	NA	NA	NA	NA	NA	NA	NA	NA	NA	NA	NA	NA	NA	NA	NA	NA	NA	NA
5429	1	2021-04-03	2019-07-02	2021-04-03	6	1.3	NA	274	NA	1	1	A	F	32	26230	5.7	3.3	89	NA	NA	0.3	2022-02-08	T_NA_NA	2021-04-03	NA_NA_NA	NA	NA	NA	NA	NA	NA	NA	NA	NA	NA	NA	NA	NA	NA	NA	NA	NA	NA	NA	NA	NA	NA	NA	NA
5429	2	2022-03-26	2019-07-02	2021-04-03	5	1.3	68	282	289	1	1	A	F	11	27080	5.7	3.6	116	NA	29680	1.1	NA	NA	2022-03-26	NA_NA_NA	NA	NA	NA	NA	NA	NA	NA	NA	NA	NA	NA	NA	NA	NA	NA	NA	NA	NA	NA	NA	NA	NA	NA	NA
5430	1	2021-02-04	2019-07-02	2021-02-04	6	4.4	NA	216	NA	1	NA	NA	NA	27	22730	4.4	3.2	81	NA	NA	7.2	2022-01-04	T_NA_NA	NA	NA	NA	NA	NA	NA	NA	NA	2021-03-09	SPLR3_NA_NA	NA	NA	NA	NA	NA	NA	NA	NA	NA	NA	NA	NA	NA	NA	2021-02-04	02/19/21_NA_NA
5430	2	2022-03-10	2019-07-02	2021-02-04	5	4.4	66	284	333	1	1	A	M	27	31410	3.7	2.8	147	NA	29920	0.8	NA	NA	2022-03-10	NA_NA_NA	NA	NA	2022-03-15	NA_NA_NA	2022-03-19	PO18.5/3_NA_NA	2022-06-03	SPLR/5_NA_NA	NA	NA	NA	NA	NA	NA	NA	NA	2022-03-13	EXC25.51_NA_NA	NA	NA	NA	NA	NA	NA
5432	1	2021-03-18	2019-07-03	2021-03-18	7	0	NA	0	NA	1	1	A	F	20	26270	4.7	3.2	82	8	NA	4.5	NA	NA	2021-03-18	NA_NA_NA	NA	NA	NA	NA	NA	NA	NA	NA	NA	NA	NA	NA	NA	NA	NA	NA	2021-03-21	PO20-4_NA_NA	NA	NA	NA	NA	2021-11-02	152 DAYS_NA_NA
5433	1	2021-04-21	2019-07-03	2021-04-21	6	3.4	NA	272	NA	1	1	A	F	14	27260	5.6	2.8	97	NA	NA	3.4	2022-02-18	T_NA_NA	2021-04-21	NA_NA_NA	NA	NA	2021-05-04	NA_NA_NA	NA	NA	NA	NA	2022-02-18	NA_NA_NA	NA	NA	NA	NA	NA	NA	NA	NA	NA	NA	NA	NA	NA	NA
5433	2	2022-04-08	2019-07-03	2021-04-21	5	3.4	53	274	299	1	1	A	F	26	31080	5.4	2.9	120	NA	33260	2	NA	NA	2022-04-08	NA_NA_NA	NA	NA	NA	NA	NA	NA	NA	NA	NA	NA	NA	NA	NA	NA	NA	NA	NA	NA	NA	NA	NA	NA	NA	NA
5434	1	2021-04-10	2019-07-05	2021-04-10	6	0.1	NA	283	NA	1	1	A	M	25	27520	3.9	3	107	NA	NA	0.8	2022-02-08	T_NA_NA	2021-04-10	NA_NA_NA	NA	NA	NA	NA	NA	NA	NA	NA	NA	NA	NA	NA	NA	NA	NA	NA	NA	NA	NA	NA	NA	NA	NA	NA
5434	2	2022-04-01	2019-07-05	2021-04-10	5	0.1	67	281	289	1	1	A	M	33	26660	3.6	2.8	109	NA	29810	1.3	NA	NA	2022-04-01	NA_NA_NA	NA	NA	NA	NA	NA	NA	NA	NA	NA	NA	NA	NA	NA	NA	NA	NA	NA	NA	NA	NA	NA	NA	NA	NA
5435	1	2021-04-09	2019-07-06	2021-04-09	6	1.2	NA	274	NA	1	1	A	M	26	32220	3.4	2.9	117	NA	NA	0.4	2022-02-08	T_NA_NA	2021-04-09	NA_NA_NA	NA	NA	NA	NA	NA	NA	NA	NA	NA	NA	NA	NA	NA	NA	NA	NA	NA	NA	NA	NA	NA	NA	NA	NA
5435	2	2022-04-04	2019-07-06	2021-04-09	5	1.2	70	284	290	2	1	A	M	30	33280	3.9	3	139	NA	41880	0.1	NA	NA	2022-04-04	NA_NA_NA	2022-09-07	RFABBL_NA_NA	NA	NA	NA	NA	NA	NA	NA	NA	NA	NA	NA	NA	NA	NA	NA	NA	NA	NA	NA	NA	NA	NA
5436	1	2021-10-25	2019-07-06	2021-10-25	5	0	NA	319	NA	1	1	A	M	37	23140	4.2	3.3	85	NA	NA	0.1	NA	NA	2021-10-25	NA_NA_NA	NA	NA	NA	NA	NA	NA	2021-10-26	CSPALL3_NA_NA	NA	NA	NA	NA	NA	NA	NA	NA	NA	NA	NA	NA	NA	NA	NA	NA
5438	1	2021-04-06	2019-07-09	2021-04-06	6	3	NA	0	NA	1	1	A	F	29	30110	3.9	2.9	131	NA	NA	0.6	2022-09-20	T_NA_NA	2021-04-06	NA_NA_NA	NA	NA	NA	NA	NA	NA	NA	NA	NA	NA	NA	NA	NA	NA	NA	NA	NA	NA	NA	NA	NA	NA	2021-12-11	CIDR_NA_NA
5439	1	2021-04-10	2019-07-10	2021-04-10	6	0.5	NA	0	NA	1	1	A	F	25	30010	3.9	3	107	NA	NA	0.1	2022-03-09	T_NA_NA	2021-04-10	NA_NA_NA	NA	NA	NA	NA	NA	NA	NA	NA	2022-05-31	T_NA_NA	NA	NA	NA	NA	NA	NA	NA	NA	NA	NA	NA	NA	2021-10-04	DEAD FET_NA_NA
5439	2	2022-07-31	2019-07-10	2021-04-10	2	0.5	65	282	412	1	1	A	F	31	37540	3.5	2.7	170	NA	40170	0.1	NA	NA	2022-07-31	NA_NA_NA	NA	NA	2022-08-03	NA_NA_NA	NA	NA	NA	NA	NA	NA	NA	NA	NA	NA	NA	NA	NA	NA	NA	NA	NA	NA	NA	NA
5440	1	2021-04-26	2019-07-10	2021-04-26	6	1.2	NA	277	NA	1	1	A	F	9	25350	4.4	3.5	100	NA	NA	1.7	2022-05-03	T_NA_NA	2021-04-26	NA_NA_NA	NA	NA	NA	NA	NA	NA	NA	NA	NA	NA	NA	NA	NA	NA	NA	NA	NA	NA	NA	NA	NA	NA	NA	NA
5440	2	2022-06-22	2019-07-10	2021-04-26	5	1.2	51	271	371	1	1	A	F	14	24600	4.4	3.3	106	NA	36230	3.5	NA	NA	2022-06-22	NA_NA_NA	NA	NA	NA	NA	NA	NA	NA	NA	NA	NA	NA	NA	NA	NA	NA	NA	NA	NA	NA	NA	NA	NA	NA	NA
5441	1	2021-05-19	2019-07-12	2021-05-19	7	0	NA	314	NA	1	1	A	M	14	18570	3.6	3.2	74	3	NA	2.6	NA	NA	2021-05-19	NA_NA_NA	NA	NA	2021-05-21	EXC19-1_NA_NA	NA	NA	NA	NA	NA	NA	NA	NA	NA	NA	2021-05-20	UNK_NA_NA	NA	NA	2021-05-24	EXC19-2_NA_NA	2021-05-28	EXC19_NA_NA	NA	NA
5442	1	2021-04-17	2019-07-14	2021-04-17	6	0.1	NA	274	NA	1	1	A	F	18	28840	4.9	2.9	109	NA	NA	0.7	2022-02-08	T_NA_NA	2021-04-17	NA_NA_NA	NA	NA	NA	NA	NA	NA	NA	NA	NA	NA	NA	NA	NA	NA	NA	NA	NA	NA	NA	NA	NA	NA	NA	NA
5442	2	2022-04-04	2019-07-14	2021-04-17	4	0.1	63	0	289	1	1	D	F	30	32960	4.8	3	131	NA	40410	0.1	NA	NA	2022-04-04	NA_NA_NA	NA	NA	2022-04-09	NA_NA_NA	NA	NA	NA	NA	NA	NA	NA	NA	NA	NA	NA	NA	2022-04-12	PO21/3_NA_NA	NA	NA	NA	NA	2022-08-13	CIDR_NA_NA
5443	1	2021-05-09	2019-07-14	2021-05-09	7	0	NA	276	NA	1	1	A	F	24	25680	4.5	3.4	77	3	NA	0.6	NA	NA	2021-05-09	NA_NA_NA	NA	NA	NA	NA	NA	NA	NA	NA	NA	NA	NA	NA	NA	NA	NA	NA	NA	NA	NA	NA	NA	NA	NA	NA
5444	1	2021-04-21	2019-07-15	2021-04-21	1	0	NA	278	NA	1	1	A	F	14	27630	3.8	3.1	106	NA	NA	2.5	NA	NA	2021-04-21	NA_NA_NA	NA	NA	NA	NA	NA	NA	NA	NA	NA	NA	NA	NA	NA	NA	NA	NA	NA	NA	NA	NA	NA	NA	NA	NA
5445	1	2021-04-15	2019-07-16	2021-04-15	6	1	NA	273	NA	1	1	A	F	20	28440	4.5	2.9	91	NA	NA	2.4	2021-07-26	ABRR_NA_NA	2021-04-15	NA_NA_NA	NA	NA	NA	NA	NA	NA	NA	NA	2022-06-29	T_NA_NA	NA	NA	NA	NA	NA	NA	NA	NA	NA	NA	NA	NA	NA	NA
5445	2	2022-08-29	2019-07-16	2021-04-15	2	1	63	283	438	1	1	A	M	37	24830	3.5	2.9	93	NA	34670	0.8	NA	NA	2022-08-29	NA_NA_NA	NA	NA	NA	NA	NA	NA	NA	NA	NA	NA	NA	NA	NA	NA	NA	NA	NA	NA	NA	NA	NA	NA	NA	NA
5446	1	2021-05-16	2019-07-16	2021-05-16	6	2.4	NA	0	NA	1	1	A	F	17	30700	4	3	123	NA	NA	2.1	NA	NA	2021-05-16	NA_NA_NA	NA	NA	NA	NA	NA	NA	2021-09-17	SPLFLR3_NA_NA	NA	NA	NA	NA	2021-10-13	SPLRRR5_NA_NA	NA	NA	NA	NA	NA	NA	NA	NA	2021-11-06	CIDR_NA_NA
5446	2	2022-10-01	2019-07-16	2021-05-16	2	2.4	61	275	442	1	1	A	M	NA	NA	NA	NA	NA	NA	42090	NA	NA	NA	2022-10-01	NA_NA_NA	NA	NA	NA	NA	NA	NA	NA	NA	NA	NA	NA	NA	NA	NA	NA	NA	NA	NA	NA	NA	NA	NA	NA	NA
5447	1	2021-05-29	2019-07-16	2021-05-29	6	1	NA	275	NA	1	1	A	F	39	30650	4.1	3	103	NA	NA	1.6	2022-03-15	T_NA_NA	2021-05-29	NA_NA_NA	NA	NA	NA	NA	NA	NA	NA	NA	NA	NA	NA	NA	NA	NA	NA	NA	NA	NA	NA	NA	NA	NA	NA	NA
5447	2	2022-05-09	2019-07-16	2021-05-29	5	1	56	270	289	1	1	A	F	23	28990	4.5	3.4	121	NA	34090	0.4	NA	NA	2022-05-09	NA_NA_NA	NA	NA	NA	NA	NA	NA	NA	NA	NA	NA	NA	NA	NA	NA	2022-05-11	UNNK_NA_NA	2022-05-13	IVBAN12_NA_NA	NA	NA	NA	NA	NA	NA
5448	1	2021-05-14	2019-07-16	2021-05-14	6	1	NA	281	NA	1	1	A	M	19	26310	3.8	2.9	96	NA	NA	1.4	2022-08-10	T_NA_NA	2021-05-14	NA_NA_NA	NA	NA	NA	NA	NA	NA	NA	NA	NA	NA	NA	NA	NA	NA	NA	NA	NA	NA	NA	NA	NA	NA	NA	NA
5448	2	2022-10-03	2019-07-16	2021-05-14	2	1	63	283	444	1	1	A	F	NA	NA	NA	NA	NA	NA	33240	NA	NA	NA	2022-10-03	NA_NA_NA	NA	NA	NA	NA	NA	NA	NA	NA	NA	NA	NA	NA	NA	NA	NA	NA	NA	NA	NA	NA	NA	NA	NA	NA
5450	1	2021-04-28	2019-07-17	2021-04-28	6	3.5	NA	272	NA	1	1	A	F	7	26220	5.8	3.1	94	NA	NA	2.5	2022-05-18	T_NA_NA	2021-04-28	NA_NA_NA	NA	NA	2021-05-04	METER IV_NA_NA	NA	NA	NA	NA	NA	NA	NA	NA	NA	NA	NA	NA	NA	NA	NA	NA	NA	NA	NA	NA
5450	2	2022-08-16	2019-07-17	2021-04-28	2	3.5	99	291	376	1	1	A	M	50	27640	3.8	3	108	NA	27640	0.2	NA	NA	2022-08-16	NA_NA_NA	NA	NA	2022-08-18	NA_NA_NA	2022-08-22	EXC125_NA_NA	NA	NA	NA	NA	NA	NA	NA	NA	NA	NA	2022-08-28	PO25/3_NA_NA	NA	NA	NA	NA	NA	NA
5451	1	2021-04-19	2019-07-17	2021-04-19	6	1.8	NA	276	NA	1	1	A	F	16	26420	5.4	3.5	82	NA	NA	1	2022-02-18	T_NA_NA	2021-04-19	NA_NA_NA	NA	NA	NA	NA	NA	NA	NA	NA	NA	NA	NA	NA	NA	NA	NA	NA	NA	NA	NA	NA	NA	NA	NA	NA
5451	2	2022-04-09	2019-07-17	2021-04-19	5	1.8	54	275	301	1	1	A	F	25	24620	6.2	3.1	103	NA	28160	0.5	NA	NA	2022-04-09	NA_NA_NA	NA	NA	NA	NA	NA	NA	NA	NA	NA	NA	NA	NA	NA	NA	NA	NA	NA	NA	NA	NA	NA	NA	NA	NA
5452	1	2021-07-23	2019-07-18	2021-07-23	6	1.1	NA	264	NA	1	1	A	F	12	24900	5.5	3	85	NA	NA	2.1	2022-05-18	T_NA_NA	2021-07-23	NA_NA_NA	NA	NA	2021-07-28	NA_NA_NA	NA	NA	NA	NA	NA	NA	NA	NA	NA	NA	NA	NA	NA	NA	NA	NA	NA	NA	NA	NA
5452	2	2022-07-07	2019-07-18	2021-07-23	4	1.1	59	273	290	1	1	A	F	27	29110	4.7	2.8	109	NA	30130	0.1	NA	NA	2022-07-07	NA_NA_NA	NA	NA	NA	NA	NA	NA	NA	NA	NA	NA	NA	NA	NA	NA	NA	NA	NA	NA	NA	NA	NA	NA	NA	NA
5453	1	2021-05-11	2019-07-19	2021-05-11	6	1.9	NA	269	NA	1	1	A	F	22	29540	3.8	3.1	83	NA	NA	3	2022-04-21	T_NA_NA	2021-05-11	NA_NA_NA	NA	NA	NA	NA	NA	NA	NA	NA	NA	NA	NA	NA	NA	NA	NA	NA	NA	NA	NA	NA	NA	NA	NA	NA
5453	2	2022-06-07	2019-07-19	2021-05-11	4	1.9	57	277	335	1	1	A	M	29	30400	3.7	2.8	121	NA	31560	0.1	NA	NA	2022-06-07	NA_NA_NA	NA	NA	NA	NA	NA	NA	NA	NA	NA	NA	NA	NA	NA	NA	NA	NA	NA	NA	NA	NA	NA	NA	NA	NA
5454	1	2021-04-23	2019-07-19	2021-04-23	1	0	NA	275	NA	1	1	A	F	12	28990	4.6	3.3	136	NA	NA	2.8	NA	NA	2021-04-23	NA_NA_NA	NA	NA	NA	NA	NA	NA	NA	NA	NA	NA	NA	NA	NA	NA	NA	NA	NA	NA	NA	NA	NA	NA	NA	NA
5455	1	2021-05-07	2019-07-20	2021-05-07	6	0.4	NA	267	NA	1	1	A	F	26	26690	4.1	3	95	NA	NA	2.4	NA	NA	2021-05-07	NA_NA_NA	NA	NA	NA	NA	NA	NA	NA	NA	NA	NA	NA	NA	NA	NA	NA	NA	NA	NA	NA	NA	NA	NA	NA	NA
5455	2	2022-04-22	2019-07-20	2021-05-07	5	0.4	60	274	290	1	1	A	M	12	26440	4	3.4	116	NA	34230	1.2	NA	NA	2022-04-22	NA_NA_NA	NA	NA	NA	NA	NA	NA	NA	NA	NA	NA	NA	NA	NA	NA	NA	NA	NA	NA	NA	NA	NA	NA	NA	NA
5456	1	2021-06-18	2019-07-21	2021-06-18	6	0.1	NA	278	NA	1	1	A	F	19	31290	4.5	2.8	109	NA	NA	1.9	2022-04-07	T_NA_NA	2021-06-18	NA_NA_NA	NA	NA	NA	NA	NA	NA	NA	NA	NA	NA	NA	NA	NA	NA	NA	NA	NA	NA	NA	NA	NA	NA	NA	NA
5456	2	2022-06-04	2019-07-21	2021-06-18	4	0.1	61	275	290	1	1	A	F	32	21280	3.6	2.8	128	NA	38440	1.4	NA	NA	2022-06-04	NA_NA_NA	2022-07-27	LRABBL_NA_NA	NA	NA	NA	NA	NA	NA	NA	NA	NA	NA	NA	NA	NA	NA	NA	NA	NA	NA	NA	NA	NA	NA
5457	1	2021-04-23	2019-07-21	2021-04-23	6	0.1	NA	274	NA	1	1	A	F	12	27900	5.2	3.5	128	NA	NA	1.4	2022-05-03	T_NA_NA	2021-04-23	NA_NA_NA	NA	NA	NA	NA	NA	NA	NA	NA	NA	NA	NA	NA	NA	NA	NA	NA	NA	NA	NA	NA	NA	NA	NA	NA
5457	2	2022-06-23	2019-07-21	2021-04-23	4	0.1	59	279	367	1	1	A	F	13	27750	5.4	3.2	163	NA	46430	4.4	NA	NA	2022-06-23	NA_NA_NA	NA	NA	2022-06-28	NA_NA_NA	NA	NA	NA	NA	NA	NA	NA	NA	NA	NA	NA	NA	NA	NA	NA	NA	NA	NA	NA	NA
5458	1	2021-07-12	2019-07-22	2021-07-12	7	0	NA	270	NA	1	1	A	M	23	26900	5.2	3.1	70	3	NA	1.6	NA	NA	2021-07-12	NA_NA_NA	NA	NA	NA	NA	NA	NA	NA	NA	NA	NA	NA	NA	NA	NA	NA	NA	NA	NA	NA	NA	NA	NA	NA	NA
5459	1	2021-04-21	2019-07-22	2021-04-21	6	0.4	NA	272	NA	1	1	A	F	14	25970	4.7	3.2	91	NA	NA	2.1	2022-03-09	DD_NA_NA	2021-04-21	NA_NA_NA	NA	NA	NA	NA	NA	NA	NA	NA	2022-04-07	DD_NA_NA	NA	NA	NA	NA	NA	NA	NA	NA	NA	NA	NA	NA	NA	NA
5459	2	2022-05-14	2019-07-22	2021-04-21	5	0.4	54	274	334	1	1	A	M	18	25970	3.3	3	121	NA	34980	0.7	NA	NA	2022-05-14	NA_NA_NA	NA	NA	NA	NA	NA	NA	NA	NA	NA	NA	NA	NA	NA	NA	NA	NA	2022-05-17	EXC20/1_NA_NA	NA	NA	NA	NA	NA	NA
5460	1	2021-08-11	2019-07-23	2021-08-11	6	1.4	NA	272	NA	1	1	A	F	21	21740	4.9	3	97	NA	NA	2.4	2021-08-20	DD_NA_NA	2021-08-11	NA_NA_NA	NA	NA	NA	NA	NA	NA	NA	NA	2022-07-13	T_NA_NA	2022-08-10	T_NA_NA	NA	NA	NA	NA	NA	NA	NA	NA	NA	NA	NA	NA
5460	2	2022-09-07	2019-07-23	2021-08-11	2	1.4	58	278	334	1	1	A	F	28	29390	3.4	2.9	112	NA	28830	0.4	NA	NA	2022-09-07	NA_NA_NA	NA	NA	NA	NA	NA	NA	NA	NA	NA	NA	NA	NA	NA	NA	NA	NA	NA	NA	NA	NA	NA	NA	NA	NA
5461	1	2021-09-30	2019-07-24	2021-09-30	7	0	NA	331	NA	3	1	D	M	NA	NA	NA	NA	NA	6	NA	NA	NA	NA	2021-09-30	NA_NA_NA	NA	NA	NA	NA	NA	NA	NA	NA	NA	NA	NA	NA	NA	NA	NA	NA	NA	NA	NA	NA	NA	NA	NA	NA
5462	1	2021-04-22	2019-07-24	2021-04-22	6	0.3	NA	273	NA	1	1	A	F	13	26140	5.4	3.4	86	NA	NA	1.9	2022-02-18	T_NA_NA	2021-04-22	NA_NA_NA	NA	NA	NA	NA	NA	NA	NA	NA	NA	NA	NA	NA	NA	NA	NA	NA	NA	NA	NA	NA	NA	NA	NA	NA
5462	2	2022-04-16	2019-07-24	2021-04-22	5	0.3	61	282	298	1	1	A	F	18	29790	4.9	3.1	150	NA	32060	0.5	NA	NA	2022-04-16	NA_NA_NA	NA	NA	NA	NA	NA	NA	NA	NA	NA	NA	NA	NA	NA	NA	NA	NA	NA	NA	NA	NA	NA	NA	NA	NA
5463	1	2021-05-20	2019-07-29	2021-05-20	6	1.4	NA	272	NA	1	1	A	F	13	28210	4.4	3	111	NA	NA	1.7	2022-03-15	T_NA_NA	2021-05-20	NA_NA_NA	NA	NA	NA	NA	NA	NA	NA	NA	NA	NA	NA	NA	NA	NA	NA	NA	NA	NA	NA	NA	NA	NA	NA	NA
5463	2	2022-05-14	2019-07-29	2021-05-20	5	1.4	68	282	291	1	1	A	M	18	28040	3.6	2.9	131	NA	36170	0.8	NA	NA	2022-05-14	NA_NA_NA	NA	NA	NA	NA	NA	NA	NA	NA	NA	NA	NA	NA	NA	NA	NA	NA	NA	NA	NA	NA	NA	NA	NA	NA
5464	1	2021-08-09	2019-08-02	2021-08-09	6	0.9	NA	281	NA	1	1	A	M	23	20430	1.8	3.2	93	NA	NA	0.1	2022-05-31	DD_NA_NA	2021-08-09	NA_NA_NA	NA	NA	NA	NA	NA	NA	NA	NA	NA	NA	NA	NA	NA	NA	NA	NA	2021-08-14	EXC22-1_NA_NA	NA	NA	NA	NA	NA	NA
5465	1	2021-05-01	2019-08-02	2021-05-01	6	0.8	NA	275	NA	1	1	A	F	32	26840	3.7	2.9	83	NA	NA	1.8	2022-02-18	T_NA_NA	2021-05-01	NA_NA_NA	NA	NA	2021-05-12	NA_NA_NA	NA	NA	NA	NA	NA	NA	NA	NA	NA	NA	NA	NA	NA	NA	NA	NA	NA	NA	NA	NA
5465	2	2022-04-17	2019-08-02	2021-05-01	4	0.8	62	276	289	1	1	A	M	17	29160	3.9	3.2	113	NA	31890	2.1	NA	NA	2022-04-17	NA_NA_NA	NA	NA	NA	NA	NA	NA	NA	NA	NA	NA	NA	NA	NA	NA	NA	NA	NA	NA	NA	NA	NA	NA	NA	NA
5466	1	2021-05-05	2019-08-03	2021-05-05	6	1.5	NA	272	NA	1	1	A	F	28	31610	3.6	2.6	105	NA	NA	0.2	2022-02-25	T_NA_NA	2021-05-05	NA_NA_NA	NA	NA	NA	NA	NA	NA	NA	NA	NA	NA	NA	NA	NA	NA	NA	NA	NA	NA	NA	NA	NA	NA	NA	NA
5466	2	2022-04-23	2019-08-03	2021-05-05	5	1.5	61	275	292	1	1	A	M	11	27650	4.5	3	130	NA	39410	1.3	NA	NA	2022-04-23	NA_NA_NA	NA	NA	NA	NA	NA	NA	NA	NA	NA	NA	NA	NA	NA	NA	NA	NA	NA	NA	NA	NA	NA	NA	NA	NA
5467	1	2021-08-04	2019-08-04	2021-08-04	6	0.8	NA	271	NA	1	1	A	F	28	27320	3.2	2.9	96	NA	NA	0.9	2022-05-25	DD_NA_NA	2021-08-04	NA_NA_NA	NA	NA	NA	NA	NA	NA	NA	NA	NA	NA	NA	NA	NA	NA	NA	NA	NA	NA	NA	NA	NA	NA	NA	NA
5467	2	2022-07-25	2019-08-04	2021-08-04	4	0.8	63	277	292	1	1	A	F	9	29160	4.4	3.1	115	NA	32160	1.8	NA	NA	2022-07-25	NA_NA_NA	NA	NA	NA	NA	NA	NA	NA	NA	NA	NA	NA	NA	NA	NA	NA	NA	NA	NA	NA	NA	NA	NA	NA	NA
5468	1	2021-08-13	2019-08-04	2021-08-13	6	2.2	NA	274	NA	1	1	A	M	19	23640	4.3	3	78	NA	NA	2.6	2022-07-27	LEGS_NA_NA	2021-08-13	NA_NA_NA	NA	NA	NA	NA	NA	NA	NA	NA	NA	NA	NA	NA	NA	NA	NA	NA	NA	NA	NA	NA	NA	NA	NA	NA
5468	2	2022-08-21	2019-08-04	2021-08-13	2	2.2	62	277	311	1	1	A	F	10	24080	3.9	3.6	83	NA	28160	1.8	2022-08-23	LEGS_NA_NA	2022-08-21	NA_NA_NA	NA	NA	NA	NA	NA	NA	NA	NA	NA	NA	NA	NA	NA	NA	NA	NA	NA	NA	NA	NA	NA	NA	NA	NA
5469	1	2021-04-21	2019-08-04	2021-04-21	7	0	NA	257	NA	1	1	A	F	NA	NA	NA	NA	NA	7	NA	NA	NA	NA	2021-04-21	NA_NA_NA	NA	NA	NA	NA	NA	NA	NA	NA	NA	NA	NA	NA	NA	NA	NA	NA	NA	NA	NA	NA	NA	NA	NA	NA
5470	1	2021-05-06	2019-08-06	2021-05-06	6	1	NA	0	NA	1	1	A	F	27	25330	3.8	3	101	NA	NA	1.6	2022-06-14	T_NA_NA	2021-05-06	NA_NA_NA	NA	NA	NA	NA	NA	NA	NA	NA	NA	NA	NA	NA	NA	NA	NA	NA	NA	NA	NA	NA	NA	NA	2021-10-23	57 DAYS_NA_NA
5470	2	2022-08-11	2019-08-06	2021-05-06	2	1	59	279	403	1	1	A	M	20	27390	3.7	2.8	120	NA	35790	0.7	NA	NA	2022-08-11	NA_NA_NA	NA	NA	2022-08-16	NA_NA_NA	NA	NA	NA	NA	NA	NA	NA	NA	NA	NA	NA	NA	NA	NA	NA	NA	NA	NA	NA	NA
5471	1	2021-05-07	2019-08-05	2021-05-07	6	1.5	NA	274	NA	1	1	A	F	26	30460	3.7	2.9	125	NA	NA	0.2	2022-06-29	T_NA_NA	2021-05-07	NA_NA_NA	2022-01-26	EXC22_NA_NA	NA	NA	NA	NA	NA	NA	NA	NA	NA	NA	NA	NA	NA	NA	NA	NA	NA	NA	NA	NA	NA	NA
5471	2	2022-08-25	2019-08-05	2021-05-07	2	1.5	59	279	416	1	1	A	F	41	30180	3.6	2.9	131	NA	40770	1.4	NA	NA	2022-08-25	NA_NA_NA	NA	NA	NA	NA	NA	NA	NA	NA	NA	NA	NA	NA	NA	NA	2022-08-26	UNK_NA_NA	2022-08-27	EXC1/25_NA_NA	NA	NA	NA	NA	NA	NA
5472	1	2021-05-02	2019-08-07	2021-05-02	6	2.5	NA	269	NA	1	1	A	F	31	30790	3.6	2.7	103	NA	NA	3.3	2022-04-07	DD_NA_NA	2021-05-02	NA_NA_NA	NA	NA	NA	NA	NA	NA	NA	NA	NA	NA	NA	NA	NA	NA	NA	NA	NA	NA	NA	NA	NA	NA	NA	NA
5472	2	2022-05-22	2019-08-07	2021-05-02	5	2.5	62	281	323	1	1	A	M	10	27020	4.5	3.5	148	NA	38780	3.1	NA	NA	2022-05-22	NA_NA_NA	NA	NA	NA	NA	NA	NA	NA	NA	NA	NA	NA	NA	NA	NA	NA	NA	NA	NA	NA	NA	NA	NA	NA	NA
5473	1	2021-05-04	2019-08-07	2021-05-04	6	3.1	NA	271	NA	1	1	A	F	29	29590	3.9	3	109	NA	NA	2	2022-03-15	T_NA_NA	2021-05-04	NA_NA_NA	NA	NA	NA	NA	NA	NA	NA	NA	NA	NA	NA	NA	NA	NA	NA	NA	NA	NA	NA	NA	NA	NA	NA	NA
5473	2	2022-05-14	2019-08-07	2021-05-04	5	3.1	61	275	314	1	1	A	M	18	28850	4.5	2.7	137	NA	41460	2.8	NA	NA	2022-05-14	NA_NA_NA	NA	NA	2022-05-19	NA_NA_NA	NA	NA	NA	NA	NA	NA	NA	NA	NA	NA	NA	NA	2022-05-20	PO25/4_NA_NA	NA	NA	NA	NA	NA	NA
5474	1	2021-05-19	2019-08-07	2021-05-19	6	0.7	NA	265	NA	1	1	A	F	14	25310	4.8	3	83	NA	NA	4.1	2022-03-15	T_NA_NA	2021-05-19	NA_NA_NA	NA	NA	NA	NA	NA	NA	2021-06-06	3/4RR_NA_NA	NA	NA	NA	NA	NA	NA	NA	NA	NA	NA	NA	NA	NA	NA	NA	NA
5474	2	2022-05-06	2019-08-07	2021-05-19	5	0.7	60	274	292	1	1	A	M	26	27080	3.7	2.6	118	NA	30800	0.7	NA	NA	2022-05-06	NA_NA_NA	NA	NA	2022-05-11	NA_NA_NA	NA	NA	NA	NA	NA	NA	NA	NA	NA	NA	NA	NA	NA	NA	2022-05-13	IVDXT_NA_NA	NA	NA	NA	NA
5475	1	2021-05-15	2019-08-09	2021-05-15	6	0.4	NA	268	NA	1	1	A	F	18	27010	3.6	2.7	122	NA	NA	0.1	NA	NA	2021-05-15	NA_NA_NA	NA	NA	NA	NA	NA	NA	NA	NA	NA	NA	NA	NA	NA	NA	NA	NA	NA	NA	NA	NA	NA	NA	NA	NA
5475	2	2022-04-29	2019-08-09	2021-05-15	5	0.4	60	274	289	1	1	A	M	33	30440	3.3	2.8	127	NA	39230	0.4	NA	NA	2022-04-29	NA_NA_NA	NA	NA	NA	NA	NA	NA	NA	NA	NA	NA	NA	NA	NA	NA	NA	NA	NA	NA	NA	NA	NA	NA	NA	NA
5476	1	2021-08-03	2019-08-09	2021-08-03	7	0	NA	274	NA	1	1	A	F	29	36900	4.2	2.9	115	11	NA	1.4	2021-08-20	T_NA_NA	2021-08-03	NA_NA_NA	NA	NA	NA	NA	NA	NA	NA	NA	NA	NA	NA	NA	NA	NA	NA	NA	NA	NA	NA	NA	NA	NA	NA	NA
5477	1	2021-08-01	2019-08-11	2021-08-01	7	0	NA	276	NA	1	1	A	M	31	24980	3.8	3.1	64	1	NA	2.4	NA	NA	2021-08-01	NA_NA_NA	NA	NA	NA	NA	NA	NA	NA	NA	NA	NA	NA	NA	NA	NA	NA	NA	NA	NA	NA	NA	NA	NA	NA	NA
5479	1	2021-07-02	2019-08-12	2021-07-02	5	0	NA	0	NA	1	1	A	M	33	35810	3.3	2.8	146	NA	NA	0.8	NA	NA	2021-07-02	NA_NA_NA	NA	NA	NA	NA	NA	NA	NA	NA	NA	NA	NA	NA	NA	NA	NA	NA	NA	NA	NA	NA	NA	NA	2022-01-31	66 DAYS_NA_NA
5480	1	2021-07-01	2019-08-12	2021-07-01	6	1	NA	270	NA	1	1	A	F	34	32900	3.3	2.8	109	NA	NA	0.7	2022-05-17	DD_NA_NA	2021-07-01	NA_NA_NA	NA	NA	NA	NA	NA	NA	NA	NA	2022-07-13	T_NA_NA	NA	NA	NA	NA	NA	NA	NA	NA	NA	NA	NA	NA	NA	NA
5480	2	2022-09-03	2019-08-12	2021-07-01	2	1	64	281	365	1	1	A	F	32	30410	3.4	2.8	120	NA	39970	0.1	NA	NA	2022-09-03	NA_NA_NA	NA	NA	NA	NA	NA	NA	NA	NA	NA	NA	NA	NA	NA	NA	NA	NA	NA	NA	NA	NA	NA	NA	NA	NA
5481	1	2021-05-08	2019-08-12	2021-05-08	6	0.7	NA	268	NA	1	1	A	F	25	24850	2.9	3	98	NA	NA	0.1	2022-04-07	DD_NA_NA	2021-05-08	NA_NA_NA	NA	NA	NA	NA	NA	NA	NA	NA	NA	NA	NA	NA	NA	NA	NA	NA	NA	NA	NA	NA	NA	NA	NA	NA
5481	2	2022-05-27	2019-08-12	2021-05-08	4	0.7	53	273	331	1	1	A	F	40	28620	2.9	2.7	110	NA	32190	0.5	NA	NA	2022-05-27	NA_NA_NA	NA	NA	2022-06-01	NA_NA_NA	NA	NA	2022-08-21	CSPLR5_NA_NA	NA	NA	NA	NA	NA	NA	NA	NA	NA	NA	NA	NA	NA	NA	NA	NA
5482	1	2022-03-21	2019-08-12	2022-03-21	5	0	NA	282	NA	1	1	A	M	16	26320	4.5	2.9	112	NA	NA	3	NA	NA	2022-03-21	NA_NA_NA	NA	NA	NA	NA	NA	NA	NA	NA	NA	NA	NA	NA	NA	NA	NA	NA	NA	NA	NA	NA	NA	NA	NA	NA
5483	1	2021-05-23	2019-08-13	2021-05-23	6	1.8	NA	284	NA	1	1	A	M	10	27540	3.7	2.8	91	NA	NA	6.4	2022-03-15	T_NA_NA	2021-05-23	NA_NA_NA	NA	NA	2021-05-30	NA_NA_NA	NA	NA	2021-06-14	SPALL5_NA_NA	NA	NA	NA	NA	NA	NA	NA	NA	NA	NA	NA	NA	NA	NA	NA	NA
5483	2	2022-04-21	2019-08-13	2021-05-23	7	1.8	38	252	295	1	1	A	M	NA	NA	NA	NA	NA	8	33020	NA	NA	NA	2022-04-21	NA_NA_NA	NA	NA	NA	NA	NA	NA	NA	NA	NA	NA	NA	NA	NA	NA	NA	NA	NA	NA	NA	NA	NA	NA	NA	NA
5484	1	2021-05-17	2019-08-13	2021-05-17	6	1.8	NA	278	NA	1	1	A	M	16	28960	4.1	3.1	89	NA	NA	5.4	2022-04-21	T_NA_NA	2021-05-17	NA_NA_NA	NA	NA	NA	NA	NA	NA	NA	NA	NA	NA	NA	NA	NA	NA	NA	NA	NA	NA	NA	NA	NA	NA	NA	NA
5484	2	2022-06-20	2019-08-13	2021-05-17	3	1.8	63	283	336	1	1	A	F	16	31400	5.2	2.8	126	NA	30910	2.2	NA	NA	2022-06-20	NA_NA_NA	NA	NA	2022-06-23	NA_NA_NA	NA	NA	2022-08-31	CSPLFBR5_NA_NA	NA	NA	NA	NA	NA	NA	NA	NA	NA	NA	NA	NA	NA	NA	NA	NA
5485	1	2021-06-06	2019-08-13	2021-06-06	6	2.4	NA	279	NA	1	1	A	F	31	19850	3.7	2.5	102	NA	NA	1	2022-03-15	T_NA_NA	2021-06-06	NA_NA_NA	NA	NA	2021-06-15	PO18-4_NA_NA	NA	NA	NA	NA	2022-05-31	T_NA_NA	NA	NA	NA	NA	NA	NA	NA	NA	NA	NA	NA	NA	NA	NA
5485	2	2022-07-28	2019-08-13	2021-06-06	4	2.4	62	278	355	1	1	A	M	34	27910	3.3	2.7	115	NA	27720	2	NA	NA	2022-07-28	NA_NA_NA	NA	NA	2022-08-02	NA_NA_NA	2022-08-03	EXC125_NA_NA	NA	NA	NA	NA	NA	NA	NA	NA	NA	NA	NA	NA	2022-08-03	IVDXT_NA_NA	NA	NA	NA	NA
5486	1	2021-06-12	2019-08-13	2021-06-12	6	0.1	NA	268	NA	1	1	A	F	25	21230	4.4	3.2	96	NA	NA	0	2022-04-07	T_NA_NA	2021-06-12	NA_NA_NA	NA	NA	NA	NA	NA	NA	NA	NA	NA	NA	NA	NA	NA	NA	NA	NA	NA	NA	NA	NA	NA	NA	NA	NA
5486	2	2022-06-05	2019-08-13	2021-06-12	4	0.1	69	283	289	1	1	A	M	31	30360	4.1	2.8	113	NA	32660	0.1	NA	NA	2022-06-05	NA_NA_NA	NA	NA	NA	NA	NA	NA	NA	NA	NA	NA	NA	NA	NA	NA	NA	NA	NA	NA	NA	NA	NA	NA	NA	NA
5487	1	2021-06-07	2019-08-14	2021-06-07	6	0.1	NA	269	NA	1	1	A	F	30	25680	3	2.6	91	NA	NA	2.2	2021-12-15	DD_NA_NA	2021-06-07	NA_NA_NA	NA	NA	2021-06-10	EXC19-1_NA_NA	NA	NA	NA	NA	2022-01-29	DD_NA_NA	2022-05-18	T_NA_NA	NA	NA	2021-06-09	HEAT_NA_NA	NA	NA	2021-06-12	NA_NA_NA	2021-06-13	EXC24-2_NA_NA	NA	NA
5487	2	2022-06-30	2019-08-14	2021-06-07	5	0.1	52	272	336	1	1	A	F	34	28120	2.9	2.5	112	NA	33640	4.8	2022-08-19	DD_NA_NA	2022-06-30	NA_NA_NA	NA	NA	2022-07-05	NA_NA_NA	NA	NA	NA	NA	NA	NA	NA	NA	NA	NA	NA	NA	NA	NA	NA	NA	NA	NA	NA	NA
5488	1	2021-08-14	2019-08-15	2021-08-14	6	0.1	NA	234	NA	1	1	D	F	18	27910	4.3	2.8	110	NA	NA	0.8	2022-08-23	T_NA_NA	2021-08-14	NA_NA_NA	NA	NA	2021-08-22	NA_NA_NA	NA	NA	NA	NA	NA	NA	NA	NA	NA	NA	NA	NA	NA	NA	NA	NA	NA	NA	NA	NA
5489	1	2021-05-13	2019-08-15	2021-05-13	6	1.6	NA	273	NA	1	1	A	F	20	29760	3.6	2.9	111	NA	NA	3.3	2022-04-21	T_NA_NA	2021-05-13	NA_NA_NA	NA	NA	NA	NA	NA	NA	NA	NA	2022-05-18	T_NA_NA	NA	NA	NA	NA	NA	NA	NA	NA	NA	NA	NA	NA	NA	NA
5489	2	2022-06-24	2019-08-15	2021-05-13	5	1.6	74	294	333	1	1	A	M	12	26740	5.1	3	121	NA	38910	3.9	NA	NA	2022-06-24	NA_NA_NA	NA	NA	NA	NA	NA	NA	2022-08-21	CSPLRRF5_NA_NA	NA	NA	NA	NA	NA	NA	NA	NA	NA	NA	NA	NA	NA	NA	NA	NA
5490	1	2021-05-08	2019-08-15	2021-05-08	6	3	NA	267	NA	1	1	A	F	25	31850	3.7	3.1	111	NA	NA	1	2022-07-13	T_NA_NA	2021-05-08	NA_NA_NA	NA	NA	NA	NA	NA	NA	NA	NA	NA	NA	NA	NA	NA	NA	NA	NA	NA	NA	NA	NA	NA	NA	NA	NA
5490	2	2022-09-07	2019-08-15	2021-05-08	2	3	58	278	429	1	1	A	M	28	29950	4	2.7	120	NA	42230	0.6	NA	NA	2022-09-07	NA_NA_NA	NA	NA	2022-09-12	NA_NA_NA	NA	NA	NA	NA	NA	NA	NA	NA	NA	NA	NA	NA	NA	NA	NA	NA	NA	NA	NA	NA
5491	1	2021-05-23	2019-08-16	2021-05-23	6	0.1	NA	273	NA	1	1	A	F	10	28600	4.4	3.2	103	NA	NA	1.6	2022-05-03	T_NA_NA	2021-05-23	NA_NA_NA	NA	NA	NA	NA	NA	NA	NA	NA	NA	NA	NA	NA	NA	NA	NA	NA	NA	NA	NA	NA	NA	NA	NA	NA
5491	2	2022-06-18	2019-08-16	2021-05-23	1	0.1	54	274	337	1	1	A	F	18	24150	3.8	3.2	112	NA	37070	1.2	NA	NA	2022-06-18	NA_NA_NA	NA	NA	2022-06-21	NA_NA_NA	NA	NA	NA	NA	NA	NA	NA	NA	NA	NA	NA	NA	NA	NA	NA	NA	NA	NA	NA	NA
5492	1	2021-07-07	2019-08-18	2021-07-07	6	2.4	NA	282	NA	1	1	A	M	28	27470	3.6	3.2	86	NA	NA	1.8	2022-07-13	T_NA_NA	2021-07-07	NA_NA_NA	NA	NA	NA	NA	NA	NA	NA	NA	NA	NA	NA	NA	NA	NA	NA	NA	NA	NA	NA	NA	NA	NA	NA	NA
5492	2	2022-09-13	2019-08-18	2021-07-07	2	2.4	64	284	369	1	1	A	M	22	26160	4.4	3.2	93	NA	32070	2.3	NA	NA	2022-09-13	NA_NA_NA	NA	NA	NA	NA	NA	NA	NA	NA	NA	NA	NA	NA	NA	NA	NA	NA	NA	NA	NA	NA	NA	NA	NA	NA
5494	1	2021-05-18	2019-08-19	2021-05-18	6	5.1	NA	272	NA	1	1	A	F	15	25710	4.1	3	83	NA	NA	3.5	2022-03-15	T_NA_NA	2021-05-18	NA_NA_NA	NA	NA	NA	NA	NA	NA	NA	NA	NA	NA	NA	NA	NA	NA	NA	NA	NA	NA	NA	NA	NA	NA	NA	NA
5494	2	2022-05-03	2019-08-19	2021-05-18	4	5.1	57	271	293	1	1	A	M	29	28100	5.1	3	101	NA	30090	1.2	NA	NA	2022-05-03	NA_NA_NA	NA	NA	NA	NA	NA	NA	NA	NA	NA	NA	NA	NA	NA	NA	NA	NA	NA	NA	NA	NA	NA	NA	NA	NA
5495	1	2021-05-18	2019-08-20	2021-05-18	6	0.1	NA	272	NA	1	1	A	F	15	23420	3.9	3.2	93	NA	NA	1.5	2022-04-21	T_NA_NA	2021-05-18	NA_NA_NA	NA	NA	NA	NA	NA	NA	NA	NA	NA	NA	NA	NA	NA	NA	NA	NA	NA	NA	NA	NA	NA	NA	NA	NA
5495	2	2022-06-11	2019-08-20	2021-05-18	5	0.1	54	274	335	1	1	A	F	25	30280	4.4	3	136	NA	33530	1.4	NA	NA	2022-06-11	NA_NA_NA	NA	NA	NA	NA	NA	NA	NA	NA	NA	NA	NA	NA	NA	NA	NA	NA	NA	NA	NA	NA	NA	NA	NA	NA
5496	1	2021-05-14	2019-08-20	2021-05-14	6	0.1	NA	266	NA	1	1	A	F	19	30470	4.2	2.7	99	NA	NA	2.7	2021-11-30	T_NA_NA	2021-05-14	NA_NA_NA	NA	NA	2021-05-17	POBAN_NA_NA	NA	NA	NA	NA	2022-03-15	T_NA_NA	NA	NA	NA	NA	NA	NA	NA	NA	NA	NA	NA	NA	NA	NA
5496	2	2022-05-02	2019-08-20	2021-05-14	4	0.1	63	277	290	1	1	A	F	30	35030	4.1	2.7	141	NA	34980	0.3	NA	NA	2022-05-02	NA_NA_NA	NA	NA	NA	NA	NA	NA	2022-05-09	SPLF/5_NA_NA	NA	NA	NA	NA	NA	NA	NA	NA	NA	NA	NA	NA	NA	NA	NA	NA
5497	1	2021-08-06	2019-08-20	2021-08-06	6	1.4	NA	277	NA	1	1	A	F	26	30770	4.2	2.9	104	NA	NA	2.6	2022-05-25	T_NA_NA	2021-08-06	NA_NA_NA	NA	NA	NA	NA	NA	NA	NA	NA	NA	NA	NA	NA	NA	NA	NA	NA	NA	NA	NA	NA	NA	NA	NA	NA
5497	2	2022-08-01	2019-08-20	2021-08-06	2	1.4	70	284	290	1	1	A	M	30	33620	3.6	3	133	NA	38160	4.1	NA	NA	2022-08-01	NA_NA_NA	2022-10-04	RRABBL_NA_NA	NA	NA	NA	NA	2022-08-09	CSPLF5_NA_NA	NA	NA	NA	NA	2022-08-19	CSPLR5LF_NA_NA	NA	NA	NA	NA	NA	NA	NA	NA	NA	NA
5498	1	2021-06-11	2019-08-22	2021-06-11	6	2.5	NA	295	NA	1	1	A	F	26	28730	4	3.2	82	NA	NA	1.3	NA	NA	2021-06-11	NA_NA_NA	NA	NA	NA	NA	NA	NA	2021-11-16	NO LR_NA_NA	NA	NA	NA	NA	NA	NA	NA	NA	NA	NA	NA	NA	NA	NA	NA	NA
5498	2	2022-07-07	2019-08-22	2021-06-11	4	2.5	59	279	332	1	1	A	M	27	26460	4	3.1	115	NA	31340	0.1	2022-07-13	T_NA_NA	2022-07-07	NA_NA_NA	NA	NA	NA	NA	NA	NA	NA	NA	NA	NA	NA	NA	NA	NA	NA	NA	NA	NA	NA	NA	NA	NA	NA	NA
5499	1	2021-06-06	2019-08-22	2021-06-06	6	0.2	NA	269	NA	1	1	A	F	31	36150	3.5	2.6	115	NA	NA	0.8	2022-04-07	NA_NA_NA	2021-06-06	NA_NA_NA	NA	NA	NA	NA	NA	NA	NA	NA	NA	NA	NA	NA	NA	NA	NA	NA	NA	NA	NA	NA	NA	NA	NA	NA
5499	2	2022-06-04	2019-08-22	2021-06-06	4	0.2	68	282	295	1	1	A	M	32	35470	3.2	2.5	145	NA	41040	0.3	NA	NA	2022-06-04	NA_NA_NA	NA	NA	NA	NA	NA	NA	NA	NA	NA	NA	NA	NA	NA	NA	NA	NA	NA	NA	NA	NA	NA	NA	NA	NA
5500	1	2021-08-06	2019-08-24	2021-08-06	6	2.5	NA	277	NA	1	1	A	F	26	29640	3.2	3	113	NA	NA	1	2022-02-25	T_NA_NA	2021-08-06	NA_NA_NA	NA	NA	NA	NA	NA	NA	NA	NA	2022-08-23	T_NA_NA	NA	NA	NA	NA	NA	NA	NA	NA	NA	NA	NA	NA	NA	NA
5500	2	2022-08-30	2019-08-24	2021-08-06	2	2.5	8	228	381	1	2	DD	MM	36	20860	3.6	3.3	66	NA	40800	0.5	NA	NA	2022-08-30	NA_NA_NA	NA	NA	NA	NA	NA	NA	NA	NA	NA	NA	NA	NA	NA	NA	NA	NA	2022-09-02	PO21/5_NA_NA	NA	NA	NA	NA	NA	NA
5501	1	2021-05-27	2019-08-24	2021-05-27	6	2	NA	273	NA	1	1	A	F	41	28730	3.7	3	106	NA	NA	2.4	2022-03-15	T_NA_NA	2021-05-27	NA_NA_NA	NA	NA	2021-06-04	NA_NA_NA	NA	NA	NA	NA	NA	NA	NA	NA	NA	NA	NA	NA	NA	NA	NA	NA	NA	NA	NA	NA
5501	2	2022-05-12	2019-08-24	2021-05-27	5	2	59	273	291	1	1	A	F	20	30330	4	2.9	127	NA	35340	0.4	NA	NA	2022-05-12	NA_NA_NA	NA	NA	NA	NA	NA	NA	NA	NA	NA	NA	NA	NA	NA	NA	NA	NA	NA	NA	NA	NA	NA	NA	NA	NA
5502	1	2021-05-25	2019-08-13	2021-05-25	6	1.6	NA	270	NA	1	1	A	F	8	27320	4.5	3.4	88	NA	NA	1.9	2022-03-15	T_NA_NA	2021-05-25	NA_NA_NA	NA	NA	2021-07-16	PO20-4_NA_NA	NA	NA	NA	NA	NA	NA	NA	NA	NA	NA	NA	NA	NA	NA	NA	NA	NA	NA	NA	NA
5502	2	2022-05-14	2019-08-13	2021-05-25	5	1.6	61	275	293	1	1	A	M	18	27320	3.1	2.9	160	NA	32650	1	NA	NA	2022-05-14	NA_NA_NA	NA	NA	NA	NA	NA	NA	NA	NA	NA	NA	NA	NA	NA	NA	NA	NA	NA	NA	NA	NA	NA	NA	NA	NA
5503	1	2021-12-02	2019-08-25	2021-12-02	5	0	NA	350	NA	1	1	A	F	34	24740	5.1	3.1	100	NA	NA	1.4	NA	NA	2021-12-02	NA_NA_NA	NA	NA	2021-12-05	NA_NA_NA	NA	NA	NA	NA	NA	NA	NA	NA	NA	NA	NA	NA	NA	NA	NA	NA	NA	NA	NA	NA
5504	1	2021-07-08	2019-08-29	2021-07-08	6	1.4	NA	266	NA	1	1	A	F	27	40490	4	2.3	129	NA	NA	2.2	2022-06-29	DD_NA_NA	2021-07-08	NA_NA_NA	NA	NA	2021-07-13	NA_NA_NA	NA	NA	NA	NA	NA	NA	NA	NA	NA	NA	NA	NA	NA	NA	NA	NA	NA	NA	NA	NA
5504	2	2022-07-31	2019-08-29	2021-07-08	2	1.4	55	275	333	1	1	A	M	31	34280	2.6	2.7	144	NA	44650	0.9	NA	NA	2022-07-31	NA_NA_NA	NA	NA	NA	NA	NA	NA	NA	NA	NA	NA	NA	NA	NA	NA	NA	NA	NA	NA	NA	NA	NA	NA	NA	NA
5505	1	2021-05-28	2019-08-29	2021-05-28	6	2.8	NA	273	NA	1	1	A	F	40	28560	4.2	3	85	NA	NA	5	2022-07-13	T_NA_NA	2021-05-28	NA_NA_NA	NA	NA	NA	NA	NA	NA	NA	NA	NA	NA	NA	NA	NA	NA	NA	NA	NA	NA	NA	NA	NA	NA	NA	NA
5505	2	2022-09-04	2019-08-29	2021-05-28	2	2.8	65	282	399	1	1	A	M	31	29290	4.1	2.8	115	NA	31080	0.6	NA	NA	2022-09-04	NA_NA_NA	NA	NA	2022-09-09	NA_NA_NA	NA	NA	NA	NA	NA	NA	NA	NA	NA	NA	NA	NA	NA	NA	NA	NA	NA	NA	NA	NA
5506	1	2021-05-25	2019-08-30	2021-05-25	6	0.1	NA	271	NA	1	1	A	F	8	25270	4.7	3.6	83	NA	NA	1.8	2022-05-03	T_NA_NA	2021-05-25	NA_NA_NA	NA	NA	NA	NA	NA	NA	NA	NA	NA	NA	NA	NA	NA	NA	NA	NA	NA	NA	NA	NA	NA	NA	2022-04-27	222 DAYS_NA_NA
5506	2	2022-05-15	2019-08-30	2021-05-25	5	0.1	20	240	335	1	NA	NA	NA	17	21550	4.9	3.7	91	NA	29750	0.1	NA	NA	NA	NA	NA	NA	NA	NA	NA	NA	NA	NA	NA	NA	NA	NA	NA	NA	NA	NA	2022-05-19	PO22.5/3_NA_NA	NA	NA	NA	NA	2022-05-15	HEAT_NA_NA
5507	1	2021-06-04	2019-08-30	2021-06-04	6	0.9	NA	273	NA	1	1	A	F	33	24740	4.2	2.8	96	NA	NA	0.3	2022-08-10	T_NA_NA	2021-06-04	NA_NA_NA	NA	NA	2021-06-11	NA_NA_NA	NA	NA	NA	NA	NA	NA	NA	NA	NA	NA	NA	NA	NA	NA	NA	NA	NA	NA	NA	NA
5507	2	2022-09-30	2019-08-30	2021-06-04	2	0.9	60	280	423	1	1	A	F	NA	NA	NA	NA	NA	NA	26410	NA	NA	NA	2022-09-30	NA_NA_NA	NA	NA	NA	NA	NA	NA	NA	NA	NA	NA	NA	NA	NA	NA	NA	NA	NA	NA	NA	NA	NA	NA	NA	NA
5508	1	2021-05-25	2019-08-30	2021-05-25	6	0.1	NA	270	NA	1	1	A	F	8	28970	5.4	3.2	109	NA	NA	1.8	2021-06-09	T_NA_NA	2021-05-25	NA_NA_NA	NA	NA	2021-05-30	NA_NA_NA	NA	NA	NA	NA	2022-03-15	T_NA_NA	NA	NA	NA	NA	NA	NA	NA	NA	NA	NA	NA	NA	NA	NA
5508	2	2022-05-19	2019-08-30	2021-05-25	4	0.1	66	280	293	1	1	A	F	13	28930	4.3	3	121	NA	38070	0.6	NA	NA	2022-05-19	NA_NA_NA	NA	NA	NA	NA	NA	NA	NA	NA	NA	NA	NA	NA	NA	NA	NA	NA	NA	NA	NA	NA	NA	NA	NA	NA
5511	1	2021-07-08	2019-09-01	2021-07-08	7	1.4	NA	279	NA	1	1	A	M	27	34480	3.5	2.7	103	6	NA	0.4	2022-06-29	T_NA_NA	2021-07-08	NA_NA_NA	NA	NA	NA	NA	2022-05-06	PRED15_NA_NA	NA	NA	NA	NA	NA	NA	NA	NA	NA	NA	NA	NA	NA	NA	NA	NA	NA	NA
5512	1	2021-05-31	2019-09-01	2021-05-31	6	0.9	NA	270	NA	1	1	A	F	37	25250	3.8	3.1	80	NA	NA	3.1	2022-01-29	DD_NA_NA	2021-05-31	NA_NA_NA	NA	NA	NA	NA	NA	NA	2021-06-09	SPALL5_NA_NA	2022-04-07	DD_NA_NA	NA	NA	NA	NA	NA	NA	NA	NA	NA	NA	NA	NA	NA	NA
5512	2	2022-05-18	2019-09-01	2021-05-31	5	0.9	58	272	294	1	1	A	F	14	24910	4.1	3	88	NA	28910	1.3	NA	NA	2022-05-18	NA_NA_NA	NA	NA	2022-05-21	NA_NA_NA	NA	NA	NA	NA	NA	NA	NA	NA	NA	NA	NA	NA	NA	NA	NA	NA	NA	NA	NA	NA
5513	1	2021-06-18	2019-09-02	2021-06-18	6	1.4	NA	274	NA	1	1	A	F	19	25200	4.6	3.2	85	NA	NA	0.8	2022-04-07	T_NA_NA	2021-06-18	NA_NA_NA	NA	NA	NA	NA	NA	NA	NA	NA	NA	NA	NA	NA	NA	NA	NA	NA	NA	NA	NA	NA	NA	NA	NA	NA
5513	2	2022-06-12	2019-09-02	2021-06-18	5	1.4	69	283	290	1	1	A	F	24	31330	4.1	3	136	NA	31770	0.1	NA	NA	2022-06-12	NA_NA_NA	NA	NA	NA	NA	NA	NA	NA	NA	NA	NA	NA	NA	NA	NA	NA	NA	NA	NA	NA	NA	NA	NA	NA	NA
5514	1	2021-05-26	2019-09-03	2021-05-26	6	4.9	NA	265	NA	1	2	DD	FF	7	25980	4.7	3.7	85	NA	NA	1.5	2022-03-15	T_NA_NA	2021-05-26	NA_NA_NA	NA	NA	NA	NA	NA	NA	NA	NA	NA	NA	NA	NA	NA	NA	NA	NA	NA	NA	NA	NA	NA	NA	NA	NA
5514	2	2022-05-14	2019-09-03	2021-05-26	4	4.9	61	275	292	1	1	A	F	18	29780	4	3	115	NA	30230	0.1	NA	NA	2022-05-14	NA_NA_NA	NA	NA	NA	NA	NA	NA	NA	NA	NA	NA	NA	NA	NA	NA	NA	NA	NA	NA	NA	NA	NA	NA	NA	NA
5515	1	2021-06-06	2019-09-03	2021-06-06	6	0.7	NA	275	NA	1	1	A	F	31	28480	4.2	2.8	97	NA	NA	1.5	2022-06-14	T_NA_NA	2021-06-06	NA_NA_NA	NA	NA	NA	NA	NA	NA	NA	NA	NA	NA	NA	NA	NA	NA	NA	NA	NA	NA	NA	NA	NA	NA	NA	NA
5515	2	2022-08-10	2019-09-03	2021-06-06	2	0.7	58	278	372	1	1	A	M	21	28050	4.1	2.8	115	NA	36110	0.4	NA	NA	2022-08-10	NA_NA_NA	NA	NA	NA	NA	NA	NA	NA	NA	NA	NA	NA	NA	NA	NA	NA	NA	NA	NA	NA	NA	NA	NA	NA	NA
5516	1	2021-06-16	2019-09-03	2021-06-16	6	0.1	NA	266	NA	1	1	A	F	21	31680	4.2	2.9	91	NA	NA	0.2	2022-06-29	T_NA_NA	2021-06-16	NA_NA_NA	NA	NA	NA	NA	NA	NA	NA	NA	NA	NA	NA	NA	NA	NA	NA	NA	NA	NA	NA	NA	NA	NA	NA	NA
5516	2	2022-08-22	2019-09-03	2021-06-16	2	0.1	63	283	369	1	1	D	M	9	25870	5.1	3.3	120	NA	31440	1.5	NA	NA	2022-08-22	NA_NA_NA	NA	NA	2022-08-27	NA_NA_NA	NA	NA	NA	NA	NA	NA	NA	NA	NA	NA	NA	NA	NA	NA	NA	NA	NA	NA	NA	NA
5517	1	2021-06-03	2019-09-05	2021-06-03	6	0.1	NA	273	NA	1	1	A	F	34	33460	3.6	2.9	109	NA	NA	3.6	2022-05-03	T_NA_NA	2021-06-03	NA_NA_NA	NA	NA	NA	NA	NA	NA	NA	NA	NA	NA	NA	NA	NA	NA	NA	NA	NA	NA	NA	NA	NA	NA	NA	NA
5517	2	2022-06-28	2019-09-05	2021-06-03	5	0.1	57	277	333	1	1	A	F	8	26170	4.5	3.7	127	NA	39060	2.2	NA	NA	2022-06-28	NA_NA_NA	NA	NA	NA	NA	NA	NA	NA	NA	NA	NA	NA	NA	NA	NA	NA	NA	NA	NA	NA	NA	NA	NA	NA	NA
5518	1	2021-06-24	2019-09-05	2021-06-24	6	1	NA	280	NA	1	1	A	F	13	23280	3.6	3.2	115	NA	NA	2.1	2022-08-10	T_NA_NA	2021-06-24	NA_NA_NA	NA	NA	NA	NA	NA	NA	NA	NA	NA	NA	NA	NA	NA	NA	NA	NA	NA	NA	NA	NA	NA	NA	NA	NA
5518	2	2022-10-08	2019-09-05	2021-06-24	2	1	68	282	403	3	1	A	F	NA	NA	NA	NA	NA	NA	33310	NA	NA	NA	2022-10-08	NA_NA_NA	NA	NA	NA	NA	NA	NA	NA	NA	NA	NA	NA	NA	NA	NA	NA	NA	NA	NA	NA	NA	NA	NA	NA	NA
5519	1	2021-09-28	2019-09-05	2021-09-28	6	1	NA	306	NA	1	1	A	M	8	23320	3.7	3.2	96	NA	NA	2.7	2022-03-09	RRUBL_NA_NA	2021-09-28	NA_NA_NA	2022-09-06	RRUBL_NA_NA	NA	NA	NA	NA	NA	NA	2022-03-09	DD_NA_NA	NA	NA	NA	NA	NA	NA	NA	NA	NA	NA	NA	NA	NA	NA
5520	1	2021-08-11	2019-09-05	2021-08-11	6	4.2	NA	274	NA	1	1	A	M	21	24240	4.8	3.3	92	1	NA	2.4	NA	NA	2021-08-11	NA_NA_NA	NA	NA	NA	NA	NA	NA	NA	NA	NA	NA	NA	NA	NA	NA	2021-08-14	EARLY_NA_NA	NA	NA	NA	NA	NA	NA	NA	NA
5521	1	2021-08-16	2019-09-06	2021-08-16	6	1.4	NA	277	NA	1	1	A	M	16	25340	4.8	3	72	NA	NA	1.9	2022-10-04	T_NA_NA	2021-08-16	NA_NA_NA	NA	NA	NA	NA	NA	NA	2022-05-20	SPLF/5_NA_NA	NA	NA	NA	NA	NA	NA	NA	NA	NA	NA	NA	NA	NA	NA	NA	NA
5522	1	2021-07-23	2019-09-07	2021-07-23	6	0.3	NA	270	NA	1	1	A	M	12	20750	4.2	3.4	74	NA	NA	1.3	2022-03-09	DD_NA_NA	2021-07-23	NA_NA_NA	NA	NA	NA	NA	NA	NA	NA	NA	2022-07-13	T_NA_NA	NA	NA	NA	NA	NA	NA	NA	NA	NA	NA	NA	NA	NA	NA
5522	2	2022-09-04	2019-09-07	2021-07-23	2	0.3	55	275	353	1	1	A	M	31	25920	4	2.9	93	NA	24930	0.5	NA	NA	2022-09-04	NA_NA_NA	NA	NA	NA	NA	NA	NA	NA	NA	NA	NA	NA	NA	NA	NA	NA	NA	NA	NA	NA	NA	NA	NA	NA	NA
5523	1	2021-08-21	2019-09-07	2021-08-21	6	2.9	NA	274	NA	1	1	A	F	11	28450	5	2.7	133	NA	NA	2.4	2022-06-29	T_NA_NA	2021-08-21	NA_NA_NA	NA	NA	NA	NA	NA	NA	NA	NA	NA	NA	NA	NA	NA	NA	NA	NA	NA	NA	NA	NA	NA	NA	NA	NA
5523	2	2022-08-05	2019-09-07	2021-08-21	2	2.9	60	274	289	1	1	A	M	26	31630	3.4	2.6	121	NA	39590	2.1	2022-08-19	T_NA_NA	2022-08-05	NA_NA_NA	2022-09-10	LFLRABBL_NA_NA	NA	NA	NA	NA	NA	NA	NA	NA	NA	NA	NA	NA	NA	NA	NA	NA	NA	NA	NA	NA	NA	NA
5525	1	2021-06-24	2019-09-11	2021-06-24	6	0.1	NA	276	NA	1	1	A	F	13	27650	5.1	3.1	139	NA	NA	1.3	2022-04-21	T_NA_NA	2021-06-24	NA_NA_NA	NA	NA	NA	NA	NA	NA	NA	NA	NA	NA	NA	NA	NA	NA	NA	NA	NA	NA	NA	NA	NA	NA	NA	NA
5525	2	2022-06-15	2019-09-11	2021-06-24	7	0.1	65	279	291	1	1	A	F	21	32400	4.6	2.6	142	10	35300	0.1	NA	NA	2022-06-15	NA_NA_NA	NA	NA	NA	NA	NA	NA	2022-09-25	CSPALL8_NA_NA	NA	NA	NA	NA	NA	NA	NA	NA	NA	NA	NA	NA	NA	NA	NA	NA
5527	1	2021-07-21	2019-09-12	2021-07-21	7	0	NA	272	NA	2	1	A	F	14	17970	4.8	3	23	1	NA	3.2	NA	NA	2021-07-21	NA_NA_NA	NA	NA	NA	NA	NA	NA	NA	NA	NA	NA	NA	NA	NA	NA	2021-07-22	HEAT_NA_NA	NA	NA	NA	NA	NA	NA	NA	NA
5528	1	2021-07-10	2019-09-12	2021-07-10	6	1.8	NA	278	NA	1	1	D	F	25	25470	4.2	2.7	77	NA	NA	2.5	2022-05-03	T_NA_NA	2021-07-10	NA_NA_NA	NA	NA	NA	NA	NA	NA	NA	NA	NA	NA	NA	NA	NA	NA	NA	NA	NA	NA	NA	NA	NA	NA	NA	NA
5528	2	2022-06-24	2019-09-12	2021-07-10	4	1.8	60	274	289	1	1	A	M	12	23070	4.7	3.4	112	NA	28480	3	NA	NA	2022-06-24	NA_NA_NA	NA	NA	NA	NA	NA	NA	NA	NA	NA	NA	NA	NA	NA	NA	NA	NA	NA	NA	NA	NA	NA	NA	NA	NA
5529	1	2021-06-30	2019-09-12	2021-06-30	6	1.1	NA	275	NA	1	1	A	F	7	28170	5.6	3.5	95	NA	NA	4.3	2022-04-21	DD_NA_NA	2021-06-30	NA_NA_NA	NA	NA	NA	NA	NA	NA	NA	NA	NA	NA	NA	NA	NA	NA	NA	NA	NA	NA	NA	NA	NA	NA	NA	NA
5529	2	2022-06-13	2019-09-12	2021-06-30	4	1.1	56	270	292	1	1	A	F	23	31110	3.6	3	121	NA	33780	0.1	NA	NA	2022-06-13	NA_NA_NA	NA	NA	NA	NA	NA	NA	NA	NA	NA	NA	NA	NA	NA	NA	NA	NA	NA	NA	NA	NA	NA	NA	NA	NA
5530	1	2021-06-11	2019-09-14	2021-06-11	6	0.4	NA	274	NA	1	1	A	F	26	18270	3	3	97	NA	NA	1.3	2022-06-14	T_NA_NA	2021-06-11	NA_NA_NA	NA	NA	NA	NA	NA	NA	NA	NA	NA	NA	NA	NA	NA	NA	NA	NA	NA	NA	NA	NA	NA	NA	NA	NA
5530	2	2022-08-15	2019-09-14	2021-06-11	2	0.4	63	283	367	1	1	A	F	16	25370	4.2	2.9	104	NA	28760	0.8	NA	NA	2022-08-15	NA_NA_NA	NA	NA	2022-08-20	NA_NA_NA	NA	NA	NA	NA	NA	NA	NA	NA	NA	NA	NA	NA	NA	NA	NA	NA	NA	NA	NA	NA
5531	1	2021-06-09	2019-09-16	2021-06-09	6	0.1	NA	265	NA	1	1	A	F	28	26380	4.1	2.9	80	NA	NA	0.3	2022-04-07	T_NA_NA	2021-06-09	NA_NA_NA	NA	NA	NA	NA	NA	NA	NA	NA	NA	NA	NA	NA	NA	NA	NA	NA	NA	NA	NA	NA	NA	NA	NA	NA
5531	2	2022-05-29	2019-09-16	2021-06-09	2	0.1	62	276	292	1	1	A	F	NA	NA	NA	NA	NA	NA	31190	NA	NA	NA	2022-05-29	NA_NA_NA	NA	NA	NA	NA	NA	NA	NA	NA	NA	NA	NA	NA	NA	NA	NA	NA	NA	NA	NA	NA	NA	NA	NA	NA
5531	2	2022-05-29	2019-09-16	2021-06-09	5	0.1	62	276	0	1	1	A	F	38	28060	3.5	2.8	106	NA	NA	0.1	NA	NA	NA	NA	NA	NA	NA	NA	NA	NA	NA	NA	NA	NA	NA	NA	NA	NA	NA	NA	NA	NA	NA	NA	NA	NA	NA	NA
5532	1	2021-07-06	2019-09-17	2021-07-06	1	0	NA	0	NA	1	NA	NA	NA	29	19860	3.8	3.2	111	NA	NA	2.1	NA	NA	2021-07-06	NA_NA_NA	NA	NA	NA	NA	NA	NA	NA	NA	NA	NA	NA	NA	NA	NA	2021-07-07	ABORT_NA_NA	NA	NA	NA	NA	NA	NA	2021-11-13	51 DAYS_NA_NA
5533	1	2021-06-11	2019-09-17	2021-06-11	6	0.1	NA	266	NA	1	1	A	F	26	23690	3.8	2.8	83	NA	NA	2.4	2022-04-07	T_NA_NA	2021-06-11	NA_NA_NA	NA	NA	NA	NA	NA	NA	NA	NA	NA	NA	NA	NA	NA	NA	NA	NA	NA	NA	NA	NA	NA	NA	NA	NA
5533	2	2022-05-23	2019-09-17	2021-06-11	4	0.1	56	0	290	1	1	A	F	9	28070	5	3	100	NA	30410	1.8	NA	NA	2022-05-23	NA_NA_NA	NA	NA	2022-05-30	NA_NA_NA	NA	NA	NA	NA	NA	NA	NA	NA	NA	NA	NA	NA	NA	NA	NA	NA	NA	NA	2022-10-01	51 DAYS_NA_NA
5534	1	2021-07-11	2019-09-18	2021-07-11	6	0.3	NA	276	NA	1	1	A	M	24	32920	3.9	2.7	120	NA	NA	4.9	2022-05-03	T_NA_NA	2021-07-11	NA_NA_NA	NA	NA	NA	NA	NA	NA	NA	NA	NA	NA	NA	NA	NA	NA	NA	NA	NA	NA	NA	NA	NA	NA	NA	NA
5534	2	2022-07-09	2019-09-18	2021-07-11	4	0.3	68	282	295	1	1	A	M	25	35300	3.8	2.7	163	NA	45310	0.1	NA	NA	2022-07-09	NA_NA_NA	NA	NA	NA	NA	NA	NA	NA	NA	NA	NA	NA	NA	NA	NA	NA	NA	NA	NA	NA	NA	NA	NA	NA	NA
5535	1	2021-07-23	2019-09-19	2021-07-23	6	0.1	NA	280	NA	1	1	A	F	12	27910	4.2	2.9	104	NA	NA	1.4	NA	NA	2021-07-23	NA_NA_NA	NA	NA	NA	NA	NA	NA	NA	NA	NA	NA	NA	NA	NA	NA	NA	NA	NA	NA	NA	NA	NA	NA	NA	NA
5535	2	2022-08-21	2019-09-19	2021-07-23	2	0.1	62	282	332	1	1	A	F	10	26940	3.6	3.2	123	NA	38810	1.1	NA	NA	2022-08-21	NA_NA_NA	NA	NA	NA	NA	NA	NA	NA	NA	NA	NA	NA	NA	NA	NA	NA	NA	NA	NA	NA	NA	NA	NA	NA	NA
5538	1	2021-06-18	2019-09-21	2021-06-18	6	0.8	NA	267	NA	1	NA	NA	NA	19	23740	3.9	3.3	83	NA	NA	4.2	2022-04-07	T_NA_NA	2021-06-18	NA_NA_NA	NA	NA	NA	NA	2021-08-06	PINKEXC1_NA_NA	NA	NA	NA	NA	NA	NA	NA	NA	NA	NA	NA	NA	NA	NA	NA	NA	NA	NA
5538	2	2022-06-10	2019-09-21	2021-06-18	4	0.8	67	281	290	1	1	A	F	26	32590	3.5	2.6	163	NA	31830	0.3	NA	NA	2022-06-10	NA_NA_NA	NA	NA	2022-06-15	NA_NA_NA	NA	NA	NA	NA	NA	NA	NA	NA	NA	NA	2022-06-11	NA_NA_NA	2022-06-17	PO22/4_NA_NA	2022-06-17	IVDXT_NA_NA	NA	NA	NA	NA
5540	1	2021-07-24	2019-09-22	2021-07-24	6	0.1	NA	269	NA	1	1	A	M	11	28610	4.3	3.2	112	NA	NA	3.8	2022-05-18	T_NA_NA	2021-07-24	NA_NA_NA	NA	NA	NA	NA	NA	NA	NA	NA	NA	NA	NA	NA	NA	NA	NA	NA	NA	NA	NA	NA	NA	NA	NA	NA
5540	2	2022-07-03	2019-09-22	2021-07-24	4	0.1	55	269	289	1	1	A	F	31	31530	3.9	2.7	126	NA	39630	0.4	NA	NA	2022-07-03	NA_NA_NA	NA	NA	NA	NA	NA	NA	NA	NA	NA	NA	NA	NA	NA	NA	NA	NA	NA	NA	NA	NA	NA	NA	NA	NA
5541	1	2021-07-19	2019-09-23	2021-07-19	6	1.6	NA	277	NA	1	1	A	F	16	29490	4.6	3.2	95	NA	NA	0.2	2022-05-18	T_NA_NA	2021-07-19	NA_NA_NA	NA	NA	NA	NA	NA	NA	NA	NA	NA	NA	NA	NA	NA	NA	NA	NA	NA	NA	NA	NA	NA	NA	NA	NA
5541	2	2022-07-12	2019-09-23	2021-07-19	4	1.6	64	278	294	1	1	A	F	22	31890	4.3	3.1	130	NA	35610	0.9	NA	NA	2022-07-12	NA_NA_NA	NA	NA	NA	NA	NA	NA	NA	NA	NA	NA	NA	NA	NA	NA	NA	NA	NA	NA	NA	NA	NA	NA	NA	NA
5543	1	2021-07-19	2019-09-24	2021-07-19	6	3.2	NA	266	NA	1	1	A	F	16	30790	4.1	2.8	99	NA	NA	4.4	2021-12-15	ABRFBL_NA_NA	2021-07-19	NA_NA_NA	NA	NA	2021-07-25	NA_NA_NA	NA	NA	NA	NA	NA	NA	NA	NA	NA	NA	NA	NA	NA	NA	NA	NA	NA	NA	NA	NA
5543	2	2022-07-08	2019-09-24	2021-07-19	4	3.2	60	274	294	1	1	A	M	26	31340	3.4	2.7	126	NA	34110	0.3	NA	NA	2022-07-08	NA_NA_NA	NA	NA	NA	NA	NA	NA	NA	NA	NA	NA	NA	NA	NA	NA	NA	NA	NA	NA	NA	NA	NA	NA	NA	NA
5544	1	2021-03-23	2019-09-24	2021-03-23	6	2.4	NA	180	NA	1	NA	NA	NA	15	26100	4.3	3.1	88	NA	NA	1.4	2022-04-07	T_NA_NA	2021-03-23	NA_NA_NA	NA	NA	NA	NA	NA	NA	NA	NA	NA	NA	NA	NA	NA	NA	2021-03-25	ABORT_NA_NA	NA	NA	NA	NA	NA	NA	NA	NA
5544	2	2022-05-27	2019-09-24	2021-03-23	4	2.4	60	280	370	1	1	A	F	40	30820	3.2	2.5	151	NA	35920	0.8	NA	NA	2022-05-27	NA_NA_NA	NA	NA	NA	NA	NA	NA	NA	NA	NA	NA	NA	NA	NA	NA	NA	NA	NA	NA	NA	NA	NA	NA	NA	NA
5545	1	2021-08-03	2019-09-24	2021-08-03	6	0.1	NA	276	NA	1	1	A	F	29	29950	3.5	2.8	115	NA	NA	0.9	2022-05-25	T_NA_NA	2021-08-03	NA_NA_NA	NA	NA	2021-08-06	NA_NA_NA	NA	NA	NA	NA	NA	NA	NA	NA	NA	NA	2021-08-04	UNK_NA_NA	2021-08-12	EXC22.5_NA_NA	2021-08-13	IV_NA_NA	NA	NA	NA	NA
5545	2	2022-07-27	2019-09-24	2021-08-03	4	0.1	65	279	293	1	1	A	M	7	27740	5.2	3.5	151	NA	40440	0.4	NA	NA	2022-07-27	NA_NA_NA	NA	NA	2022-08-01	NA_NA_NA	NA	NA	NA	NA	NA	NA	NA	NA	NA	NA	NA	NA	NA	NA	NA	NA	NA	NA	NA	NA
5546	1	2021-08-26	2019-09-24	2021-08-26	6	0.1	NA	275	NA	1	1	A	F	41	25500	3.6	2.7	103	NA	NA	2	2022-06-14	T_NA_NA	2021-08-26	NA_NA_NA	NA	NA	2021-09-01	NA_NA_NA	NA	NA	NA	NA	2022-06-29	T_NA_NA	NA	NA	NA	NA	NA	NA	NA	NA	NA	NA	NA	NA	NA	NA
5546	2	2022-08-21	2019-09-24	2021-08-26	2	0.1	69	283	291	1	1	A	M	10	25420	3.1	2.9	115	NA	34160	1.4	NA	NA	2022-08-21	NA_NA_NA	NA	NA	2022-08-26	NA_NA_NA	NA	NA	NA	NA	NA	NA	NA	NA	NA	NA	NA	NA	NA	NA	NA	NA	NA	NA	NA	NA
5549	1	2021-09-05	2019-09-27	2021-09-05	5	0	NA	289	NA	1	1	A	F	31	28720	3.2	2.7	105	NA	NA	1.7	NA	NA	2021-09-05	NA_NA_NA	NA	NA	2021-09-10	NA_NA_NA	NA	NA	NA	NA	NA	NA	NA	NA	NA	NA	NA	NA	NA	NA	NA	NA	NA	NA	NA	NA
5550	1	2021-10-08	2019-09-28	2021-10-08	5	0	NA	280	NA	1	1	A	M	24	28660	4.8	3.2	91	NA	NA	0.4	NA	NA	2021-10-08	NA_NA_NA	NA	NA	2021-10-13	NA_NA_NA	NA	NA	NA	NA	NA	NA	NA	NA	NA	NA	NA	NA	NA	NA	NA	NA	NA	NA	NA	NA
5553	1	2021-08-09	2019-09-30	2021-08-09	6	4.5	NA	268	NA	1	1	A	F	23	25530	4.9	2.7	119	NA	NA	1.3	2022-10-04	T_NA_NA	2021-08-09	NA_NA_NA	NA	NA	NA	NA	NA	NA	NA	NA	NA	NA	NA	NA	NA	NA	NA	NA	NA	NA	NA	NA	NA	NA	NA	NA
5554	1	2021-07-10	2019-10-01	2021-07-10	6	1	NA	282	NA	1	1	A	F	25	32910	4.7	2.9	93	NA	NA	1.2	2022-03-09	DD_NA_NA	2021-07-10	NA_NA_NA	NA	NA	NA	NA	NA	NA	NA	NA	2022-05-03	T_NA_NA	NA	NA	NA	NA	NA	NA	NA	NA	NA	NA	NA	NA	NA	NA
5554	2	2022-07-04	2019-10-01	2021-07-10	4	1	70	284	289	1	1	A	M	30	31550	4	2.8	118	NA	33870	3.3	NA	NA	2022-07-04	NA_NA_NA	NA	NA	NA	NA	NA	NA	NA	NA	NA	NA	NA	NA	NA	NA	NA	NA	NA	NA	NA	NA	NA	NA	NA	NA
5555	1	2021-09-29	2019-10-02	2021-09-29	6	4	NA	349	NA	1	1	D	M	33	28530	4.4	3	93	NA	NA	1.1	2022-07-27	T_NA_NA	2021-09-29	NA_NA_NA	NA	NA	2021-10-02	NA_NA_NA	NA	NA	2022-02-10	SPRR/5_NA_NA	NA	NA	NA	NA	NA	NA	NA	NA	2021-10-04	PO22/3_NA_NA	NA	NA	NA	NA	NA	NA
5555	2	2022-09-20	2019-10-02	2021-09-29	2	4	64	278	292	1	1	A	F	15	27650	4.5	3.3	92	NA	32320	1.1	NA	NA	2022-09-20	NA_NA_NA	NA	NA	2022-09-29	NA_NA_NA	NA	NA	NA	NA	NA	NA	NA	NA	NA	NA	NA	NA	NA	NA	NA	NA	NA	NA	NA	NA
5557	1	2021-07-04	2019-10-02	2021-07-04	6	3.7	NA	275	NA	1	1	A	F	31	27900	3.6	2.9	73	NA	NA	0.6	2022-05-03	T_NA_NA	2021-07-04	NA_NA_NA	NA	NA	NA	NA	NA	NA	NA	NA	NA	NA	NA	NA	NA	NA	NA	NA	NA	NA	NA	NA	NA	NA	NA	NA
5557	2	2022-06-27	2019-10-02	2021-07-04	5	3.7	63	277	295	1	1	A	M	37	25830	4.4	2.8	115	NA	26490	0.4	NA	NA	2022-06-27	NA_NA_NA	NA	NA	2022-06-30	NA_NA_NA	NA	NA	NA	NA	NA	NA	NA	NA	NA	NA	2022-06-29	NA_NA_NA	2022-07-01	EXC120_NA_NA	NA	NA	NA	NA	NA	NA
5558	1	2021-07-22	2019-10-04	2021-07-22	6	1	NA	273	NA	2	1	A	M	13	30340	4.8	3.1	94	NA	NA	3	2022-05-18	T_NA_NA	2021-07-22	NA_NA_NA	NA	NA	NA	NA	NA	NA	NA	NA	NA	NA	NA	NA	NA	NA	NA	NA	NA	NA	NA	NA	NA	NA	NA	NA
5558	2	2022-07-05	2019-10-04	2021-07-22	4	1	57	271	291	1	1	A	F	29	29270	5.1	2.9	139	NA	34350	0.4	NA	NA	2022-07-05	NA_NA_NA	NA	NA	2022-07-10	NA_NA_NA	NA	NA	NA	NA	NA	NA	NA	NA	NA	NA	NA	NA	NA	NA	NA	NA	NA	NA	NA	NA
5559	1	2021-10-30	2019-10-04	2021-10-30	5	0	NA	0	NA	1	1	A	M	32	27380	5.2	2.9	89	NA	NA	0.7	NA	NA	2021-10-30	NA_NA_NA	NA	NA	2021-11-08	NA_NA_NA	NA	NA	NA	NA	NA	NA	NA	NA	NA	NA	NA	NA	2021-11-09	EXC119.5_NA_NA	NA	NA	NA	NA	2022-03-05	51 DAYS_NA_NA
5560	1	2021-07-01	2019-10-04	2021-07-01	6	0.1	NA	265	NA	1	1	A	F	34	26540	2.9	2.9	93	NA	NA	2.1	2022-04-21	T_NA_NA	2021-07-01	NA_NA_NA	NA	NA	NA	NA	NA	NA	NA	NA	NA	NA	NA	NA	NA	NA	NA	NA	NA	NA	NA	NA	NA	NA	NA	NA
5560	2	2022-06-22	2019-10-04	2021-07-01	5	0.1	65	279	291	1	1	A	F	14	27760	4.6	3.2	127	NA	34600	2.4	NA	NA	2022-06-22	NA_NA_NA	NA	NA	NA	NA	NA	NA	NA	NA	NA	NA	NA	NA	NA	NA	NA	NA	NA	NA	NA	NA	NA	NA	NA	NA
5561	1	2021-10-22	2019-10-06	2021-10-22	5	0	NA	348	NA	2	1	A	M	10	26130	6.1	3.5	99	NA	NA	1.4	NA	NA	2021-10-22	NA_NA_NA	NA	NA	NA	NA	NA	NA	NA	NA	NA	NA	NA	NA	NA	NA	NA	NA	2021-10-24	EXC1/21_NA_NA	NA	NA	NA	NA	NA	NA
5562	1	2021-07-05	2019-10-06	2021-07-05	7	0	NA	270	NA	1	1	A	F	30	29840	3.2	2.6	83	7	NA	1.2	NA	NA	2021-07-05	NA_NA_NA	NA	NA	2021-07-16	6520-4_NA_NA	NA	NA	2021-07-14	SPRR5_NA_NA	NA	NA	NA	NA	2021-09-14	CSPLF3_NA_NA	2021-07-07	HEAT_NA_NA	NA	NA	NA	NA	NA	NA	NA	NA
5563	1	2021-08-10	2019-10-07	2021-08-10	6	4.8	NA	278	NA	1	1	A	F	57	34460	3.8	2.8	101	NA	NA	3.5	2022-08-23	T_NA_NA	2021-08-10	NA_NA_NA	NA	NA	2021-08-20	NA_NA_NA	NA	NA	NA	NA	NA	NA	NA	NA	NA	NA	NA	NA	NA	NA	NA	NA	NA	NA	NA	NA
5564	1	2021-08-23	2019-10-09	2021-08-23	6	1.6	NA	276	NA	1	1	A	M	9	15470	4.4	3.2	97	NA	NA	0	2022-06-14	T_NA_NA	2021-08-23	NA_NA_NA	NA	NA	2021-08-30	NA_NA_NA	NA	NA	NA	NA	NA	NA	NA	NA	NA	NA	NA	NA	NA	NA	NA	NA	NA	NA	NA	NA
5564	2	2022-08-12	2019-10-09	2021-08-23	2	1.6	60	274	294	1	1	A	F	19	25590	3.5	2.9	96	NA	33190	0.1	NA	NA	2022-08-12	NA_NA_NA	NA	NA	2022-08-19	NA_NA_NA	NA	NA	NA	NA	NA	NA	NA	NA	NA	NA	NA	NA	NA	NA	NA	NA	NA	NA	NA	NA
5565	1	2021-08-04	2019-10-10	2021-08-04	6	0.1	NA	272	NA	1	1	A	F	28	30440	3.5	2.7	104	NA	NA	1.8	2022-05-25	T_NA_NA	2021-08-04	NA_NA_NA	NA	NA	2021-08-11	NA_NA_NA	NA	NA	NA	NA	NA	NA	NA	NA	NA	NA	NA	NA	2021-08-13	PO18-4_NA_NA	NA	NA	NA	NA	NA	NA
5565	2	2022-07-29	2019-10-10	2021-08-04	4	0.1	67	281	292	1	1	A	F	33	34590	3.9	2.6	141	NA	39350	0.1	NA	NA	2022-07-29	NA_NA_NA	NA	NA	2022-08-03	NA_NA_NA	NA	NA	NA	NA	NA	NA	NA	NA	NA	NA	NA	NA	NA	NA	NA	NA	NA	NA	NA	NA
5566	1	2021-10-03	2019-10-09	2021-10-03	5	0	NA	276	NA	1	1	A	F	29	26470	4.6	3.3	83	NA	NA	1.5	2022-08-10	T_NA_NA	2021-10-03	NA_NA_NA	NA	NA	NA	NA	NA	NA	NA	NA	NA	NA	NA	NA	NA	NA	NA	NA	NA	NA	NA	NA	NA	NA	NA	NA
5567	1	2021-07-29	2019-10-11	2021-07-29	6	0.6	NA	273	NA	1	1	A	F	34	25150	3.2	3	92	NA	NA	1.3	2022-05-18	T_NA_NA	2021-07-29	NA_NA_NA	NA	NA	NA	NA	NA	NA	NA	NA	NA	NA	NA	NA	NA	NA	NA	NA	NA	NA	NA	NA	NA	NA	NA	NA
5567	2	2022-07-19	2019-10-11	2021-07-29	4	0.6	64	278	291	1	1	A	M	15	27390	4.6	3.3	124	NA	33690	1.9	NA	NA	2022-07-19	NA_NA_NA	NA	NA	NA	NA	NA	NA	NA	NA	NA	NA	NA	NA	NA	NA	NA	NA	NA	NA	NA	NA	NA	NA	NA	NA
5568	1	2021-07-29	2019-10-12	2021-07-29	6	6.7	NA	274	NA	1	1	A	F	34	31520	4.2	2.9	91	NA	NA	4.5	2022-08-10	T_NA_NA	2021-07-29	NA_NA_NA	NA	NA	NA	NA	NA	NA	NA	NA	NA	NA	NA	NA	NA	NA	NA	NA	NA	NA	NA	NA	NA	NA	NA	NA
5568	2	2022-10-02	2019-10-12	2021-07-29	2	6.7	62	282	368	1	1	A	F	NA	NA	NA	NA	NA	NA	34560	NA	NA	NA	2022-10-02	NA_NA_NA	NA	NA	NA	NA	NA	NA	NA	NA	NA	NA	NA	NA	NA	NA	NA	NA	NA	NA	NA	NA	NA	NA	NA	NA
5569	1	2021-08-02	2019-10-12	2021-08-02	6	2.6	NA	273	NA	1	1	A	F	30	33480	3.4	2.5	105	NA	NA	1.2	2022-05-25	T_NA_NA	2021-08-02	NA_NA_NA	NA	NA	2021-08-07	NA_NA_NA	NA	NA	NA	NA	NA	NA	NA	NA	NA	NA	NA	NA	NA	NA	NA	NA	NA	NA	NA	NA
5569	2	2022-07-29	2019-10-12	2021-08-02	4	2.6	67	281	294	1	1	A	F	33	31990	3.2	2.6	127	NA	39920	0.3	NA	NA	2022-07-29	NA_NA_NA	NA	NA	2022-08-03	NA_NA_NA	NA	NA	NA	NA	NA	NA	NA	NA	NA	NA	NA	NA	NA	NA	NA	NA	NA	NA	NA	NA
5570	1	2021-08-05	2019-10-14	2021-08-05	6	0	NA	274	NA	1	1	A	F	27	34250	3.2	2.7	152	NA	NA	1.7	2022-05-25	T_NA_NA	2021-08-05	NA_NA_NA	NA	NA	NA	NA	NA	NA	NA	NA	2022-06-29	T_NA_NA	NA	NA	NA	NA	NA	NA	NA	NA	NA	NA	NA	NA	NA	NA
5570	2	2022-07-30	2019-10-14	2021-08-05	4	0	54	282	305	1	1	A	F	32	29970	2.6	2.9	113	NA	37100	0.1	NA	NA	2022-07-30	NA_NA_NA	NA	NA	NA	NA	NA	NA	NA	NA	NA	NA	NA	NA	NA	NA	NA	NA	NA	NA	NA	NA	NA	NA	NA	NA
5571	1	2021-10-22	2019-10-14	2021-10-22	6	0.9	NA	270	NA	1	1	A	M	10	26540	5.9	3.2	112	NA	NA	2.9	2022-09-06	T_NA_NA	2021-10-22	NA_NA_NA	NA	NA	2021-10-27	NA_NA_NA	NA	NA	NA	NA	NA	NA	NA	NA	NA	NA	NA	NA	NA	NA	NA	NA	NA	NA	NA	NA
5572	1	2021-07-20	2019-10-18	2021-07-20	6	1.8	NA	277	NA	1	1	A	F	15	33220	3.6	3	115	NA	NA	2.5	NA	NA	2021-07-20	NA_NA_NA	NA	NA	NA	NA	NA	NA	NA	NA	NA	NA	NA	NA	NA	NA	NA	NA	NA	NA	NA	NA	NA	NA	NA	NA
5572	2	2022-08-18	2019-10-18	2021-07-20	2	1.8	59	279	335	1	1	A	F	13	28890	3.6	3.1	115	NA	43490	2.5	NA	NA	2022-08-18	NA_NA_NA	NA	NA	2022-08-23	NA_NA_NA	NA	NA	NA	NA	NA	NA	NA	NA	NA	NA	NA	NA	NA	NA	NA	NA	NA	NA	NA	NA
5573	1	2021-07-28	2019-10-19	2021-07-28	6	2.4	NA	273	NA	1	1	D	F	7	27750	4.5	3.6	103	NA	NA	2.6	2022-05-18	T_NA_NA	2021-07-28	NA_NA_NA	NA	NA	NA	NA	NA	NA	NA	NA	NA	NA	NA	NA	NA	NA	NA	NA	NA	NA	NA	NA	NA	NA	NA	NA
5573	2	2022-07-24	2019-10-19	2021-07-28	4	2.4	69	283	292	2	1	A	F	10	27740	4.8	3.1	133	NA	40380	0.8	NA	NA	2022-07-24	NA_NA_NA	NA	NA	2022-07-31	NA_NA_NA	NA	NA	NA	NA	NA	NA	NA	NA	NA	NA	NA	NA	NA	NA	NA	NA	NA	NA	NA	NA
5574	1	2021-10-19	2019-10-21	2021-10-19	4	0	NA	0	NA	1	2	AD	FF	13	21350	2.9	2.9	96	NA	NA	2.2	NA	NA	2021-10-19	NA_NA_NA	NA	NA	2021-10-22	NA_NA_NA	NA	NA	NA	NA	NA	NA	NA	NA	NA	NA	NA	NA	2021-10-20	PO21/4_NA_NA	NA	NA	NA	NA	2022-02-26	51 DAYS_NA_NA
5575	1	2021-07-28	2019-10-21	2021-07-28	6	1.9	NA	271	NA	1	1	A	F	7	26550	5.7	3.2	97	NA	NA	6.9	2022-05-18	T_NA_NA	2021-07-28	NA_NA_NA	NA	NA	NA	NA	NA	NA	NA	NA	NA	NA	NA	NA	NA	NA	NA	NA	NA	NA	NA	NA	NA	NA	NA	NA
5575	2	2022-07-09	2019-10-21	2021-07-28	4	1.9	54	268	292	1	1	A	F	25	27680	3.8	3	104	NA	34230	3	NA	NA	2022-07-09	NA_NA_NA	NA	NA	NA	NA	NA	NA	NA	NA	NA	NA	NA	NA	NA	NA	NA	NA	NA	NA	NA	NA	NA	NA	NA	NA
5577	1	2021-08-18	2019-10-22	2021-08-18	6	0.6	NA	272	NA	1	1	A	F	14	28410	5.2	2.9	99	NA	NA	3.1	2022-06-29	T_NA_NA	2021-08-18	NA_NA_NA	NA	NA	NA	NA	NA	NA	NA	NA	NA	NA	NA	NA	NA	NA	NA	NA	NA	NA	NA	NA	NA	NA	NA	NA
5577	2	2022-08-18	2019-10-22	2021-08-18	2	0.6	66	287	299	1	1	A	F	NA	NA	NA	NA	NA	NA	34120	NA	NA	NA	2022-08-18	NA_NA_NA	NA	NA	2022-08-22	IVDXT_NA_NA	NA	NA	2022-09-28	SPLR5_NA_NA	NA	NA	NA	NA	NA	NA	NA	NA	2022-08-26	EXC1/25_NA_NA	NA	NA	NA	NA	NA	NA
5578	1	2021-09-07	2019-10-23	2021-09-07	6	1.2	NA	276	NA	1	1	A	M	29	28040	3.6	2.4	93	NA	NA	4.8	2022-06-29	T_NA_NA	2021-09-07	NA_NA_NA	NA	NA	2021-09-14	NA_NA_NA	NA	NA	NA	NA	NA	NA	NA	NA	NA	NA	NA	NA	NA	NA	NA	NA	NA	NA	NA	NA
5578	2	2022-08-26	2019-10-23	2021-09-07	2	1.2	60	275	293	1	1	A	F	40	29090	4.2	2.8	109	NA	32500	0.4	NA	NA	2022-08-26	NA_NA_NA	NA	NA	2022-08-31	NA_NA_NA	NA	NA	NA	NA	NA	NA	NA	NA	NA	NA	NA	NA	NA	NA	NA	NA	NA	NA	NA	NA
5579	1	2021-07-28	2019-10-23	2021-07-28	6	0.3	NA	272	NA	1	1	A	F	7	25550	5.4	3.3	85	NA	NA	2.6	2022-02-18	T_NA_NA	2021-07-28	NA_NA_NA	NA	NA	NA	NA	NA	NA	NA	NA	NA	NA	NA	NA	NA	NA	NA	NA	2021-08-06	PO19-4_NA_NA	NA	NA	NA	NA	NA	NA
5579	2	2022-09-28	2019-10-23	2021-07-28	2	0.3	58	278	369	1	1	A	F	7	22280	3.9	3.8	60	NA	30150	4.8	NA	NA	2022-09-28	NA_NA_NA	NA	NA	NA	NA	NA	NA	NA	NA	NA	NA	NA	NA	NA	NA	NA	NA	NA	NA	NA	NA	NA	NA	NA	NA
5580	1	2021-10-20	2019-10-25	2021-10-20	6	0.1	NA	298	NA	1	1	A	M	12	28450	5.2	3.2	109	NA	NA	1.7	2022-08-10	DD_NA_NA	2021-10-20	NA_NA_NA	NA	NA	2021-10-25	NA_NA_NA	NA	NA	NA	NA	NA	NA	NA	NA	NA	NA	NA	NA	NA	NA	NA	NA	NA	NA	NA	NA
5580	2	2022-10-07	2019-10-25	2021-10-20	2	0.1	60	274	292	1	1	A	F	NA	NA	NA	NA	NA	NA	35490	NA	NA	NA	2022-10-07	NA_NA_NA	NA	NA	NA	NA	NA	NA	NA	NA	NA	NA	NA	NA	NA	NA	NA	NA	NA	NA	NA	NA	NA	NA	NA	NA
5581	1	2021-08-03	2019-10-25	2021-08-03	6	0.7	NA	278	NA	1	1	A	F	29	30860	3.5	3	108	NA	NA	0.1	2022-05-25	T_NA_NA	2021-08-03	NA_NA_NA	NA	NA	NA	NA	NA	NA	NA	NA	NA	NA	NA	NA	NA	NA	NA	NA	NA	NA	NA	NA	NA	NA	NA	NA
5581	2	2022-07-18	2019-10-25	2021-08-03	4	0.7	56	270	293	1	1	A	F	16	27540	3.9	3.1	123	NA	38910	1	NA	NA	2022-07-18	NA_NA_NA	NA	NA	NA	NA	NA	NA	NA	NA	NA	NA	NA	NA	NA	NA	NA	NA	NA	NA	NA	NA	NA	NA	NA	NA
5582	1	2021-09-30	2019-10-26	2021-09-30	6	0.1	NA	277	NA	1	1	A	F	32	27040	3.8	3	103	NA	NA	0.4	2022-02-25	DD_NA_NA	2021-09-30	NA_NA_NA	NA	NA	NA	NA	NA	NA	NA	NA	2022-07-27	DD_NA_NA	NA	NA	NA	NA	NA	NA	NA	NA	NA	NA	NA	NA	NA	NA
5582	2	2022-09-17	2019-10-26	2021-09-30	2	0.1	61	275	291	1	1	A	F	18	30040	4	2.9	106	NA	36110	0.5	NA	NA	2022-09-17	NA_NA_NA	NA	NA	2022-09-22	NA_NA_NA	NA	NA	NA	NA	NA	NA	NA	NA	NA	NA	NA	NA	2022-09-25	EXC125.5_NA_NA	NA	NA	NA	NA	NA	NA
5583	1	2021-07-31	2019-10-26	2021-07-31	6	1.5	NA	0	NA	2	1	D	F	32	24590	4.3	3.2	66	NA	NA	0.8	2022-08-10	T_NA_NA	2021-07-31	NA_NA_NA	NA	NA	NA	NA	NA	NA	2021-07-31	SPRFLRRR_NA_NA	NA	NA	NA	NA	NA	NA	NA	NA	2021-08-04	PO24-4_NA_NA	NA	NA	NA	NA	2021-12-04	CIDR_NA_NA
5583	2	2022-09-28	2019-10-26	2021-07-31	2	1.5	58	278	366	1	1	A	F	7	22280	7.7	3.3	60	NA	25870	2.6	NA	NA	2022-09-28	NA_NA_NA	NA	NA	NA	NA	NA	NA	NA	NA	NA	NA	NA	NA	NA	NA	NA	NA	NA	NA	NA	NA	NA	NA	NA	NA
5584	1	2021-08-17	2019-10-27	2021-08-17	6	2.3	NA	277	NA	1	1	A	F	15	31100	5.3	3	149	NA	NA	0.8	2022-06-29	T_NA_NA	2021-08-17	NA_NA_NA	NA	NA	NA	NA	NA	NA	NA	NA	NA	NA	NA	NA	NA	NA	NA	NA	NA	NA	NA	NA	NA	NA	NA	NA
5584	2	2022-08-10	2019-10-27	2021-08-17	2	2.3	65	279	293	1	1	A	F	21	28830	3.5	2.8	109	NA	37060	0.1	NA	NA	2022-08-10	NA_NA_NA	NA	NA	NA	NA	NA	NA	NA	NA	NA	NA	NA	NA	NA	NA	NA	NA	NA	NA	NA	NA	NA	NA	NA	NA
5587	1	2021-08-06	2019-11-01	2021-08-06	6	1	NA	274	NA	1	1	A	F	26	34240	3.7	2.8	116	NA	NA	1.3	2022-07-13	T_NA_NA	2021-08-06	NA_NA_NA	NA	NA	NA	NA	NA	NA	NA	NA	NA	NA	NA	NA	NA	NA	NA	NA	NA	NA	NA	NA	NA	NA	NA	NA
5587	2	2022-09-07	2019-11-01	2021-08-06	2	1	58	278	339	1	1	A	F	28	32640	3	2.9	129	NA	43530	0.8	NA	NA	2022-09-07	NA_NA_NA	NA	NA	NA	NA	NA	NA	NA	NA	NA	NA	NA	NA	NA	NA	NA	NA	NA	NA	NA	NA	NA	NA	NA	NA
5588	1	2021-09-22	2019-11-01	2021-09-22	6	0.1	NA	272	NA	1	1	A	F	14	29260	4.2	3.1	100	NA	NA	0.3	2022-07-13	T_NA_NA	2021-09-22	NA_NA_NA	NA	NA	NA	NA	NA	NA	NA	NA	NA	NA	NA	NA	NA	NA	NA	NA	NA	NA	NA	NA	NA	NA	NA	NA
5588	2	2022-09-15	2019-11-01	2021-09-22	2	0.1	66	280	292	1	1	A	F	20	31320	4.1	3	114	NA	35930	0.1	NA	NA	2022-09-15	NA_NA_NA	NA	NA	2022-09-22	NA_NA_NA	NA	NA	NA	NA	NA	NA	NA	NA	NA	NA	NA	NA	NA	NA	NA	NA	NA	NA	NA	NA
5589	1	2021-08-17	2019-11-01	2021-08-17	6	0.8	NA	285	NA	1	1	A	M	15	23430	5.5	2.8	109	NA	NA	1.6	2022-07-27	T_NA_NA	2021-08-17	NA_NA_NA	NA	NA	NA	NA	NA	NA	NA	NA	NA	NA	NA	NA	NA	NA	NA	NA	NA	NA	NA	NA	NA	NA	NA	NA
5589	2	2022-09-20	2019-11-01	2021-08-17	2	0.8	64	284	335	2	1	A	M	15	29500	4.6	3	108	NA	37440	0.4	NA	NA	2022-09-20	NA_NA_NA	NA	NA	2022-09-23	NA_NA_NA	NA	NA	NA	NA	NA	NA	NA	NA	NA	NA	NA	NA	NA	NA	NA	NA	NA	NA	NA	NA
5590	1	2021-09-01	2019-11-04	2021-09-01	6	0.4	NA	279	NA	1	1	A	F	35	27280	3.9	3.1	82	NA	NA	0.2	NA	NA	2021-09-01	NA_NA_NA	NA	NA	NA	NA	NA	NA	2022-06-03	SPRF/5_NA_NA	NA	NA	NA	NA	NA	NA	NA	NA	NA	NA	NA	NA	NA	NA	NA	NA
5590	2	2022-10-03	2019-11-04	2021-09-01	2	0.4	63	283	334	1	1	A	F	NA	NA	NA	NA	NA	NA	29250	NA	NA	NA	2022-10-03	NA_NA_NA	NA	NA	NA	NA	NA	NA	NA	NA	NA	NA	NA	NA	NA	NA	NA	NA	NA	NA	NA	NA	NA	NA	NA	NA
5591	1	2021-08-17	2019-11-06	2021-08-17	6	2.3	NA	278	NA	1	1	A	F	15	29390	4.5	2.7	113	NA	NA	2	2022-06-29	T_NA_NA	2021-08-17	NA_NA_NA	NA	NA	2021-08-22	NA_NA_NA	NA	NA	NA	NA	NA	NA	NA	NA	NA	NA	NA	NA	NA	NA	NA	NA	NA	NA	NA	NA
5591	2	2022-08-11	2019-11-06	2021-08-17	2	2.3	66	280	293	1	1	A	F	20	27440	4.8	2.9	99	NA	40060	1.2	NA	NA	2022-08-11	NA_NA_NA	NA	NA	NA	NA	NA	NA	NA	NA	NA	NA	NA	NA	NA	NA	NA	NA	NA	NA	NA	NA	NA	NA	NA	NA
5593	1	2021-08-08	2019-11-08	2021-08-08	6	0.1	NA	270	NA	1	1	A	F	24	27180	3.2	3	113	NA	NA	0.2	2022-09-06	T_NA_NA	2021-08-08	NA_NA_NA	NA	NA	NA	NA	NA	NA	NA	NA	NA	NA	NA	NA	NA	NA	NA	NA	NA	NA	NA	NA	NA	NA	NA	NA
5594	1	2021-08-21	2019-11-09	2021-08-21	6	6.7	NA	282	NA	1	1	A	F	11	23940	4.6	3.5	83	NA	NA	4.2	2022-07-27	T_NA_NA	2021-08-21	NA_NA_NA	NA	NA	NA	NA	NA	NA	NA	NA	NA	NA	NA	NA	NA	NA	NA	NA	NA	NA	NA	NA	NA	NA	NA	NA
5594	2	2022-09-17	2019-11-09	2021-08-21	2	6.7	61	281	331	1	1	A	F	18	27450	4.5	3.3	95	NA	30040	1.3	NA	NA	2022-09-17	NA_NA_NA	NA	NA	NA	NA	NA	NA	NA	NA	NA	NA	NA	NA	NA	NA	NA	NA	NA	NA	NA	NA	NA	NA	NA	NA
5595	1	2021-08-14	2019-11-11	2021-08-14	6	0.5	NA	271	NA	1	1	A	F	18	26330	4.4	3	74	NA	NA	0.4	2022-07-27	T_NA_NA	2021-08-14	NA_NA_NA	NA	NA	NA	NA	NA	NA	NA	NA	NA	NA	NA	NA	NA	NA	NA	NA	NA	NA	NA	NA	NA	NA	NA	NA
5595	2	2022-09-20	2019-11-11	2021-08-14	2	0.5	57	277	345	1	1	A	F	15	24360	4.9	3.4	76	NA	26740	4.6	NA	NA	2022-09-20	NA_NA_NA	NA	NA	2022-09-29	NA_NA_NA	NA	NA	NA	NA	NA	NA	NA	NA	NA	NA	NA	NA	NA	NA	NA	NA	NA	NA	NA	NA
5596	1	2021-08-28	2019-10-19	2021-08-28	7	0	NA	273	NA	1	1	A	F	NA	NA	NA	NA	NA	6	NA	NA	NA	NA	2021-08-28	NA_NA_NA	NA	NA	NA	NA	NA	NA	NA	NA	NA	NA	NA	NA	NA	NA	NA	NA	NA	NA	NA	NA	NA	NA	NA	NA
5597	1	2021-08-27	2019-11-17	2021-08-27	7	0	NA	273	NA	1	1	A	F	40	26730	4.1	2.9	80	11	NA	1	NA	NA	2021-08-27	NA_NA_NA	NA	NA	NA	NA	NA	NA	NA	NA	NA	NA	NA	NA	NA	NA	NA	NA	NA	NA	NA	NA	NA	NA	NA	NA
5598	1	2021-10-16	2019-11-18	2021-10-16	6	0.3	NA	274	NA	1	1	A	F	16	31640	4.5	2.9	122	NA	NA	2.1	2022-08-10	T_NA_NA	2021-10-16	NA_NA_NA	NA	NA	NA	NA	NA	NA	NA	NA	NA	NA	NA	NA	NA	NA	NA	NA	NA	NA	NA	NA	NA	NA	NA	NA
5598	2	2022-10-01	2019-11-18	2021-10-16	2	0.3	61	275	289	1	1	A	F	NA	NA	NA	NA	NA	NA	36080	NA	NA	NA	2022-10-01	NA_NA_NA	NA	NA	NA	NA	NA	NA	NA	NA	NA	NA	NA	NA	NA	NA	NA	NA	NA	NA	NA	NA	NA	NA	NA	NA
5599	1	2021-08-25	2019-11-21	2021-08-25	6	0.1	NA	271	NA	1	1	A	F	7	24460	4.5	3.7	92	NA	NA	2.8	2022-06-14	T_NA_NA	2021-08-25	NA_NA_NA	NA	NA	NA	NA	NA	NA	NA	NA	2022-08-10	DD_NA_NA	NA	NA	NA	NA	NA	NA	NA	NA	NA	NA	NA	NA	NA	NA
5599	2	2022-08-15	2019-11-21	2021-08-25	2	0.1	63	277	292	1	1	A	F	16	23730	4.6	3.1	107	NA	30800	1.4	NA	NA	2022-08-15	NA_NA_NA	NA	NA	NA	NA	NA	NA	NA	NA	NA	NA	NA	NA	NA	NA	NA	NA	NA	NA	NA	NA	NA	NA	NA	NA
5600	1	2021-08-26	2019-11-21	2021-08-26	1	0	NA	272	NA	1	1	A	F	41	26270	4.6	3.1	96	NA	NA	1.1	NA	NA	2021-08-26	NA_NA_NA	NA	NA	NA	NA	NA	NA	NA	NA	NA	NA	NA	NA	NA	NA	NA	NA	NA	NA	NA	NA	NA	NA	NA	NA
5601	1	2021-08-28	2019-11-18	2021-08-28	5	0	NA	273	NA	1	1	A	F	39	26040	4	2.9	78	NA	NA	5.6	NA	NA	2021-08-28	NA_NA_NA	NA	NA	NA	NA	NA	NA	NA	NA	NA	NA	NA	NA	NA	NA	NA	NA	NA	NA	NA	NA	NA	NA	NA	NA
5602	1	2021-09-16	2019-11-21	2021-09-16	7	3	NA	271	NA	1	1	A	F	20	26560	4.5	2.7	94	6	NA	4.8	2021-12-15	LFBL_NA_NA	2021-09-16	NA_NA_NA	NA	NA	NA	NA	NA	NA	NA	NA	2022-01-12	REBL_NA_NA	2022-07-13	T_NA_NA	NA	NA	NA	NA	NA	NA	NA	NA	NA	NA	NA	NA
5603	1	2021-08-18	2019-11-22	2021-08-18	7	0	NA	264	NA	1	1	A	F	14	25600	3.6	2.8	57	6	NA	2.3	NA	NA	2021-08-18	NA_NA_NA	NA	NA	NA	NA	NA	NA	NA	NA	NA	NA	NA	NA	NA	NA	NA	NA	NA	NA	NA	NA	NA	NA	NA	NA
5605	1	2021-10-18	2019-11-22	2021-10-18	6	0.3	NA	273	NA	1	1	A	F	14	26760	4.3	3.4	113	NA	NA	3	2022-08-10	T_NA_NA	2021-10-18	NA_NA_NA	NA	NA	2021-10-23	NA_NA_NA	NA	NA	NA	NA	NA	NA	NA	NA	NA	NA	NA	NA	NA	NA	NA	NA	NA	NA	NA	NA
5605	2	2022-10-10	2019-11-22	2021-10-18	2	0.3	63	277	294	1	1	A	F	NA	NA	NA	NA	NA	NA	37330	NA	NA	NA	2022-10-10	NA_NA_NA	NA	NA	NA	NA	NA	NA	NA	NA	NA	NA	NA	NA	NA	NA	NA	NA	NA	NA	NA	NA	NA	NA	NA	NA
5606	1	2021-09-02	2019-11-25	2021-09-02	6	0.8	NA	273	NA	1	1	A	F	34	27330	3.9	3	86	NA	NA	4.2	2022-08-10	T_NA_NA	2021-09-02	NA_NA_NA	NA	NA	NA	NA	NA	NA	NA	NA	NA	NA	NA	NA	NA	NA	NA	NA	NA	NA	NA	NA	NA	NA	NA	NA
5606	2	2022-10-03	2019-11-25	2021-09-02	2	0.8	63	283	333	1	1	A	F	NA	NA	NA	NA	NA	NA	28780	NA	NA	NA	2022-10-03	NA_NA_NA	NA	NA	NA	NA	NA	NA	NA	NA	NA	NA	NA	NA	NA	NA	NA	NA	NA	NA	NA	NA	NA	NA	NA	NA
5607	1	2021-09-05	2019-11-27	2021-09-05	6	1.2	NA	276	NA	1	1	A	F	31	29590	3.6	2.9	117	NA	NA	0.8	NA	NA	2021-09-05	NA_NA_NA	NA	NA	NA	NA	NA	NA	NA	NA	NA	NA	NA	NA	NA	NA	NA	NA	NA	NA	NA	NA	NA	NA	NA	NA
5608	1	2021-08-03	2019-11-27	2021-08-03	6	0.1	NA	223	NA	1	1	D	F	29	26960	3.5	3	115	NA	NA	1	2022-05-25	T_NA_NA	2021-08-03	NA_NA_NA	NA	NA	NA	NA	NA	NA	NA	NA	NA	NA	NA	NA	NA	NA	NA	NA	2021-08-05	EXC18-1_NA_NA	NA	NA	NA	NA	NA	NA
5608	2	2022-07-24	2019-11-27	2021-08-03	4	0.1	62	276	293	1	1	A	F	10	24300	4.2	3.2	126	NA	37570	1	NA	NA	2022-07-24	NA_NA_NA	NA	NA	2022-07-27	NA_NA_NA	NA	NA	NA	NA	NA	NA	NA	NA	NA	NA	NA	NA	NA	NA	NA	NA	NA	NA	NA	NA
5609	1	2021-09-11	2019-11-27	2021-09-11	7	0	NA	281	NA	1	1	A	F	25	23390	2.3	3.3	53	3	NA	6.2	NA	NA	2021-09-11	NA_NA_NA	NA	NA	NA	NA	NA	NA	NA	NA	NA	NA	NA	NA	NA	NA	NA	NA	NA	NA	NA	NA	NA	NA	NA	NA
5610	1	2021-09-03	2019-11-27	2021-09-03	6	1.5	NA	273	NA	1	1	A	M	33	29470	4	3.1	82	NA	NA	2.2	2022-08-10	T_NA_NA	2021-09-03	NA_NA_NA	NA	NA	2021-09-08	NA_NA_NA	NA	NA	NA	NA	NA	NA	NA	NA	NA	NA	NA	NA	NA	NA	NA	NA	NA	NA	NA	NA
5610	2	2022-09-25	2019-11-27	2021-09-03	2	1.5	55	275	332	2	1	A	M	10	23320	6.7	3.1	65	NA	28480	4.1	NA	NA	2022-09-25	NA_NA_NA	2022-10-04	LFBL_NA_NA	2022-10-02	NA_NA_NA	NA	NA	NA	NA	NA	NA	NA	NA	NA	NA	NA	NA	NA	NA	NA	NA	NA	NA	NA	NA
5611	1	2021-08-26	2019-11-28	2021-08-26	6	1.3	NA	266	NA	1	1	A	F	41	24090	3.6	2.8	96	NA	NA	2.1	2022-06-14	DD_NA_NA	2021-08-26	NA_NA_NA	NA	NA	NA	NA	NA	NA	NA	NA	2022-06-29	DD_NA_NA	NA	NA	NA	NA	NA	NA	NA	NA	NA	NA	NA	NA	NA	NA
5611	2	2022-08-13	2019-11-28	2021-08-26	2	1.3	61	275	291	1	1	A	F	18	24200	3.1	3.1	96	NA	28040	1.4	NA	NA	2022-08-13	NA_NA_NA	NA	NA	NA	NA	NA	NA	NA	NA	NA	NA	NA	NA	NA	NA	NA	NA	NA	NA	NA	NA	NA	NA	NA	NA
5612	1	2021-10-15	2019-11-28	2021-10-15	5	0	NA	275	NA	1	1	A	M	17	26040	4.7	3.4	97	NA	NA	5.4	NA	NA	2021-10-15	NA_NA_NA	NA	NA	2021-10-22	NA_NA_NA	NA	NA	NA	NA	NA	NA	NA	NA	NA	NA	NA	NA	NA	NA	NA	NA	NA	NA	NA	NA
5613	1	2021-12-06	2019-11-29	2021-12-06	5	0	NA	249	NA	1	1	A	M	30	29010	4.2	2.8	105	NA	NA	2.6	NA	NA	2021-12-06	NA_NA_NA	NA	NA	NA	NA	NA	NA	NA	NA	NA	NA	NA	NA	NA	NA	NA	NA	NA	NA	NA	NA	NA	NA	NA	NA
5614	1	2021-09-03	2019-11-29	2021-09-03	6	1.4	NA	273	NA	1	1	A	M	33	30760	3.9	2.9	113	NA	NA	2.5	2022-09-20	T_NA_NA	2021-09-03	NA_NA_NA	NA	NA	NA	NA	NA	NA	NA	NA	NA	NA	NA	NA	NA	NA	NA	NA	NA	NA	NA	NA	NA	NA	NA	NA
5615	1	2021-11-02	2019-11-29	2021-11-02	6	1.5	NA	281	NA	1	1	A	M	29	26370	4.7	2.7	117	NA	NA	1.1	2022-09-20	T_NA_NA	2021-11-02	NA_NA_NA	NA	NA	2021-11-07	NA_NA_NA	NA	NA	NA	NA	NA	NA	NA	NA	NA	NA	NA	NA	NA	NA	NA	NA	NA	NA	NA	NA
5616	1	2021-10-24	2019-11-30	2021-10-24	6	1.4	NA	273	NA	1	1	A	M	8	26960	5.7	3.5	110	NA	NA	2.1	2022-08-23	T_NA_NA	2021-10-24	NA_NA_NA	NA	NA	NA	NA	NA	NA	NA	NA	NA	NA	NA	NA	NA	NA	NA	NA	NA	NA	NA	NA	NA	NA	NA	NA
5617	1	2021-09-26	2019-12-02	2021-09-26	7	0	NA	0	NA	1	1	A	F	10	24110	4.5	3.7	72	4	NA	0.1	NA	NA	2021-09-26	NA_NA_NA	NA	NA	NA	NA	NA	NA	NA	NA	NA	NA	NA	NA	NA	NA	NA	NA	2021-10-04	EXC119.5_NA_NA	NA	NA	NA	NA	2022-04-23	57 DAYS_NA_NA
5618	1	2021-09-11	2019-12-02	2021-09-11	6	0.1	NA	275	NA	1	1	A	F	25	25350	3	3	95	NA	NA	1	2022-06-29	T_NA_NA	2021-09-11	NA_NA_NA	NA	NA	2021-09-16	NA_NA_NA	NA	NA	NA	NA	NA	NA	NA	NA	NA	NA	NA	NA	NA	NA	NA	NA	NA	NA	NA	NA
5618	2	2022-09-02	2019-12-02	2021-09-11	2	0.1	63	282	293	1	1	A	F	33	29300	4	2.9	104	NA	34840	1.6	NA	NA	2022-09-02	NA_NA_NA	NA	NA	2022-09-07	NA_NA_NA	NA	NA	NA	NA	NA	NA	NA	NA	NA	NA	NA	NA	NA	NA	NA	NA	NA	NA	NA	NA
5619	1	2021-09-09	2019-12-02	2021-09-09	6	1.4	NA	273	NA	1	1	A	F	27	35060	3.6	2.7	101	NA	NA	4.9	2022-06-29	T_NA_NA	2021-09-09	NA_NA_NA	NA	NA	NA	NA	NA	NA	NA	NA	NA	NA	NA	NA	NA	NA	NA	NA	NA	NA	NA	NA	NA	NA	NA	NA
5619	2	2022-08-29	2019-12-02	2021-09-09	2	1.4	63	278	291	1	1	A	M	37	32820	3.9	3	107	NA	38570	0.3	NA	NA	2022-08-29	NA_NA_NA	NA	NA	NA	NA	NA	NA	NA	NA	NA	NA	NA	NA	NA	NA	NA	NA	NA	NA	NA	NA	NA	NA	NA	NA
5621	1	2021-11-10	2019-12-04	2021-11-10	1	0	NA	296	NA	1	1	A	M	21	27010	3.6	2.9	104	NA	NA	1.7	NA	NA	2021-11-10	NA_NA_NA	NA	NA	2021-11-17	NA_NA_NA	NA	NA	NA	NA	NA	NA	NA	NA	NA	NA	NA	NA	NA	NA	NA	NA	NA	NA	NA	NA
5623	1	2021-09-11	2019-12-05	2021-09-11	6	0.9	NA	276	NA	1	1	A	M	25	30000	3.1	2.7	89	NA	NA	5.8	2022-06-29	DD_NA_NA	2021-09-11	NA_NA_NA	NA	NA	2021-09-16	NA_NA_NA	NA	NA	NA	NA	NA	NA	NA	NA	NA	NA	NA	NA	2021-09-20	EXC1/18_NA_NA	NA	NA	NA	NA	NA	NA
5623	2	2022-08-28	2019-12-05	2021-09-11	2	0.9	62	277	289	1	1	A	M	38	33250	3.9	2.7	126	NA	32520	0.6	NA	NA	2022-08-28	NA_NA_NA	NA	NA	NA	NA	NA	NA	NA	NA	NA	NA	NA	NA	NA	NA	NA	NA	NA	NA	NA	NA	NA	NA	NA	NA
5624	1	2021-10-26	2019-12-06	2021-10-26	6	1	NA	271	NA	1	1	A	F	36	25550	3.9	3	95	NA	NA	1.7	2022-08-23	T_NA_NA	2021-10-26	NA_NA_NA	NA	NA	2021-10-31	IVDXT_NA_NA	2021-11-01	EXPLSUR_NA_NA	NA	NA	NA	NA	NA	NA	NA	NA	NA	NA	NA	NA	NA	NA	NA	NA	NA	NA
5626	1	2022-01-21	2019-12-07	2022-01-21	5	0	NA	387	NA	1	1	A	F	12	25740	6.1	3.1	77	NA	NA	1.7	2022-09-06	DD_NA_NA	2022-01-21	NA_NA_NA	NA	NA	NA	NA	NA	NA	NA	NA	NA	NA	NA	NA	NA	NA	NA	NA	NA	NA	NA	NA	NA	NA	NA	NA
5627	1	2021-10-12	2019-12-10	2021-10-12	6	0.1	NA	272	NA	1	1	A	F	20	25070	4.8	3.1	119	NA	NA	1.8	2022-08-10	T_NA_NA	2021-10-12	NA_NA_NA	NA	NA	2021-10-19	NA_NA_NA	NA	NA	NA	NA	NA	NA	NA	NA	NA	NA	NA	NA	NA	NA	NA	NA	NA	NA	NA	NA
5627	2	2022-09-29	2019-12-10	2021-10-12	2	0.1	59	273	293	1	1	A	F	NA	NA	NA	NA	NA	NA	30080	NA	NA	NA	2022-09-29	NA_NA_NA	NA	NA	NA	NA	NA	NA	NA	NA	NA	NA	NA	NA	NA	NA	NA	NA	NA	NA	NA	NA	NA	NA	NA	NA
5629	1	2021-09-07	2019-12-10	2021-09-07	7	0	NA	270	NA	1	1	A	F	NA	NA	NA	NA	NA	3	NA	NA	NA	NA	2021-09-07	NA_NA_NA	NA	NA	NA	NA	NA	NA	NA	NA	NA	NA	NA	NA	NA	NA	NA	NA	NA	NA	NA	NA	NA	NA	NA	NA
5632	1	2021-09-28	2019-12-11	2021-09-28	6	3.4	NA	271	NA	1	1	A	F	8	25490	3.6	3.6	91	NA	NA	2.4	2022-07-27	DD_NA_NA	2021-09-28	NA_NA_NA	NA	NA	NA	NA	NA	NA	2022-05-14	SPLR/5_NA_NA	NA	NA	NA	NA	NA	NA	NA	NA	NA	NA	NA	NA	NA	NA	NA	NA
5632	2	2022-09-23	2019-12-11	2021-09-28	2	3.4	67	281	293	1	1	A	M	NA	NA	NA	NA	NA	NA	27490	NA	NA	NA	2022-09-23	NA_NA_NA	NA	NA	2022-09-29	NA_NA_NA	NA	NA	NA	NA	NA	NA	NA	NA	NA	NA	NA	NA	NA	NA	NA	NA	NA	NA	NA	NA
5633	1	2021-09-15	2019-12-13	2021-09-15	6	1.1	NA	272	NA	2	2	AD	FF	21	27660	2.3	3.3	88	NA	NA	1.8	2022-08-23	T_NA_NA	2021-09-15	NA_NA_NA	NA	NA	NA	NA	NA	NA	2021-11-16	NO LR_NA_NA	NA	NA	NA	NA	NA	NA	2021-09-16	TWINS_NA_NA	NA	NA	NA	NA	NA	NA	NA	NA
5633	2	2022-10-10	2019-12-13	2021-09-15	2	1.1	56	276	334	2	1	A	F	NA	NA	NA	NA	NA	NA	32600	NA	NA	NA	2022-10-10	NA_NA_NA	NA	NA	NA	NA	NA	NA	NA	NA	NA	NA	NA	NA	NA	NA	NA	NA	NA	NA	NA	NA	NA	NA	NA	NA
5634	1	2021-10-08	2019-12-13	2021-10-08	6	1.3	NA	0	NA	2	1	D	M	24	33100	4.4	3.3	111	NA	NA	3	2022-09-20	DD_NA_NA	2021-10-08	NA_NA_NA	NA	NA	2021-10-13	NA_NA_NA	NA	NA	NA	NA	NA	NA	NA	NA	NA	NA	NA	NA	NA	NA	NA	NA	NA	NA	2022-01-31	39 DAYS_NA_NA
5635	1	2021-09-16	2019-12-13	2021-09-16	6	0.1	NA	273	NA	1	1	A	F	20	31060	4.2	3	104	NA	NA	0.3	2022-07-13	T_NA_NA	2021-09-16	NA_NA_NA	NA	NA	NA	NA	NA	NA	NA	NA	NA	NA	NA	NA	NA	NA	NA	NA	NA	NA	NA	NA	NA	NA	NA	NA
5635	2	2022-09-08	2019-12-13	2021-09-16	2	0.1	69	282	288	1	1	A	F	27	33560	4.1	2.9	126	NA	37090	1.4	NA	NA	2022-09-08	NA_NA_NA	NA	NA	2022-09-13	NA_NA_NA	NA	NA	NA	NA	NA	NA	NA	NA	NA	NA	NA	NA	NA	NA	NA	NA	NA	NA	NA	NA
5636	1	2021-11-09	2019-12-13	2021-11-09	5	0	NA	274	NA	1	1	A	M	22	24350	4.8	2.9	86	NA	NA	1.3	NA	NA	2021-11-09	NA_NA_NA	NA	NA	NA	NA	NA	NA	NA	NA	NA	NA	NA	NA	NA	NA	2021-11-10	NA_NA_NA	2021-11-12	PO20/4_NA_NA	NA	NA	NA	NA	NA	NA
5638	1	2021-11-05	2019-12-14	2021-11-05	6	0.5	NA	277	NA	1	1	A	F	26	30550	3.8	3.2	93	NA	NA	0.5	2022-01-29	T_NA_NA	2021-11-05	NA_NA_NA	NA	NA	NA	NA	NA	NA	NA	NA	2022-08-23	T_NA_NA	NA	NA	NA	NA	NA	NA	NA	NA	NA	NA	NA	NA	NA	NA
5639	1	2021-10-31	2019-12-16	2021-10-31	6	0.4	NA	279	NA	1	1	A	F	31	22750	4.4	3	57	NA	NA	0.1	2022-08-23	T_NA_NA	2021-10-31	NA_NA_NA	NA	NA	NA	NA	NA	NA	NA	NA	NA	NA	NA	NA	NA	NA	NA	NA	NA	NA	NA	NA	NA	NA	NA	NA
5640	1	2021-10-30	2019-12-16	2021-10-30	1	0	NA	0	NA	1	1	A	M	32	27290	4.6	3	92	NA	NA	1.3	NA	NA	2021-10-30	NA_NA_NA	NA	NA	NA	NA	NA	NA	NA	NA	NA	NA	NA	NA	NA	NA	NA	NA	NA	NA	NA	NA	NA	NA	2022-05-28	57 DAYS_NA_NA
5641	1	2021-10-01	2019-12-16	2021-10-01	6	0.1	NA	274	NA	1	1	A	F	31	25530	5.2	3.2	89	NA	NA	1.3	2022-09-06	T_NA_NA	2021-10-01	NA_NA_NA	2022-09-16	LFUBL_NA_NA	NA	NA	NA	NA	NA	NA	NA	NA	NA	NA	NA	NA	NA	NA	NA	NA	NA	NA	NA	NA	NA	NA
5643	1	2021-09-30	2019-12-17	2021-09-30	6	7.5	NA	271	NA	1	1	A	F	32	30990	4.9	3	99	NA	NA	4.8	2022-09-16	DD_NA_NA	2021-09-30	NA_NA_NA	NA	NA	2021-10-05	NA_NA_NA	NA	NA	NA	NA	NA	NA	NA	NA	NA	NA	NA	NA	NA	NA	NA	NA	NA	NA	NA	NA
5644	1	2021-09-18	2019-12-17	2021-09-18	6	2.8	NA	275	NA	1	1	A	F	18	29340	4.3	3	103	NA	NA	6.1	2022-09-20	T_NA_NA	2021-09-18	NA_NA_NA	NA	NA	NA	NA	NA	NA	NA	NA	NA	NA	NA	NA	NA	NA	NA	NA	NA	NA	NA	NA	NA	NA	NA	NA
5645	1	2021-10-14	2019-12-19	2021-10-14	7	0	NA	275	NA	1	1	A	F	18	21800	4.1	3.3	46	5	NA	0.1	2021-11-03	DD_NA_NA	2021-10-14	NA_NA_NA	NA	NA	NA	NA	NA	NA	NA	NA	NA	NA	NA	NA	NA	NA	NA	NA	NA	NA	NA	NA	NA	NA	NA	NA
5646	1	2021-10-05	2019-12-19	2021-10-05	6	1.9	NA	271	NA	1	1	A	F	27	28910	3.9	3.1	103	NA	NA	1.8	2022-09-06	T_NA_NA	2021-10-05	NA_NA_NA	NA	NA	NA	NA	NA	NA	NA	NA	NA	NA	NA	NA	NA	NA	NA	NA	NA	NA	NA	NA	NA	NA	NA	NA
5647	1	2021-09-20	2019-12-21	2021-09-20	6	0.6	NA	270	NA	1	1	A	F	16	25500	2.9	2.8	82	NA	NA	1.3	2022-06-29	DD_NA_NA	2021-09-20	NA_NA_NA	NA	NA	NA	NA	NA	NA	NA	NA	2022-08-23	T_NA_NA	NA	NA	NA	NA	NA	NA	NA	NA	NA	NA	NA	NA	NA	NA
5648	1	2021-11-03	2019-12-21	2021-11-03	7	0	NA	280	NA	1	1	A	F	28	25200	4.5	3.4	70	4	NA	0.4	NA	NA	2021-11-03	NA_NA_NA	NA	NA	NA	NA	NA	NA	NA	NA	NA	NA	NA	NA	NA	NA	NA	NA	NA	NA	NA	NA	NA	NA	NA	NA
5649	1	2021-12-04	2019-12-21	2021-12-04	1	0	NA	285	NA	1	1	A	F	32	29160	3.1	3.2	83	NA	NA	1.2	NA	NA	2021-12-04	NA_NA_NA	NA	NA	NA	NA	NA	NA	NA	NA	NA	NA	NA	NA	NA	NA	NA	NA	NA	NA	NA	NA	NA	NA	NA	NA
5650	1	2021-09-26	2019-12-22	2021-09-26	6	0.7	NA	276	NA	1	1	A	F	10	30150	4	3.1	91	NA	NA	1.9	2022-07-20	DD_NA_NA	2021-09-26	NA_NA_NA	NA	NA	NA	NA	NA	NA	NA	NA	NA	NA	NA	NA	NA	NA	NA	NA	NA	NA	NA	NA	NA	NA	NA	NA
5651	1	2021-12-20	2019-12-22	2021-12-20	5	0	NA	0	NA	1	1	A	F	16	20870	4.8	3	85	NA	NA	1.2	2022-05-03	DD_NA_NA	2021-12-20	NA_NA_NA	NA	NA	2021-12-25	NA_NA_NA	NA	NA	2022-06-16	SPLR/5_NA_NA	2022-09-06	DD_NA_NA	NA	NA	NA	NA	NA	NA	NA	NA	NA	NA	NA	NA	2022-04-30	51 DAYS_NA_NA
5652	1	2021-09-28	2019-12-22	2021-09-28	6	6	NA	279	NA	1	1	A	M	8	29640	3.8	3.3	123	NA	NA	3.1	2022-07-27	T_NA_NA	2021-09-28	NA_NA_NA	NA	NA	2021-10-03	NA_NA_NA	NA	NA	NA	NA	NA	NA	NA	NA	NA	NA	NA	NA	NA	NA	NA	NA	NA	NA	NA	NA
5652	2	2022-09-15	2019-12-22	2021-09-28	2	6	59	273	293	1	1	A	F	20	30200	3.6	3.1	106	NA	42620	3	NA	NA	2022-09-15	NA_NA_NA	NA	NA	NA	NA	NA	NA	NA	NA	NA	NA	NA	NA	NA	NA	NA	NA	NA	NA	NA	NA	NA	NA	NA	NA
5653	1	2021-09-15	2019-12-23	2021-09-15	7	0	NA	265	NA	1	1	D	M	NA	NA	NA	NA	NA	6	NA	NA	NA	NA	2021-09-15	NA_NA_NA	NA	NA	NA	NA	NA	NA	NA	NA	NA	NA	NA	NA	NA	NA	2021-09-16	EARLY_NA_NA	NA	NA	NA	NA	NA	NA	NA	NA
5655	1	2021-11-02	2019-12-25	2021-11-02	5	0	NA	269	NA	1	1	A	F	29	26780	4.1	3	85	NA	NA	0.8	2022-02-08	DD_NA_NA	2021-11-02	NA_NA_NA	NA	NA	NA	NA	NA	NA	NA	NA	NA	NA	NA	NA	NA	NA	NA	NA	NA	NA	NA	NA	NA	NA	NA	NA
5656	1	2021-10-03	2019-12-26	2021-10-03	6	0.6	NA	276	NA	1	1	A	F	29	28760	4	3	114	NA	NA	1.4	2022-07-27	T_NA_NA	2021-10-03	NA_NA_NA	NA	NA	NA	NA	NA	NA	NA	NA	NA	NA	NA	NA	NA	NA	NA	NA	NA	NA	NA	NA	NA	NA	NA	NA
5656	2	2022-09-30	2019-12-26	2021-10-03	2	0.6	67	281	295	1	1	A	F	NA	NA	NA	NA	NA	NA	38970	NA	NA	NA	2022-09-30	NA_NA_NA	NA	NA	NA	NA	NA	NA	NA	NA	NA	NA	NA	NA	NA	NA	2022-09-30	UNK_NA_NA	NA	NA	NA	NA	NA	NA	NA	NA
5657	1	2021-11-07	2019-12-26	2021-11-07	6	3.4	NA	276	NA	1	1	A	M	24	25080	3.5	2.6	96	NA	NA	1.7	2021-11-21	DD_NA_NA	2021-11-07	NA_NA_NA	NA	NA	NA	NA	NA	NA	NA	NA	NA	NA	NA	NA	NA	NA	NA	NA	NA	NA	NA	NA	NA	NA	NA	NA
5658	1	2021-10-01	2019-12-26	2021-10-01	6	3.5	NA	274	NA	1	1	A	F	31	26910	4.2	3	100	NA	NA	0.3	2022-08-10	RFABBL_NA_NA	2021-10-01	NA_NA_NA	2022-04-07	LRABBL_NA_NA	NA	NA	NA	NA	NA	NA	NA	NA	NA	NA	NA	NA	NA	NA	NA	NA	NA	NA	NA	NA	NA	NA
5659	1	2021-10-05	2019-12-27	2021-10-05	6	0.5	NA	278	NA	1	1	A	F	27	27460	3.6	3	102	NA	NA	4.3	2022-09-20	DD_NA_NA	2021-10-05	NA_NA_NA	NA	NA	2021-10-12	NA_NA_NA	NA	NA	NA	NA	NA	NA	NA	NA	NA	NA	NA	NA	NA	NA	NA	NA	NA	NA	NA	NA
5660	1	2021-10-19	2019-12-28	2021-10-19	5	0	NA	272	NA	1	1	A	F	13	25530	4.6	3.2	95	NA	NA	1.4	NA	NA	2021-10-19	NA_NA_NA	NA	NA	NA	NA	NA	NA	NA	NA	NA	NA	NA	NA	NA	NA	NA	NA	NA	NA	NA	NA	NA	NA	NA	NA
5661	1	2021-09-22	2019-12-28	2021-09-22	6	0.1	NA	264	NA	1	1	A	F	14	23210	4.3	3.1	73	NA	NA	3.4	2022-07-13	T_NA_NA	2021-09-22	NA_NA_NA	NA	NA	NA	NA	NA	NA	NA	NA	NA	NA	NA	NA	NA	NA	NA	NA	NA	NA	NA	NA	NA	NA	NA	NA
5661	2	2022-09-19	2019-12-28	2021-09-22	2	0.1	70	284	292	1	1	A	F	16	24830	4.4	3	73	NA	26040	4.9	NA	NA	2022-09-19	NA_NA_NA	NA	NA	NA	NA	NA	NA	NA	NA	NA	NA	NA	NA	NA	NA	NA	NA	NA	NA	NA	NA	NA	NA	NA	NA
5662	1	2021-10-27	2019-12-29	2021-10-27	6	0.2	NA	270	NA	1	1	A	F	35	31720	4.2	3.1	94	NA	NA	1.3	2022-08-23	T_NA_NA	2021-10-27	NA_NA_NA	NA	NA	NA	NA	NA	NA	NA	NA	NA	NA	NA	NA	NA	NA	NA	NA	NA	NA	NA	NA	NA	NA	NA	NA
5663	1	2021-11-06	2019-12-30	2021-11-06	5	0	NA	271	NA	1	1	A	M	25	34130	4.3	3.1	103	NA	NA	0.7	NA	NA	2021-11-06	NA_NA_NA	NA	NA	NA	NA	NA	NA	NA	NA	NA	NA	NA	NA	NA	NA	NA	NA	NA	NA	NA	NA	NA	NA	NA	NA
5664	1	2021-10-03	2019-12-30	2021-10-03	6	0.1	NA	0	NA	1	1	A	F	29	30220	3.8	3.1	98	NA	NA	1	NA	NA	2021-10-03	NA_NA_NA	NA	NA	2021-10-09	NA_NA_NA	NA	NA	NA	NA	NA	NA	NA	NA	NA	NA	NA	NA	NA	NA	NA	NA	NA	NA	2022-02-12	51 DAYS_NA_NA
5665	1	2021-10-01	2019-12-31	2021-10-01	6	1.3	NA	274	NA	1	1	A	F	31	31250	3.9	3	113	NA	NA	0.2	NA	NA	2021-10-01	NA_NA_NA	NA	NA	NA	NA	NA	NA	NA	NA	NA	NA	NA	NA	NA	NA	NA	NA	NA	NA	NA	NA	NA	NA	NA	NA
5669	1	2021-10-13	2020-01-05	2021-10-13	6	1	NA	280	NA	1	1	A	F	19	32640	3.9	2.8	113	NA	NA	1.8	2022-07-20	DD_NA_NA	2021-10-13	NA_NA_NA	NA	NA	2021-10-20	NA_NA_NA	NA	NA	NA	NA	2022-09-20	DD_NA_NA	NA	NA	NA	NA	NA	NA	NA	NA	NA	NA	NA	NA	NA	NA
5670	1	2021-11-14	2020-01-06	2021-11-14	6	0.6	NA	276	NA	1	1	A	F	17	23330	4.2	2.6	77	NA	NA	2.2	2022-07-13	T_NA_NA	2021-11-14	NA_NA_NA	NA	NA	NA	NA	NA	NA	NA	NA	2022-09-06	DD_NA_NA	NA	NA	NA	NA	NA	NA	NA	NA	NA	NA	NA	NA	NA	NA
5671	1	2021-10-13	2020-01-06	2021-10-13	6	5.6	NA	259	NA	1	1	D	F	19	22820	4.2	3.2	77	NA	NA	3	2022-09-20	T_NA_NA	2021-10-13	NA_NA_NA	NA	NA	2021-10-18	NA_NA_NA	NA	NA	NA	NA	NA	NA	NA	NA	NA	NA	2021-10-14	-21D_NA_NA	2021-10-18	PO21/4_NA_NA	NA	NA	NA	NA	NA	NA
5673	1	2021-10-31	2020-01-07	2021-10-31	6	0.4	NA	274	NA	1	1	A	F	31	32240	4	3	101	NA	NA	1.5	2022-06-14	DD_NA_NA	2021-10-31	NA_NA_NA	NA	NA	NA	NA	NA	NA	2021-11-07	SPRR3_NA_NA	2022-08-23	T_NA_NA	NA	NA	NA	NA	NA	NA	NA	NA	NA	NA	NA	NA	NA	NA
5675	1	2021-10-12	2020-01-08	2021-10-12	1	0	NA	0	NA	1	1	A	F	20	27980	3.9	3.2	102	NA	NA	0.7	NA	NA	2021-10-12	NA_NA_NA	NA	NA	NA	NA	NA	NA	NA	NA	NA	NA	NA	NA	NA	NA	NA	NA	NA	NA	NA	NA	NA	NA	2022-07-04	CLEANING_NA_NA
5676	1	2021-11-04	2020-01-08	2021-11-04	5	0	NA	270	NA	1	1	A	F	27	24060	4.7	3.2	86	NA	NA	1.3	NA	NA	2021-11-04	NA_NA_NA	NA	NA	NA	NA	NA	NA	NA	NA	NA	NA	NA	NA	NA	NA	NA	NA	2021-11-10	PO21/4_NA_NA	NA	NA	NA	NA	NA	NA
5677	1	2021-10-13	2020-01-10	2021-10-13	6	0.2	NA	272	NA	1	1	A	F	19	24190	4.2	3.3	73	NA	NA	2.8	2022-09-20	DD_NA_NA	2021-10-13	NA_NA_NA	NA	NA	2021-10-20	NA_NA_NA	NA	NA	NA	NA	NA	NA	NA	NA	NA	NA	NA	NA	NA	NA	NA	NA	NA	NA	NA	NA
5678	1	2021-10-17	2020-01-10	2021-10-17	6	1.1	NA	276	NA	1	1	A	F	15	29750	5.6	3.2	98	NA	NA	2.2	2022-10-04	T_NA_NA	2021-10-17	NA_NA_NA	NA	NA	2021-10-22	NA_NA_NA	NA	NA	NA	NA	NA	NA	NA	NA	NA	NA	NA	NA	NA	NA	NA	NA	NA	NA	NA	NA
5679	1	2021-11-27	2020-01-11	2021-11-27	5	0	NA	275	NA	1	1	A	F	39	28300	5.5	3	95	NA	NA	2.5	2022-08-19	DD_NA_NA	2021-11-27	NA_NA_NA	NA	NA	2021-12-03	NA_NA_NA	NA	NA	NA	NA	NA	NA	NA	NA	NA	NA	NA	NA	NA	NA	NA	NA	NA	NA	NA	NA
5680	1	2021-10-23	2020-01-11	2021-10-23	7	0	NA	282	NA	1	1	A	F	39	28060	4.5	3.1	80	1	NA	1.4	2022-02-08	DD_NA_NA	2021-10-23	NA_NA_NA	NA	NA	2021-10-28	NA_NA_NA	NA	NA	NA	NA	NA	NA	NA	NA	NA	NA	NA	NA	NA	NA	NA	NA	NA	NA	NA	NA
5681	1	2022-03-13	2020-01-12	2022-03-13	5	0	NA	295	NA	1	1	A	F	24	30530	4.2	3.1	116	NA	NA	2	2022-03-22	DD_NA_NA	2022-03-13	NA_NA_NA	NA	NA	NA	NA	NA	NA	NA	NA	NA	NA	NA	NA	NA	NA	NA	NA	NA	NA	NA	NA	NA	NA	NA	NA
5686	1	2021-10-19	2020-01-15	2021-10-19	5	0	NA	271	NA	1	1	A	F	13	26180	4.6	3.2	98	NA	NA	1.1	NA	NA	2021-10-19	NA_NA_NA	NA	NA	NA	NA	NA	NA	NA	NA	NA	NA	NA	NA	NA	NA	NA	NA	NA	NA	NA	NA	NA	NA	NA	NA
5689	1	2021-10-21	2020-01-19	2021-10-21	6	2.2	NA	273	NA	1	1	A	F	11	25110	4.2	3.6	88	NA	NA	2.7	2022-09-06	DD_NA_NA	2021-10-21	NA_NA_NA	NA	NA	NA	NA	NA	NA	NA	NA	NA	NA	NA	NA	NA	NA	NA	NA	NA	NA	NA	NA	NA	NA	NA	NA
5690	1	2022-01-07	2020-01-20	2022-01-07	5	0	NA	281	NA	1	1	A	M	26	27030	4.1	3.4	80	NA	NA	0.7	NA	NA	2022-01-07	NA_NA_NA	NA	NA	2022-01-12	NA_NA_NA	NA	NA	NA	NA	NA	NA	NA	NA	NA	NA	NA	NA	NA	NA	NA	NA	NA	NA	NA	NA
5691	1	2022-03-02	2020-01-21	2022-03-02	5	0	NA	270	NA	1	1	A	F	35	29250	4.1	3	100	NA	NA	2.3	2022-03-22	RRABBL_NA_NA	2022-03-02	NA_NA_NA	NA	NA	NA	NA	NA	NA	NA	NA	2022-08-10	RRUBL_NA_NA	NA	NA	NA	NA	NA	NA	NA	NA	NA	NA	NA	NA	NA	NA
5692	1	2021-12-23	2020-01-21	2021-12-23	6	3.3	NA	266	NA	1	1	A	M	13	24150	6.8	2.9	91	NA	NA	4.3	NA	NA	2021-12-23	NA_NA_NA	NA	NA	2021-12-30	NA_NA_NA	NA	NA	NA	NA	NA	NA	NA	NA	NA	NA	NA	NA	NA	NA	NA	NA	NA	NA	NA	NA
5693	1	2021-10-27	2020-01-22	2021-10-27	6	3.4	NA	272	NA	1	1	A	M	35	21050	4.4	3.1	70	NA	NA	0.1	2021-11-03	DD_NA_NA	2021-10-27	NA_NA_NA	NA	NA	NA	NA	NA	NA	NA	NA	2022-08-23	T_NA_NA	NA	NA	NA	NA	NA	NA	NA	NA	NA	NA	NA	NA	NA	NA
5696	1	2021-10-26	2020-01-23	2021-10-26	6	0.4	NA	270	NA	1	1	A	M	36	24420	4.1	3.5	83	NA	NA	0.4	NA	NA	2021-10-26	NA_NA_NA	NA	NA	2021-10-27	NA_NA_NA	NA	NA	NA	NA	NA	NA	NA	NA	NA	NA	NA	NA	2021-11-02	EXC1/20_NA_NA	NA	NA	NA	NA	NA	NA
5697	1	2021-10-08	2020-01-24	2021-10-08	6	3.9	NA	254	NA	1	1	A	F	24	25210	4.2	3.5	72	NA	NA	2.6	2022-07-27	T_NA_NA	2021-10-08	NA_NA_NA	NA	NA	NA	NA	NA	NA	NA	NA	NA	NA	NA	NA	NA	NA	NA	NA	NA	NA	NA	NA	NA	NA	NA	NA
5697	2	2022-09-28	2020-01-24	2021-10-08	2	3.9	65	279	290	1	1	A	F	7	24480	5.3	3.9	65	NA	25310	1.8	NA	NA	2022-09-28	NA_NA_NA	NA	NA	NA	NA	NA	NA	NA	NA	NA	NA	NA	NA	NA	NA	NA	NA	NA	NA	NA	NA	NA	NA	NA	NA
5700	1	2021-11-17	2020-01-30	2021-11-17	5	0	NA	272	NA	1	1	A	F	14	24970	4.3	2.8	81	NA	NA	3.1	NA	NA	2021-11-17	NA_NA_NA	NA	NA	2021-11-28	NA_NA_NA	NA	NA	NA	NA	NA	NA	NA	NA	NA	NA	NA	NA	NA	NA	NA	NA	NA	NA	NA	NA
5701	1	2021-11-11	2020-01-31	2021-11-11	5	0	NA	279	NA	1	1	A	F	20	24290	4.1	3.1	75	NA	NA	1.4	NA	NA	2021-11-11	NA_NA_NA	NA	NA	NA	NA	NA	NA	NA	NA	NA	NA	NA	NA	NA	NA	NA	NA	NA	NA	NA	NA	NA	NA	NA	NA
5702	1	2021-11-05	2020-01-31	2021-11-05	6	0.4	NA	275	NA	1	1	A	F	26	30080	3.5	3	111	NA	NA	1	2022-10-04	T_NA_NA	2021-11-05	NA_NA_NA	NA	NA	NA	NA	NA	NA	NA	NA	NA	NA	NA	NA	NA	NA	NA	NA	NA	NA	NA	NA	NA	NA	NA	NA
5703	1	2021-11-05	2020-01-31	2021-11-05	6	6.6	NA	273	NA	1	1	A	F	26	27230	3.9	3.1	85	NA	NA	3.6	NA	NA	2021-11-05	NA_NA_NA	NA	NA	2021-11-10	NA_NA_NA	NA	NA	2022-02-10	SPLRRR/3_NA_NA	NA	NA	NA	NA	NA	NA	NA	NA	2021-11-10	PO21/4_NA_NA	NA	NA	NA	NA	NA	NA
5705	1	2021-11-02	2020-02-01	2021-11-02	5	0	NA	0	NA	1	1	A	F	29	24570	4.7	3.4	84	NA	NA	0.3	2022-10-04	DD_NA_NA	2021-11-02	NA_NA_NA	NA	NA	NA	NA	NA	NA	NA	NA	NA	NA	NA	NA	NA	NA	NA	NA	NA	NA	NA	NA	NA	NA	2022-03-12	CIDR_NA_NA
5707	1	2021-11-07	2020-02-02	2021-11-07	6	0.1	NA	276	NA	1	1	A	F	24	28090	4.5	3.2	89	NA	NA	0.7	2022-09-06	T_NA_NA	2021-11-07	NA_NA_NA	NA	NA	2021-11-18	NA_NA_NA	NA	NA	NA	NA	NA	NA	NA	NA	NA	NA	NA	NA	NA	NA	NA	NA	NA	NA	NA	NA
5708	1	2021-11-08	2020-02-02	2021-11-08	6	0.1	NA	276	NA	1	1	A	F	23	33070	3.9	2.9	143	NA	NA	0.1	2022-09-06	T_NA_NA	2021-11-08	NA_NA_NA	NA	NA	NA	NA	NA	NA	NA	NA	NA	NA	NA	NA	NA	NA	NA	NA	NA	NA	NA	NA	NA	NA	NA	NA
5709	1	2021-12-24	2020-02-02	2021-12-24	5	0	NA	274	NA	1	1	A	M	12	24050	5.5	3.1	83	NA	NA	2	2022-05-31	DD_NA_NA	2021-12-24	NA_NA_NA	NA	NA	NA	NA	NA	NA	NA	NA	2022-05-31	T_NA_NA	NA	NA	NA	NA	NA	NA	NA	NA	NA	NA	NA	NA	NA	NA
5712	1	2021-11-10	2020-02-04	2021-11-10	6	2.6	NA	265	NA	1	1	A	F	21	25340	3.5	2.6	83	NA	NA	2.4	2022-09-06	T_NA_NA	2021-11-10	NA_NA_NA	NA	NA	NA	NA	NA	NA	NA	NA	NA	NA	NA	NA	NA	NA	NA	NA	NA	NA	NA	NA	NA	NA	NA	NA
5713	1	2021-12-16	2020-02-05	2021-12-16	7	0	NA	278	NA	1	1	A	F	NA	NA	NA	NA	NA	6	NA	NA	NA	NA	2021-12-16	NA_NA_NA	NA	NA	NA	NA	NA	NA	NA	NA	NA	NA	NA	NA	NA	NA	NA	NA	NA	NA	NA	NA	NA	NA	NA	NA
5714	1	2022-06-11	2020-02-05	2022-06-11	4	0	NA	450	NA	1	1	A	M	25	23540	5.1	2.8	97	NA	NA	2.4	2022-06-14	DD_NA_NA	2022-06-11	NA_NA_NA	NA	NA	NA	NA	NA	NA	NA	NA	NA	NA	NA	NA	NA	NA	NA	NA	2022-06-17	EXC21.5_NA_NA	NA	NA	NA	NA	NA	NA
5715	1	2021-11-15	2020-02-06	2021-11-15	6	2.3	NA	276	NA	1	1	A	F	16	28070	4.5	3	85	NA	NA	0.1	2022-06-29	DD_NA_NA	2021-11-15	NA_NA_NA	NA	NA	2021-11-20	NA_NA_NA	NA	NA	NA	NA	2022-09-06	DD_NA_NA	NA	NA	NA	NA	NA	NA	NA	NA	NA	NA	NA	NA	NA	NA
5716	1	2022-01-16	2020-02-06	2022-01-16	5	0	NA	275	NA	2	NA	NA	NA	17	30570	4.5	2.8	108	NA	NA	2.2	NA	NA	2022-01-16	BULL_NA_NA	NA	NA	NA	NA	NA	NA	NA	NA	NA	NA	NA	NA	NA	NA	NA	NA	NA	NA	NA	NA	NA	NA	NA	NA
5717	1	2021-12-05	2020-02-07	2021-12-05	6	0.1	NA	277	NA	1	1	A	F	31	26340	5.1	3.6	77	NA	NA	0.1	2022-10-04	T_NA_NA	2021-12-05	NA_NA_NA	NA	NA	NA	NA	NA	NA	NA	NA	NA	NA	NA	NA	NA	NA	NA	NA	NA	NA	NA	NA	NA	NA	NA	NA
5718	1	2021-11-13	2020-02-09	2021-11-13	7	0	NA	274	NA	1	1	A	M	18	24060	3.8	3.2	62	3	NA	3.3	NA	NA	2021-11-13	NA_NA_NA	NA	NA	2021-11-18	NA_NA_NA	NA	NA	NA	NA	NA	NA	NA	NA	NA	NA	NA	NA	NA	NA	NA	NA	NA	NA	NA	NA
5719	1	2022-01-26	2020-02-09	2022-01-26	5	0	NA	0	NA	1	1	A	M	35	25490	4.4	3	80	NA	NA	0.8	NA	NA	2022-01-26	NA_NA_NA	NA	NA	NA	NA	NA	NA	2022-05-13	CSPLFRF5_NA_NA	NA	NA	NA	NA	NA	NA	2022-01-28	BIG CALF_NA_NA	2022-01-28	PO19.5/5_NA_NA	NA	NA	NA	NA	2022-08-22	130 DAYS_NA_NA
5720	1	2022-01-14	2020-02-10	2022-01-14	7	0	NA	274	NA	1	1	A	M	19	28510	3.8	2.7	80	6	NA	1.2	NA	NA	2022-01-14	NA_NA_NA	NA	NA	NA	NA	NA	NA	NA	NA	NA	NA	NA	NA	NA	NA	NA	NA	NA	NA	NA	NA	NA	NA	NA	NA
5722	1	2022-02-04	2020-02-12	2022-02-04	5	0	NA	277	NA	1	1	A	F	26	26920	3.9	3.2	89	NA	NA	2.5	NA	NA	2022-02-04	NA_NA_NA	NA	NA	NA	NA	NA	NA	NA	NA	NA	NA	NA	NA	NA	NA	NA	NA	2022-02-06	PO21.5/4_NA_NA	NA	NA	NA	NA	NA	NA
5723	1	2021-11-19	2020-02-12	2021-11-19	5	0	NA	275	NA	1	1	A	F	12	28450	4.7	2.9	82	NA	NA	3.8	2022-05-31	T_NA_NA	2021-11-19	NA_NA_NA	NA	NA	2021-11-24	NA_NA_NA	NA	NA	NA	NA	NA	NA	NA	NA	NA	NA	NA	NA	NA	NA	NA	NA	NA	NA	NA	NA
5724	1	2021-12-12	2020-02-13	2021-12-12	7	0	NA	268	NA	1	1	A	F	24	19460	4.8	3.4	51	3	NA	2.3	NA	NA	2021-12-12	NA_NA_NA	NA	NA	NA	NA	NA	NA	NA	NA	NA	NA	NA	NA	NA	NA	NA	NA	NA	NA	NA	NA	NA	NA	NA	NA
5725	1	2021-12-09	2020-02-13	2021-12-09	5	0	NA	269	NA	1	1	A	F	27	27860	4.4	3	85	NA	NA	1.8	NA	NA	2021-12-09	NA_NA_NA	NA	NA	NA	NA	NA	NA	NA	NA	NA	NA	NA	NA	NA	NA	NA	NA	NA	NA	NA	NA	NA	NA	NA	NA
5726	1	2021-11-18	2020-02-14	2021-11-18	7	0	NA	273	NA	1	1	A	F	13	20080	3.9	3.6	35	7	NA	2.5	NA	NA	2021-11-18	NA_NA_NA	NA	NA	NA	NA	NA	NA	NA	NA	NA	NA	NA	NA	NA	NA	NA	NA	NA	NA	NA	NA	NA	NA	NA	NA
5727	1	2021-12-09	2020-02-15	2021-12-09	5	0	NA	0	NA	1	2	DD	FF	27	23550	4.1	3.1	92	NA	NA	2.1	NA	NA	2021-12-09	NA_NA_NA	NA	NA	NA	NA	NA	NA	NA	NA	NA	NA	NA	NA	NA	NA	NA	NA	2021-12-14	PO20/4_NA_NA	NA	NA	NA	NA	2022-04-21	56 DAYS_NA_NA
5729	1	2021-11-14	2020-02-17	2021-11-14	6	0.4	NA	270	NA	1	1	A	M	17	29100	4.6	3	87	NA	NA	0.8	2022-09-06	DD_NA_NA	2021-11-14	NA_NA_NA	NA	NA	NA	NA	NA	NA	NA	NA	NA	NA	NA	NA	NA	NA	NA	NA	NA	NA	NA	NA	NA	NA	NA	NA
5730	1	2022-01-17	2020-02-18	2022-01-17	5	0	NA	274	NA	1	1	A	F	16	29210	3.7	3.1	96	NA	NA	3.4	NA	NA	2022-01-17	NA_NA_NA	NA	NA	NA	NA	NA	NA	NA	NA	NA	NA	NA	NA	NA	NA	NA	NA	NA	NA	NA	NA	NA	NA	NA	NA
5731	1	2022-01-18	2020-02-18	2022-01-18	7	0	NA	279	NA	1	1	A	F	15	26610	4.8	3.4	87	6	NA	2.3	2022-06-14	DD_NA_NA	2022-01-18	NA_NA_NA	NA	NA	NA	NA	2022-08-16	PREDEF13_NA_NA	NA	NA	2022-08-19	T_NA_NA	NA	NA	NA	NA	NA	NA	NA	NA	NA	NA	NA	NA	NA	NA
5732	1	2021-12-13	2020-02-19	2021-12-13	6	4.5	NA	277	NA	1	1	A	M	23	28870	4.2	3	108	NA	NA	4.4	2021-12-29	DD_NA_NA	2021-12-13	NA_NA_NA	NA	NA	NA	NA	NA	NA	NA	NA	2022-03-09	DD_NA_NA	2022-07-20	DD_NA_NA	NA	NA	NA	NA	NA	NA	NA	NA	NA	NA	NA	NA
5733	1	2021-11-01	2020-02-19	2021-11-01	5	0	NA	250	NA	1	1	D	F	30	25610	4.3	3.1	80	NA	NA	0.1	2022-08-10	T_NA_NA	2021-11-01	NA_NA_NA	NA	NA	2021-11-06	NA_NA_NA	NA	NA	2021-11-01	SPLFRF5_NA_NA	NA	NA	NA	NA	NA	NA	NA	NA	NA	NA	NA	NA	NA	NA	NA	NA
5734	1	2021-11-29	2020-02-22	2021-11-29	6	0.8	NA	277	NA	1	1	A	F	37	28490	4	3	82	NA	NA	1.3	2022-09-20	DD_NA_NA	2021-11-29	NA_NA_NA	NA	NA	NA	NA	NA	NA	NA	NA	NA	NA	NA	NA	NA	NA	NA	NA	NA	NA	NA	NA	NA	NA	NA	NA
5737	1	2021-11-26	2020-02-25	2021-11-26	6	1.7	NA	274	NA	1	1	A	M	40	28400	5.6	3.2	84	NA	NA	1.1	2021-11-30	DD_NA_NA	2021-11-26	NA_NA_NA	NA	NA	NA	NA	NA	NA	NA	NA	2022-09-20	T_NA_NA	NA	NA	NA	NA	NA	NA	NA	NA	NA	NA	NA	NA	NA	NA
5738	1	2021-11-22	2020-02-25	2021-11-22	5	0	NA	269	NA	1	1	A	F	44	24020	4.7	3.2	68	NA	NA	1.4	NA	NA	2021-11-22	NA_NA_NA	NA	NA	NA	NA	NA	NA	2021-11-30	SPLR5_NA_NA	NA	NA	NA	NA	NA	NA	NA	NA	2021-11-27	PO22.5/3_NA_NA	NA	NA	NA	NA	NA	NA
5740	1	2021-12-13	2020-02-27	2021-12-13	7	0	NA	270	NA	1	1	A	F	NA	NA	NA	NA	NA	6	NA	NA	NA	NA	2021-12-13	NA_NA_NA	NA	NA	NA	NA	NA	NA	NA	NA	NA	NA	NA	NA	NA	NA	2021-12-14	UNK_NA_NA	NA	NA	NA	NA	NA	NA	NA	NA
5741	1	2022-03-10	2020-03-01	2022-03-10	4	0	NA	282	NA	1	2	AA	FF	27	27680	4.1	3	112	NA	NA	2.8	NA	NA	2022-03-10	NA_NA_NA	NA	NA	2022-03-15	NA_NA_NA	NA	NA	NA	NA	NA	NA	NA	NA	NA	NA	NA	NA	NA	NA	NA	NA	NA	NA	NA	NA
5742	1	2021-12-23	2020-03-02	2021-12-23	5	0	NA	274	NA	1	1	A	F	41	25600	3.8	3	77	NA	NA	1	2022-01-12	4BL_NA_NA	2021-12-23	NA_NA_NA	NA	NA	2021-12-30	NA_NA_NA	NA	NA	NA	NA	NA	NA	NA	NA	NA	NA	NA	NA	NA	NA	NA	NA	NA	NA	NA	NA
5743	1	2021-11-30	2020-03-03	2021-11-30	6	0.2	NA	270	NA	1	1	A	F	36	29770	3.9	3.1	90	NA	NA	0.4	2022-03-09	DD_NA_NA	2021-11-30	NA_NA_NA	NA	NA	NA	NA	NA	NA	NA	NA	2022-09-20	DD_NA_NA	NA	NA	NA	NA	NA	NA	NA	NA	NA	NA	NA	NA	NA	NA
5744	1	2021-12-13	2020-03-05	2021-12-13	5	0	NA	276	NA	1	1	A	F	23	19620	5	2.5	77	NA	NA	2.3	2021-12-20	DD_NA_NA	2021-12-13	NA_NA_NA	NA	NA	2021-12-18	NA_NA_NA	NA	NA	NA	NA	NA	NA	NA	NA	NA	NA	NA	NA	NA	NA	NA	NA	NA	NA	NA	NA
5745	1	2021-12-26	2020-03-06	2021-12-26	5	0	NA	271	NA	1	1	A	F	10	27930	5.3	3.6	106	NA	NA	3.8	NA	NA	2021-12-26	NA_NA_NA	NA	NA	2021-12-31	NA_NA_NA	NA	NA	NA	NA	NA	NA	NA	NA	NA	NA	NA	NA	NA	NA	NA	NA	NA	NA	NA	NA
5746	1	2021-12-11	2020-03-06	2021-12-11	5	0	NA	275	NA	1	1	A	F	25	21770	4.4	3.2	85	NA	NA	2.5	NA	NA	2021-12-11	NA_NA_NA	NA	NA	NA	NA	NA	NA	NA	NA	NA	NA	NA	NA	NA	NA	2021-12-12	UNK_NA_NA	2021-12-14	PO19/4_NA_NA	NA	NA	NA	NA	NA	NA
5747	1	2021-12-09	2020-03-06	2021-12-09	6	0.8	NA	271	NA	1	1	A	M	27	30360	4.2	3	112	NA	NA	1.3	NA	NA	2021-12-09	NA_NA_NA	NA	NA	NA	NA	NA	NA	NA	NA	NA	NA	NA	NA	NA	NA	NA	NA	NA	NA	NA	NA	NA	NA	NA	NA
5748	1	2021-12-29	2020-03-07	2021-12-29	5	0	NA	273	NA	1	1	A	F	7	21300	6.3	3	101	NA	NA	1.8	NA	NA	2021-12-29	NA_NA_NA	NA	NA	NA	NA	NA	NA	NA	NA	NA	NA	NA	NA	NA	NA	NA	NA	NA	NA	NA	NA	NA	NA	NA	NA
5749	1	2021-12-08	2020-03-07	2021-12-08	5	0	NA	272	NA	1	1	A	F	28	26620	4	3.2	88	NA	NA	1.4	NA	NA	2021-12-08	NA_NA_NA	NA	NA	NA	NA	NA	NA	NA	NA	NA	NA	NA	NA	NA	NA	NA	NA	NA	NA	NA	NA	NA	NA	NA	NA
5751	1	2021-12-15	2020-03-08	2021-12-15	7	0	NA	278	NA	1	1	A	F	21	29340	4.3	3.2	86	3	NA	2.6	NA	NA	2021-12-15	NA_NA_NA	NA	NA	NA	NA	2021-12-19	PO22/8_NA_NA	2022-05-06	CSPLRR25_NA_NA	NA	NA	NA	NA	NA	NA	2021-12-16	NA_NA_NA	NA	NA	NA	NA	NA	NA	NA	NA
5752	1	2022-01-25	2020-03-08	2022-01-25	5	0	NA	275	NA	1	1	A	F	36	31620	4.4	2.9	105	NA	NA	0.6	NA	NA	2022-01-25	NA_NA_NA	NA	NA	NA	NA	NA	NA	2022-09-14	SPBRLR3_NA_NA	NA	NA	NA	NA	NA	NA	2022-01-28	UNK_NA_NA	2022-01-28	PO21/5_NA_NA	NA	NA	NA	NA	NA	NA
5753	1	2022-01-28	2020-03-08	2022-01-28	1	0	NA	280	NA	1	1	A	M	33	22720	4.6	3.2	69	NA	NA	2.6	NA	NA	2022-01-28	NA_NA_NA	NA	NA	NA	NA	NA	NA	NA	NA	NA	NA	NA	NA	NA	NA	NA	NA	NA	NA	NA	NA	NA	NA	NA	NA
5754	1	2022-01-14	2020-03-09	2022-01-14	5	0	NA	270	NA	1	1	A	M	19	29590	4.6	3.3	95	NA	NA	1	NA	NA	2022-01-14	NA_NA_NA	NA	NA	NA	NA	NA	NA	NA	NA	NA	NA	NA	NA	NA	NA	NA	NA	NA	NA	NA	NA	NA	NA	NA	NA
5755	1	2021-12-12	2020-03-11	2021-12-12	7	0	NA	277	NA	1	1	A	F	24	19460	5.1	3.2	77	3	NA	5	NA	NA	2021-12-12	NA_NA_NA	NA	NA	2021-12-17	NA_NA_NA	NA	NA	2021-12-26	SPLRRF/5_NA_NA	NA	NA	NA	NA	NA	NA	NA	NA	NA	NA	NA	NA	NA	NA	NA	NA
5756	1	2021-12-24	2020-03-11	2021-12-24	5	0	NA	274	NA	1	1	A	F	12	24840	5.3	3.7	94	NA	NA	4.3	NA	NA	2021-12-24	NA_NA_NA	NA	NA	NA	NA	NA	NA	NA	NA	NA	NA	NA	NA	NA	NA	NA	NA	NA	NA	NA	NA	NA	NA	NA	NA
5758	1	2021-12-21	2020-03-14	2021-12-21	5	0	NA	278	NA	1	1	A	F	15	25460	4.1	3.4	99	NA	NA	1.5	NA	NA	2021-12-21	NA_NA_NA	NA	NA	NA	NA	NA	NA	NA	NA	NA	NA	NA	NA	NA	NA	NA	NA	NA	NA	NA	NA	NA	NA	NA	NA
5759	1	2022-03-26	2020-03-14	2022-03-26	5	0	NA	289	NA	1	1	A	M	11	27750	4.7	3.4	103	NA	NA	2.8	NA	NA	2022-03-26	NA_NA_NA	NA	NA	NA	NA	NA	NA	2022-03-26	CSPALL/5_NA_NA	NA	NA	NA	NA	NA	NA	NA	NA	NA	NA	NA	NA	NA	NA	NA	NA
5760	1	2021-11-28	2020-03-14	2021-11-28	5	0	NA	255	NA	1	1	D	F	38	24220	4.6	3.2	83	NA	NA	0.6	2022-06-29	DD_NA_NA	2021-11-28	NA_NA_NA	NA	NA	2021-11-30	NA_NA_NA	NA	NA	NA	NA	NA	NA	NA	NA	NA	NA	NA	NA	2021-12-03	EXC120_NA_NA	NA	NA	NA	NA	NA	NA
5761	1	2022-02-22	2020-03-15	2022-02-22	5	0	NA	278	NA	2	1	A	M	8	22340	7.3	3	83	NA	NA	2.7	NA	NA	2022-02-22	NA_NA_NA	NA	NA	2022-03-01	NA_NA_NA	NA	NA	NA	NA	NA	NA	NA	NA	NA	NA	NA	NA	2022-03-03	EXC19/1_NA_NA	NA	NA	NA	NA	NA	NA
5762	1	2021-12-31	2020-03-17	2021-12-31	5	0	NA	274	NA	1	1	A	F	33	28060	3.5	3	86	NA	NA	0.3	NA	NA	2021-12-31	NA_NA_NA	NA	NA	NA	NA	NA	NA	NA	NA	NA	NA	NA	NA	NA	NA	NA	NA	NA	NA	NA	NA	NA	NA	NA	NA
5763	1	2022-02-09	2020-03-17	2022-02-09	5	0	NA	308	NA	1	1	A	M	21	23850	4.9	2.7	76	NA	NA	0.5	2022-02-25	ABRRBL_NA_NA	2022-02-09	NA_NA_NA	2022-05-03	RRABBL_NA_NA	NA	NA	NA	NA	NA	NA	NA	NA	NA	NA	NA	NA	NA	NA	NA	NA	NA	NA	NA	NA	NA	NA
5764	1	2021-12-15	2020-03-17	2021-12-15	1	0	NA	271	NA	1	1	A	F	21	22650	4.6	2.9	107	NA	NA	1.8	2021-12-20	DD_NA_NA	2021-12-15	NA_NA_NA	NA	NA	NA	NA	NA	NA	NA	NA	NA	NA	NA	NA	NA	NA	NA	NA	NA	NA	NA	NA	NA	NA	NA	NA
5765	1	2022-02-04	2020-03-18	2022-02-04	5	0	NA	269	NA	1	1	A	F	26	32360	3.2	3	115	NA	NA	0.2	NA	NA	2022-02-04	NA_NA_NA	NA	NA	NA	NA	NA	NA	NA	NA	NA	NA	NA	NA	NA	NA	NA	NA	NA	NA	NA	NA	NA	NA	NA	NA
5766	1	2021-12-18	2020-03-18	2021-12-18	7	0	NA	276	NA	1	1	A	F	18	20400	5	3.2	82	7	NA	2.6	NA	NA	2021-12-18	NA_NA_NA	NA	NA	2021-12-23	NA_NA_NA	NA	NA	2022-09-09	2IVHYPER_NA_NA	NA	NA	NA	NA	NA	NA	NA	NA	NA	NA	NA	NA	NA	NA	NA	NA
5767	1	2022-01-26	2020-03-19	2022-01-26	7	0	NA	271	NA	1	1	A	M	35	27810	4.3	3.1	80	4	NA	2.3	NA	NA	2022-01-26	NA_NA_NA	NA	NA	2022-01-29	NA_NA_NA	NA	NA	NA	NA	NA	NA	NA	NA	NA	NA	NA	NA	2022-01-30	PO20/4_NA_NA	NA	NA	NA	NA	NA	NA
5768	1	2021-12-26	2020-03-20	2021-12-26	5	0	NA	277	NA	1	1	A	F	10	20150	4.8	4.1	101	NA	NA	4.4	NA	NA	2021-12-26	NA_NA_NA	NA	NA	NA	NA	NA	NA	NA	NA	NA	NA	NA	NA	NA	NA	NA	NA	NA	NA	NA	NA	NA	NA	NA	NA
5770	1	2021-12-28	2020-03-21	2021-12-28	5	0	NA	281	NA	1	1	A	F	8	26020	5.6	3.6	117	NA	NA	4.6	NA	NA	2021-12-28	NA_NA_NA	NA	NA	NA	NA	NA	NA	NA	NA	NA	NA	NA	NA	NA	NA	NA	NA	NA	NA	NA	NA	NA	NA	NA	NA
5771	1	2021-12-17	2020-03-23	2021-12-17	6	1.6	NA	268	NA	1	1	D	F	19	25980	4.4	3	108	NA	NA	1.2	2021-12-20	DD_NA_NA	2021-12-17	NA_NA_NA	NA	NA	NA	NA	NA	NA	NA	NA	NA	NA	NA	NA	NA	NA	2021-12-18	-14DAYS_NA_NA	2021-12-19	EXC20-1_NA_NA	NA	NA	NA	NA	NA	NA
5772	1	2022-01-02	2020-03-23	2022-01-02	5	0	NA	0	NA	1	1	A	M	31	22180	3	3	76	NA	NA	1.8	2022-01-12	DD_NA_NA	2022-01-02	NA_NA_NA	NA	NA	NA	NA	NA	NA	NA	NA	2022-01-29	DD_NA_NA	NA	NA	NA	NA	NA	NA	NA	NA	NA	NA	NA	NA	2022-04-27	HEAT_NA_NA
5773	1	2021-12-26	2020-03-24	2021-12-26	7	0	NA	275	NA	2	1	A	F	10	18360	7.5	3.5	22	11	NA	3.1	NA	NA	2021-12-26	NA_NA_NA	NA	NA	2021-12-31	NA_NA_NA	NA	NA	NA	NA	NA	NA	NA	NA	NA	NA	NA	NA	NA	NA	NA	NA	NA	NA	NA	NA
5774	1	2022-01-03	2020-03-24	2022-01-03	5	0	NA	270	NA	1	1	A	F	30	23490	4.2	3.2	77	NA	NA	1.1	2022-10-04	DD_NA_NA	2022-01-03	NA_NA_NA	NA	NA	NA	NA	NA	NA	NA	NA	NA	NA	NA	NA	NA	NA	NA	NA	NA	NA	NA	NA	NA	NA	NA	NA
5775	1	2021-12-26	2020-03-24	2021-12-26	5	0	NA	276	NA	1	1	A	F	10	26130	5.3	3.9	103	NA	NA	0.9	NA	NA	2021-12-26	NA_NA_NA	NA	NA	NA	NA	NA	NA	NA	NA	NA	NA	NA	NA	NA	NA	NA	NA	NA	NA	NA	NA	NA	NA	NA	NA
5776	1	2021-12-30	2020-03-25	2021-12-30	7	0	NA	281	NA	1	1	A	F	NA	NA	NA	NA	NA	11	NA	NA	NA	NA	2021-12-30	NA_NA_NA	NA	NA	NA	NA	NA	NA	NA	NA	NA	NA	NA	NA	NA	NA	NA	NA	NA	NA	NA	NA	NA	NA	NA	NA
5777	1	2022-01-15	2020-03-28	2022-01-15	5	0	NA	268	NA	1	2	AA	FF	18	24040	4.3	3.4	94	NA	NA	3.1	NA	NA	2022-01-15	NA_NA_NA	NA	NA	NA	NA	NA	NA	NA	NA	NA	NA	NA	NA	NA	NA	2022-01-16	NA_NA_NA	2022-01-17	PO18/4_NA_NA	NA	NA	NA	NA	NA	NA
5778	1	2022-01-07	2020-03-28	2022-01-07	5	0	NA	279	NA	1	1	A	F	26	29920	4.8	3.2	89	NA	NA	0.2	NA	NA	2022-01-07	NA_NA_NA	NA	NA	NA	NA	NA	NA	NA	NA	NA	NA	NA	NA	NA	NA	NA	NA	NA	NA	NA	NA	NA	NA	NA	NA
5780	1	2021-10-25	2020-04-01	2021-10-25	6	0.1	NA	189	NA	1	NA	NA	NA	7	26760	5.2	3.8	66	NA	NA	4	NA	NA	NA	NA	2021-11-12	EXC18_NA_NA	NA	NA	NA	NA	NA	NA	NA	NA	NA	NA	NA	NA	NA	NA	NA	NA	NA	NA	NA	NA	2021-10-25	10/23/21_NA_NA
5782	1	2022-02-11	2020-04-02	2022-02-11	5	0	NA	275	NA	1	1	A	M	19	27370	3.5	3	113	NA	NA	2.8	NA	NA	2022-02-11	NA_NA_NA	NA	NA	NA	NA	2022-02-13	EXC18_NA_NA	NA	NA	NA	NA	NA	NA	NA	NA	NA	NA	NA	NA	NA	NA	NA	NA	NA	NA
5783	1	2022-01-07	2020-04-02	2022-01-07	5	0	NA	275	NA	1	1	A	F	26	30610	4.3	2.8	108	NA	NA	3.4	NA	NA	2022-01-07	NA_NA_NA	NA	NA	NA	NA	NA	NA	NA	NA	NA	NA	NA	NA	NA	NA	NA	NA	NA	NA	NA	NA	NA	NA	NA	NA
5784	1	2022-01-11	2020-04-03	2022-01-11	5	0	NA	281	NA	1	1	A	F	22	30180	3.8	3	102	NA	NA	1.2	NA	NA	2022-01-11	NA_NA_NA	NA	NA	NA	NA	NA	NA	NA	NA	NA	NA	NA	NA	NA	NA	NA	NA	NA	NA	NA	NA	NA	NA	NA	NA
5785	1	2022-01-18	2020-04-05	2022-01-18	5	0	NA	269	NA	1	1	A	F	15	28060	4.7	3.5	85	NA	NA	3	2022-03-09	DD_NA_NA	2022-01-18	NA_NA_NA	2022-06-29	BLRR_NA_NA	NA	NA	NA	NA	NA	NA	NA	NA	NA	NA	NA	NA	NA	NA	NA	NA	NA	NA	NA	NA	NA	NA
5786	1	2022-02-14	2020-04-05	2022-02-14	5	0	NA	275	NA	1	1	A	F	16	32570	4.9	2.8	97	NA	NA	1.2	NA	NA	2022-02-14	NA_NA_NA	NA	NA	NA	NA	NA	NA	NA	NA	NA	NA	NA	NA	NA	NA	NA	NA	NA	NA	NA	NA	NA	NA	NA	NA
5787	1	2022-01-05	2020-04-06	2022-01-05	5	0	NA	272	NA	1	1	D	F	28	30940	4.3	2.9	100	NA	NA	2	2022-06-29	DD_NA_NA	2022-01-05	NA_NA_NA	NA	NA	NA	NA	NA	NA	NA	NA	NA	NA	NA	NA	NA	NA	NA	NA	NA	NA	NA	NA	NA	NA	NA	NA
5788	1	2022-01-21	2020-04-07	2022-01-21	5	0	NA	274	NA	1	1	A	F	12	29010	4.5	3.3	106	NA	NA	5.3	NA	NA	2022-01-21	NA_NA_NA	NA	NA	NA	NA	NA	NA	NA	NA	NA	NA	NA	NA	NA	NA	NA	NA	NA	NA	NA	NA	NA	NA	NA	NA
5789	1	2022-01-17	2020-04-09	2022-01-17	5	0	NA	276	NA	1	1	A	M	16	29220	4.2	3.1	101	NA	NA	1.1	NA	NA	2022-01-17	NA_NA_NA	NA	NA	NA	NA	NA	NA	NA	NA	NA	NA	NA	NA	NA	NA	NA	NA	NA	NA	NA	NA	NA	NA	NA	NA
5790	1	2022-02-16	2020-04-10	2022-02-16	5	0	NA	283	NA	1	1	A	F	14	28960	4.5	2.9	114	NA	NA	3.8	NA	NA	2022-02-16	NA_NA_NA	NA	NA	2022-02-21	NA_NA_NA	NA	NA	NA	NA	NA	NA	NA	NA	NA	NA	NA	NA	2022-02-22	PO18/3_NA_NA	NA	NA	NA	NA	NA	NA
5791	1	2022-01-14	2020-04-10	2022-01-14	5	0	NA	273	NA	1	1	A	F	19	18230	4.5	3.2	80	NA	NA	2.7	NA	NA	2022-01-14	NA_NA_NA	NA	NA	NA	NA	NA	NA	NA	NA	NA	NA	NA	NA	NA	NA	NA	NA	NA	NA	NA	NA	NA	NA	NA	NA
5793	1	2022-02-08	2020-04-12	2022-02-08	5	0	NA	278	NA	1	1	A	M	22	26770	4.5	3.3	82	NA	NA	0.8	NA	NA	2022-02-08	NA_NA_NA	NA	NA	2022-02-18	NA_NA_NA	NA	NA	NA	NA	NA	NA	NA	NA	NA	NA	NA	NA	2022-02-22	EXC20/1_NA_NA	NA	NA	NA	NA	NA	NA
5794	1	2022-01-11	2020-04-12	2022-01-11	7	0	NA	271	NA	1	1	A	F	22	28630	4.3	3.2	79	6	NA	1.3	NA	NA	2022-01-11	NA_NA_NA	NA	NA	NA	NA	NA	NA	NA	NA	NA	NA	NA	NA	NA	NA	NA	NA	NA	NA	NA	NA	NA	NA	NA	NA
5795	1	2022-02-13	2020-04-15	2022-02-13	7	0	NA	281	NA	1	1	A	M	NA	NA	NA	NA	NA	6	NA	NA	NA	NA	2022-02-13	NA_NA_NA	NA	NA	NA	NA	NA	NA	NA	NA	NA	NA	NA	NA	NA	NA	NA	NA	NA	NA	NA	NA	NA	NA	NA	NA
5796	1	2022-01-22	2020-04-15	2022-01-22	1	0	NA	0	NA	1	1	A	F	11	26050	4.4	3.3	85	NA	NA	2.6	NA	NA	2022-01-22	NA_NA_NA	NA	NA	NA	NA	NA	NA	NA	NA	NA	NA	NA	NA	NA	NA	NA	NA	NA	NA	NA	NA	NA	NA	2022-07-09	57 DAYS_NA_NA
5797	1	2022-03-11	2020-04-17	2022-03-11	5	0	NA	275	NA	1	1	A	F	54	24730	2.6	2.5	91	NA	NA	0.1	2022-09-06	T_NA_NA	2022-03-11	NA_NA_NA	NA	NA	NA	NA	NA	NA	NA	NA	NA	NA	NA	NA	NA	NA	NA	NA	NA	NA	NA	NA	NA	NA	NA	NA
5798	1	2022-04-11	2020-04-18	2022-04-11	7	0	NA	283	NA	2	1	A	M	23	18440	7.5	2.6	32	3	NA	2	NA	NA	2022-04-11	NA_NA_NA	NA	NA	2022-04-16	NA_NA_NA	NA	NA	NA	NA	NA	NA	NA	NA	NA	NA	NA	NA	NA	NA	NA	NA	NA	NA	NA	NA
5799	1	2022-01-23	2020-04-19	2022-01-23	5	0	NA	278	NA	1	1	A	F	10	27400	5.7	3.5	122	NA	NA	0.6	NA	NA	2022-01-23	NA_NA_NA	NA	NA	NA	NA	NA	NA	NA	NA	NA	NA	NA	NA	NA	NA	NA	NA	2022-01-30	EXC20/1_NA_NA	NA	NA	NA	NA	NA	NA
5800	1	2022-01-24	2020-04-21	2022-01-24	5	0	NA	277	NA	2	1	A	F	37	25320	4.8	2.7	82	NA	NA	1.1	NA	NA	2022-01-24	NA_NA_NA	NA	NA	NA	NA	NA	NA	NA	NA	NA	NA	NA	NA	NA	NA	NA	NA	2022-02-01	PO18/4_NA_NA	NA	NA	NA	NA	NA	NA
5801	1	2022-02-21	2020-04-22	2022-02-21	5	0	NA	272	NA	1	1	A	F	9	26500	4.8	3.7	93	NA	NA	2	NA	NA	2022-02-21	NA_NA_NA	NA	NA	NA	NA	NA	NA	NA	NA	NA	NA	NA	NA	NA	NA	NA	NA	NA	NA	NA	NA	NA	NA	NA	NA
5802	1	2022-02-03	2020-04-22	2022-02-03	5	0	NA	281	NA	1	1	A	F	27	32340	4.1	2.9	97	NA	NA	1.7	NA	NA	2022-02-03	NA_NA_NA	NA	NA	NA	NA	NA	NA	NA	NA	NA	NA	NA	NA	NA	NA	NA	NA	NA	NA	NA	NA	NA	NA	NA	NA
5804	1	2022-03-23	2020-04-23	2022-03-23	4	0	NA	275	NA	1	1	A	F	14	25640	4.2	3.3	97	NA	NA	1.6	NA	NA	2022-03-23	NA_NA_NA	NA	NA	NA	NA	NA	NA	NA	NA	NA	NA	NA	NA	NA	NA	NA	NA	NA	NA	NA	NA	NA	NA	NA	NA
5806	1	2022-02-19	2020-04-26	2022-02-19	5	0	NA	275	NA	1	1	A	M	11	26220	4.9	3.5	95	NA	NA	1.9	NA	NA	2022-02-19	NA_NA_NA	NA	NA	NA	NA	NA	NA	NA	NA	NA	NA	NA	NA	NA	NA	NA	NA	NA	NA	NA	NA	NA	NA	NA	NA
5807	1	2022-02-18	2020-04-26	2022-02-18	5	0	NA	273	NA	1	1	A	F	12	27950	5.5	3.1	96	NA	NA	2.4	NA	NA	2022-02-18	NA_NA_NA	NA	NA	NA	NA	NA	NA	NA	NA	NA	NA	NA	NA	NA	NA	NA	NA	NA	NA	NA	NA	NA	NA	NA	NA
5808	1	2022-05-04	2020-04-28	2022-05-04	4	0	NA	321	NA	3	1	D	F	28	23130	4.2	3.2	78	NA	NA	0.2	NA	NA	2022-05-04	NA_NA_NA	NA	NA	NA	NA	2022-05-06	GUTHYPER_NA_NA	NA	NA	NA	NA	NA	NA	NA	NA	2022-05-05	NA_NA_NA	2022-05-07	IVBAN12_NA_NA	NA	NA	NA	NA	NA	NA
5809	1	2022-03-13	2020-04-29	2022-03-13	5	0	NA	271	NA	1	1	A	M	24	22710	4.4	2.8	91	NA	NA	0.6	NA	NA	2022-03-13	NA_NA_NA	NA	NA	NA	NA	NA	NA	NA	NA	NA	NA	NA	NA	NA	NA	NA	NA	NA	NA	NA	NA	NA	NA	NA	NA
5810	1	2022-04-17	2020-04-29	2022-04-17	4	0	NA	279	NA	1	1	A	F	17	28530	5.7	2.6	118	NA	NA	1.5	NA	NA	2022-04-17	NA_NA_NA	NA	NA	2022-04-24	NA_NA_NA	NA	NA	NA	NA	NA	NA	NA	NA	NA	NA	NA	NA	NA	NA	NA	NA	NA	NA	NA	NA
5812	1	2022-03-19	2020-04-30	2022-03-19	5	0	NA	274	NA	1	1	A	F	18	31330	3.7	2.8	128	NA	NA	2.5	NA	NA	2022-03-19	NA_NA_NA	NA	NA	NA	NA	NA	NA	NA	NA	NA	NA	NA	NA	NA	NA	NA	NA	NA	NA	NA	NA	NA	NA	NA	NA
5813	1	2022-02-09	2020-04-30	2022-02-09	5	0	NA	279	NA	1	1	A	F	21	31360	3.6	2.6	123	NA	NA	1.6	NA	NA	2022-02-09	NA_NA_NA	NA	NA	2022-02-13	NA_NA_NA	2022-02-15	EXC19.5_NA_NA	NA	NA	NA	NA	NA	NA	NA	NA	NA	NA	NA	NA	NA	NA	NA	NA	NA	NA
5814	1	2022-02-28	2020-04-30	2022-02-28	5	0	NA	280	NA	1	1	A	F	37	30410	4.2	3.2	89	NA	NA	1.3	NA	NA	2022-02-28	NA_NA_NA	NA	NA	NA	NA	NA	NA	NA	NA	NA	NA	NA	NA	NA	NA	NA	NA	2022-03-05	EXC19/1_NA_NA	NA	NA	NA	NA	NA	NA
5815	1	2022-04-01	2020-04-30	2022-04-01	4	0	NA	279	NA	1	1	A	F	33	29650	4.1	3.3	96	NA	NA	1.8	NA	NA	2022-04-01	NA_NA_NA	NA	NA	NA	NA	NA	NA	NA	NA	NA	NA	NA	NA	NA	NA	NA	NA	NA	NA	NA	NA	NA	NA	NA	NA
5817	1	2022-06-10	2020-05-03	2022-06-10	4	0	NA	278	NA	2	1	A	M	26	26610	3.6	3	96	NA	NA	2.8	NA	NA	2022-06-10	NA_NA_NA	NA	NA	NA	NA	NA	NA	NA	NA	NA	NA	NA	NA	NA	NA	NA	NA	NA	NA	NA	NA	NA	NA	NA	NA
[truncated: 263 more rows]
[truncated: 155 more columns]
